# Supplementary material for: Cell type‐specific regulation of m6A modified RNAs in the aging Drosophila brain
Source: Aging Cell. 2024 Jan 11;23(3):e14076. doi: 10.1111/acel.14076 (PMC10928574; doi:10.1111/acel.14076)
Supplement: Supplementary file 1 — Appendix S1: [file ACEL-23-e14076-s001.xlsx]

## Sheet: Cover Page
Supplemental Data 1: Drosophila Lines and Primers Used
List of Drosophila Lines used in the paper and Drosophila crosses used in each figure

## Sheet: Drosophila Lines Used
Fly Lines	Chromosome	Reference/ Source	Genotype
(w1118) 5905		Bloomington BL5905	w[1118]
ElavGS-GAL4	3	PMID: 19486910 DOI: 10.1016/j.mad.2009.05.004	y[1] w[*];; P{w[+mC]=elavSwitch.O}GSG301
Repo-GS	3	PMCID: PMC6255390 DOI: 10.7554/eLife.43326
Repo-Gal4	3	BL7415	w[1118]; P{w[+m*]=GAL4}repo/TM3, Sb[1]
Elav3A-Gal4	3	PMCID: PMC1449553 doi: 10.1534/genetics.104.036558
Elavc155-Gal4	X	BL458	P{w[+mW.hs]=GawB}elav[C155]
Mettl3 RNAi	3	BL80448	y[1] v[1]; P{y[+t7.7] v[+t1.8]=TRiP.HMS06028}attP2
Control RNAi (mcherry RNAi)	3	BL35785	y[1] sc[*] v[1] sev[21]; P{y[+t7.7] v[+t1.8]=VALIUM20-mCherry}attP2
Ythdf RNAi	2	BL55151	y[1] sc[*] v[1] sev[21]; P{y[+t7.7] v[+t1.8]=TRiP.HMC03791}attP40
Ythdc RNAi	3	BL34627	y[1] sc[*] v[1] sev[21]; P{y[+t7.7] v[+t1.8]=TRiP.HMS01302}attP2
Mettl14 RNAi	2	BL64547	y[1] sc[*] v[1] sev[21]; P{y[+t7.7] v[+t1.8]=TRiP.HMC05566}attP40
UAS-AB(2x)	2	PMCID: PMC3090193 DOI: 10.1093/hmg/ddr100
UAS-Tau (0N4R)	3	PMCID: PMC8553014 DOI: 10.1038/s43587-021-00072-0	w[1118];;UAS-tau.WT (0N4R)
UAS-mCD8-GFP	2	BL5137	y[1] w[*]; P{w[+mC]=UAS-mCD8::GFP.L}LL5, P{UAS-mCD8::GFP.L}2
UAS-RpL3-FLAG	3	BL77132	w[1118]; P{w[+mC]=UAS-RpL3.FLAG}3
Figures
Figure 1	a,b	DaGal4>Control RNAi; DaGal4>Mettl3 RNAi
	c,d,e,f	5905
	g,h,i	DaGal4>Control RNAi; DaGal4>Mettl3 RNAi
Figure S1		DaGal4>Control RNAi; DaGal4>Mettl3 RNAi
Figure 2		Elavc155Gal4 x UAS-mCD8-GFP
		Elavc155Gal4 x UAS-AB42
Figure S2		Elavc155Gal4 x UAS-mCD8-GFP
		Elavc155Gal4 x UAS-AB42
Figure3	a,b,c	Elav3AGal4>mCherry RNAi; Elav3AGal4>Mettl3 RNAi
	d,e	Elav3AGal4>mCherry RNAi; Elav3AGal4>Ythdc RNAi
	f	Elav3AGal4>UAS-mCD8-GFP x mCherry RNAi
		Elav3AGal4>UAS-mCD8-GFP x Mettl3 RNAi
	g,h	RepoGal4>UAS-mCD8-GFP x mCherry RNAi
		RepoGal4>UAS-mCD8-GFP x Mettl3 RNAi
Figure S3	a	Elav3AGal4>mCherry RNAi; Elav3AGal4>Mettl3 RNAi
	b	ElavGS>mCherry RNAi; ElavGS>Mettl3 RNAi
	c	ElavGS>mCherry RNAi; ElavGS>Ythdc RNAi; ElavGS>Ythdf RNAi
	d	ElavGS>mCherry RNAi; ElavGS>Mettl14 RNAi
	e,f	Elav3AGal4>UAS-mCD8-GFP x mCherry RNAi
		Elav3AGal4>UAS-mCD8-GFP x Mettl3 RNAi
Figure 4	a,b,c	RepoGal4>mCherry RNAi; RepoGal4>Mettl3 RNAi
	d,e	RepoGal4>UAS-mCD8-GFP x mCherry RNAi
		RepoGal4>UAS-mCD8-GFP x Mettl3 RNAi
	f,g,h	RepoGS>UAS-Tau(0N4R)x mCherry RNAi
		RepoGS>UAS-Tau(0N4R)x Mettl3 RNAi
Figure S4	a,b	5905
	c	RepoGal4>mCherry RNAi; RepoGal4>Mettl3 RNAi
	d	RepoGS>mCherry RNAi; RepoGS>Mettl3 RNAi;RepoGS>Ythdf RNAi
	e	RepoGS>mCherry RNAi; RepoGS>Mettl14 RNAi
	f	RepoGal4>UAS-mCD8-GFP x mCherry RNAi
		RepoGal4>UAS-mCD8-GFP x Mettl3 RNAi
	g	RepoGS>UAS-Tau(0N4R)x mCherry RNAi
		RepoGS>UAS-Tau(0N4R)x Mettl3 RNAi
	h	ElavGS>UAS-Tau(0N4R)x mCherry RNAi
		ElavGS>UAS-Tau(0N4R)x Mettl3 RNAi
Figure 5	a	Elav3AGal4>UAS-RPL3-FLAG x mCherry RNAi
		Elav3AGal4>UAS-RPL3-FLAG x Mettl3 RNAi
	b	RepoGal4>UAS-RPL3-FLAG x mCherry RNAi
		RepoGal4>UAS-RPL3-FLAG x Mettl3 RNAi
