# Supplementary material for: Cell type‐specific regulation of m6A modified RNAs in the aging Drosophila brain
Source: Aging Cell. 2024 Jan 11;23(3):e14076. doi: 10.1111/acel.14076 (PMC10928574; doi:10.1111/acel.14076)
Supplement: Supplementary file 2 — Appendix S2: [file ACEL-23-e14076-s003.xlsx]

## Sheet: Cover Page
Supplemental Data 1: m6A Gene Lists Determined from M6A-IP sequencing in Drosophila Heads
Sheet 1: Mettl3 Dependent m6A peak Genes (aging), 5'UTR peak genes
Sheet 2. Radar: Mettl3 RNAi vs Mcherry RNAi Synaptic systems antibody Young (5d) conditions
Sheet 3. Radar: Mettl3 RNAi vs Mcherry RNAi Synaptic systems antibody Aging (34d) conditions
Sheet 4. Radar: Young (5D) vs Aging (34d) in Control (Mcherry RNAi) Synaptic systems
Sheet 5. Mettl3 Dependent m6A peak Genes (AB), 5'UTR peak genes
Sheet 6. Radar: Basal vs AB expression, Synaptic systems

## Sheet: Mettl3-dependent (Aging IP seq)
Mettl3 dependent genes		5'UTR m6A genes increased with age
a		2mit
Abl		a
Ace		aay
acj6		ab
nAChRalpha1		Abca3
mAChR-A		Abl
nAChRbeta1		ACC
nAChRalpha2		AcCoAS
al		Acf
aop		acj6
Appl		Ack
bru1		Acsf2
Argk		Actn
arr		AdamTS-A
Dll		Adar
baz		Ae2
ben		Aef1
bi		Afti
BicD		AGO1
boss		Agpat1
Bsg25D		Agpat2
bsk		Agps
ca		Ak3
cact		AkhR
capu		Akt
CkIIbeta		Aldh-III
Pka-C1		Alg12
salr		Alk
cg		Alp12
ChAT		alph
chif		alpha-Man-Ia
ck		alpha-Man-IIb
Chc		alphaTub84D
eya		alt
crc		amon
csw		anchor
cta		Ank
cv		ap
cv-2		AP-1gamma
D		aPKC
D1		app
Dab		Aps
Ddc		aralar1
Dfd		Arf79F
Hr3		Argk1
disco		Arl5
Dl		aru
Lar		Asap
dnc		ash1
Pka-C3		ASPP
dpp		AstA-R1
Dr		AstA-R2
dsx		AstC-R1
dx		AstC-R2
e		Atet
eag		Atf3
eas		Atg17
E(bx)		ATP8A
ec		Atpalpha
EcR		aus
ed		Awh
egl		axed
Eip74EF		Axn
Eip75B		B4
emc		bab1
ems		babo
en		bark
ena		baz
E(Pc)		bbc
eyg		bbg
CG17716		BBIP1
Fas2		bc10
Fas3		beat-Ia
fj		beat-Ic
fkh		beat-IIa
fl(2)d		beat-IIb
Actn		beat-IIIa
flw		beat-IIIb
fog		beat-IV
for		beat-Va
FER		beat-Vb
tj		beat-Vc
dup		beat-VII
ftz-f1		Best1
fw		Best2
fz		beta-Spec
g		bi
Galphai		BicD
Gbeta13F		Bicra
Gld		Bili
Galphao		Bin1
Galphas		bin3
Gpdh1		Blimp-1
Grd		blot
grn		BNIP3
gro		bnl
Gs2		bol
h		bond
H		br
hb		brat
her		brk
Hex-A		brp
His2Av		bru1
Hsc70-3		bru2
Hsf		bru3
Hsp68		brwl
hth		bs
Idh		Bsg
inv		Btk29A
kay		btsz
klar		bun
kni		Bx
knk		C1GalTA
knrl		C3G
egh		Ca-alpha1D
dlg1		Ca-alpha1T
CIAPIN1		Ca-beta
Ca-alpha1D		Ca-Ma2d
crp		cac
Lim3		Cad74A
l(2)gl		Cad87A
sas		CadN
dco		Calr
l(3)mbn		Calx
l(3)mbt		Cam
pho		CaMKI
lab		CaMKII
LanA		CanA1
robo2		CAP
lin		capu
Rab32		CARPA
lz		CASK
E(spl)m3-HLH		cav
mam		Cbl
Map205		Ccdc85
mei-S332		CCHa2
mei-W68		Ccn
Met		cdc14
mnd		Cdc27
mod(mdg4)		Cdep
Myb		cdi
na		CDK2AP1
Atpalpha		Cdk4
nau		ced-6
ncd		Cep97
slou		Cf2
nkd		cg
numb		CG10019
opa		CG10062
ort		CG10089
osp		CG10211
ovo		CG10307
pbl		CG10345
Pcl		CG10348
Pepck1		CG10365
per		CG10376
Pfk		CG10383
Pgi		CG10492
Raf		CG10508
pip		CG10543
pk		CG10555
Pkc53E		CG10631
Pkc98E		CG10713
pnr		CG10737
pnt		CG10804
Ppn		CG1090
Prm		CG10947
CG2841		CG11000
pum		CG11044
put		CG11050
pwn		CG11077
px		CG11085
raw		CG11099
rk		CG11122
rl		CG11147
rst		CG11247
rt		CG11294
run		CG11357
rut		CG1136
S		CG1146
Sb		CG11498
Scm		CG11537
Scr		CG11594
sd		CG11658
RanGAP		CG11768
sgg		CG11791
Sh		CG12054
Shaw		CG12084
shf		CG12194
shg		CG12290
shi		CG12299
shn		CG12402
sina		CG12531
skd		CG12581
slgA		CG12643
slo		CG12746
sm		CG1275
sn		CG12768
so		CG12851
sog		CG12912
spir		CG12991
spz		CG13003
sr		CG13004
Btk29A		CG13077
srp		CG13124
Su(var)205		CG13272
Su(var)2-10		CG13300
su(w[a])		CG13315
svp		CG13375
sw		CG13506
sws		CG1358
tipE		CG13594
tkv		CG13625
Tm1		CG13654
Egfr		CG13685
Treh		CG13698
trp		CG13707
trx		CG13739
tsh		CG13743
tsl		CG13784
ttk		CG13796
alphaTub84D		CG13856
betaTub97EF		CG13893
tud		CG13907
ptc		CG13917
tup		CG13920
ush		CG13928
usp		CG13954
vap		CG13982
vg		CG13995
vn		CG14042
hid		CG14073
y		CG14082
yrt		CG14186
z		CG14274
uzip		CG14298
bs		CG14301
oc		CG1440
Nrt		CG14435
blow		CG14441
kst		CG14478
5-HT1A		CG14502
mts		CG14591
Csp		CG14650
Ser		CG14830
ct		CG14853
Syt1		CG14933
Rdl		CG14982
T48		CG14995
HmgD		CG15097
18w		CG15160
Ptp4E		CG15211
Ptp99A		CG15236
Ptp10D		CG15247
fwd		CG15270
Klp98A		CG15312
RasGAP1		CG1537
CrebA		CG15412
me31B		CG15431
Galphaq		CG15465
Ten-m		CG15528
mew		CG15628
Fur1		CG15629
Oct-TyrR		CG15717
Gad1		CG1572
slp2		CG15760
aos		CG15765
5-HT7		CG1578
Rop		CG15803
Pxd		CG1640
ex		CG1677
pros		CG16779
Fur2		CG16820
zfh1		CG16854
zfh2		CG1688
Plc21C		CG17075
gl		CG17111
GluRIA		CG17124
TkR99D		CG17159
rho		CG17162
Rap1		CG17211
drk		CG17230
ogre		CG17233
N		CG17321
fru		CG1737
wapl		CG17378
fs(1)h		CG17528
retn		CG17684
mdy		CG17724
Su(H)		CG17746
otk		CG17754
TkR86C		CG17816
Ac76E		CG17839
B-H2		CG18302
elB		CG18467
ci		CG1927
ph-p		CG1998
C15		CG2003
Eip78C		CG2016
bab1		CG2017
enc		CG2061
cdi		CG2225
scrt		CG2258
orb		CG2269
tok		CG2747
tws		CG2765
sob		CG2818
bowl		CG2865
fd59A		CG2924
14-3-3zeta		CG2991
Eip63F-1		CG2993
Hnf4		CG30015
gol		CG30089
Top1		CG30116
ash1		CG30156
ewg		CG30269
Mbs		CG30273
ey		CG30377
sv		CG30389
Shal		CG30392
Calr		CG30419
Rab3		CG30423
yem		CG3097
Sox14		CG31064
Sox15		CG31100
trpl		CG31121
msl-2		CG31176
msl-1		CG31221
Psc		CG31345
robo1		CG31522
nvy		CG31523
Eip63E		CG31635
wdn		CG31650
Pabp2		CG31675
Rox8		CG31678
Ets65A		CG3168
Ets98B		CG31688
Ets21C		CG31690
spi		CG31710
dac		CG31729
Aef1		CG31869
noc		CG31871
Con		CG31908
hbn		CG32037
E5		CG32052
CanA1		CG32085
Itpr		CG32091
comm		CG32204
hdc		CG32206
hig		CG32264
Wnt5		CG32276
Nmdmc		CG32369
Galphaf		CG32373
HmgZ		CG32486
Lac		CG32532
Rbp9		CG32547
Dsor1		CG32683
Taf4		CG32694
brat		CG32700
hep		CG32736
corto		CG32767
CycD		CG3277
dap		CG32772
woc		CG32795
Tbh		CG32809
Akt1		CG32982
Cyp18a1		CG33080
htl		CG33095
RpS19a		CG33096
SerT		CG33129
Sdc		CG33143
cora		CG33144
trn		CG33158
Wnt4		CG33181
tutl		CG33298
l(2)01289		CG33639
dmGlut		CG33672
kermit		CG33941
Aldh-III		CG33947
dock		CG34106
CG10939		CG34120
simj		CG34133
sqz		CG34135
Ref1		CG34155
l(3)02640		CG34279
unc-45		CG34347
Gug		CG34353
l(3)05822		CG34354
msn		CG34355
dia		CG34357
bol		CG34370
eff		CG34384
heph		CG34398
jar		CG34408
ken		CG34417
Sema1a		CG3556
Sema2a		CG3625
Dif		CG3630
RyR		CG3638
babo		CG3655
Ssdp		CG3726
Dop1R1		CG3860
fng		CG3939
fra		CG4049
ine		CG4133
Zyx		CG42238
Mad		CG42258
Med		CG42260
Mef2		CG42268
Moe		CG42308
msi		CG42326
Mvl		CG42327
insc		CG42337
Nos		CG42339
repo		CG42340
rpr		CG42342
Syx5		CG42353
twin		CG42399
wts		CG42402
Arp2		CG42450
B-H1		CG42458
ctp		CG42540
Dp		CG42541
E2f1		CG42594
nmo		CG42613
Pxn		CG42663
Tis11		CG42668
Cdc27		CG42671
Dh44		CG42673
Trl		CG42674
Hsp70Aa		CG42699
Hsp70Ab		CG42700
Hsp70Bb		CG42709
Sap47		CG42750
nSyb		CG42784
Syx1A		CG42837
beat-Ia		CG42855
igl		CG4297
klu		CG43066
mtd		CG43078
not		CG43102
nuf		CG43219
pnut		CG43347
shot		CG43373
Awh		CG4341
Bgb		CG43658
CASK		CG43689
cnn		CG43707
Deaf1		CG43737
Esp		CG43739
Gycbeta100B		CG43759
Calx		CG43783
Rac2		CG43845
Rel		CG43850
Rho1		CG43861
Su(Tpl)		CG43867
Tie		CG43897
bnl		CG43902
cher		CG4407
croc		CG44085
Oda		CG44153
mirr		CG44243
sty		CG44422
tim		CG4462
Hr38		CG4467
Psi		CG44774
AhcyL2		CG44838
CkIalpha		CG4502
Cyp4c3		CG45049
eIF4E1		CG45078
Fer2LCH		CG45085
Fer1HCH		CG45086
glec		CG45092
Pi3K68D		CG45263
Pi3K92E		CG4603
Rala		CG46244
Ubc2		CG46280
chn		CG46281
drl		CG46301
jumu		CG46306
kek1		CG46308
kek2		CG46315
mbc		CG46319
nAChRalpha3		CG46320
olf186-M		CG46321
otp		CG46339
tty		CG46385
alpha-Est10		CG46426
alpha-Est8		CG4678
alpha-Est9		CG4928
toc		CG4945
CadN		CG5001
Dref		CG5065
ktub		CG5087
Lis-1		CG5151
Msr-110		CG5174
Nak		CG5191
NetB		CG5445
nrv1		CG5521
nrv2		CG5522
Rab10		CG5644
Rab11		CG5758
Rab14		CG5890
Rbf		CG5937
Reg-5		CG5986
RtGEF		CG6006
Vang		CG6044
Drip		CG6154
apt		CG6231
ara		CG6282
caup		CG6329
grim		CG6424
hrg		CG6472
lama		CG6656
Sema1b		CG6701
side		CG6707
smg		CG6951
vri		CG6966
wun		CG6972
fry		CG6983
CaMKI		CG7029
Cdk4		CG7059
PTP-ER		CG7083
Lgr1		CG7115
Pdp1		CG7120
Pitslre		CG7139
sba		CG7149
fz2		CG7231
Stat92E		CG7255
Pino		CG7369
Dyrk2		CG7378
stnB		CG7394
stnA		CG7518
spen		CG7530
sktl		CG7611
ari-1		CG7720
Rga		CG7781
Pdk		CG7841
Ork1		CG7888
Lk6		CG7945
klg		CG7987
AANAT1		CG7991
toy		CG8026
colt		CG8034
Smg5		CG8135
sfl		CG8180
Ppa		CG8188
mspo		CG8301
loco		CG8312
ko		CG8468
stumps		CG8519
geko		CG8547
drongo		CG8630
dve		CG8641
crol		CG8668
TM4SF		CG8726
Sp1		CG8736
Pdk1		CG8740
JIL-1		CG8854
eRF3		CG8888
E23		CG8924
Dad		CG8929
CtBP		CG9003
CLIP-190		CG9005
pio		CG9008
Rx		CG9095
RN-tre		CG9164
Pkn		CG9171
Pi3K21B		CG9265
KrT95D		CG9297
Trxr-1		CG9328
Atet		CG9331
Spred		CG9394
Su(z)12		CG9650
Ptx1		CG9705
chb		CG9801
sdk		chas
Tor		ChAT
Reph		Chc
l(2)k01209		CheB42c
Gpo1		cher
Cse1		chif
lolal		chinmo
CG1910		chk
Pka-R2		chn
Ac13E		chrb
Sin3A		ci
Pp2C1		cic
Hel89B		Cip4
Df31		Cipc
vimar		Cirl
melt		ckd
Clk		CkIIbeta
fray		Cln7
caps		cmpy
bon		Cmtr1
Uba1		cnc
RhoGEF2		CngA
edl		Cngl
Mnt		cnn
B4		cno
Ac3		cora
fus		Corin
Rbcn-3A		corn
Rbcn-3B		corto
CG3078		COX7C
CG2865		cpo
CG2924		Cpsf6
CG32809		cpx
CG3630		crb
Mct1		crc
wit		CrebA
syd		Crg-1
sns		croc
gprs		crol
foi		Crtc
Fim		Csk
dnt		CSN5
brk		csw
WASp		ct
trio		CtBP
Sirt1		ctp
Plap		ctrip
Picot		cu
NK7.1		Cul3
Mekk1		current_symbol
MED6		cv-2
Naa30A		cv-c
Bin1		CycD
flfl		CycT
Drep1		Cyp317a1
PRL-1		Cyp6v1
DIP2		D
DIP1		da
stan		Dab
RSG7		dac
Oamb		dally
NTPase		dan
GluClalpha		dap
Syx4		dar1
CG3777		dati
ari-2		daw
Optix		dbr
Mur2B		dco
Scgdelta		DCP2
CycT		Ddc
slv		Debcl
bab2		Dfd
Pli		Dh31
Gk1		Dh31-R
AkhR		Dhit
CG4199		Diap1
moody		DIP-beta
CG4313		DIP-gamma
CG13366		DIP-eta
SkpA		DIP-delta
Hmt4-20		DIP-theta
DAAM		DIP-kapa
CG3588		DIP-zeta
CG3558		DIP1
ZnT41F		DIP2
santa-maria		disco-r
Srpk79D		dlg1
CG13920		dlp
unc-13		dmGlut
PlexB		Dmtn
PlexA		DnaJ-1
TBPH		DnaJ-H
Smox		dnc
CG8910		Doa
CG17707		dock
Crag		Dok
Timp		dome
Eph		dop
Mhcl		Dop1R1
UBL3		Dop1R2
Tip60		Dop2R
tyf		DopEcR
Adar		DOR
CBP		Dora
TTLL4A		dpp
tna		Dpp10
siz		dpr1
Rok		dpr10
par-6		dpr11
myo		dpr12
gukh		dpr16
msk		dpr17
cav		dpr18
X11L		dpr19
Traf4		dpr20
Tak1		dpr3
RhoGAPp190		dpr4
Rgl		dpr5
Pten		dpr6
Ndg		dpr8
Dronc		dpr9
Lim1		dpy
Hsc70Cb		Drak
HDAC6		Drat
Eaat2		Drep2
hang		Drgx
Fie		Drl-2
alpha-Man-IIb		Dronc
Taz		ds
tacc		Dscam2
Agpat2		Dscam4
Thd1		Dsor1
Dyrk3		Dsp1
Inx2		dsx
l(1)G0196		dup
Gmap		dx
Rip11		Dyb
jim		Dyrk2
fz3		Dyro
Amph		Dys
Tim9b		dysc
Cdk5alpha		E(Pc)
wdb		E(spl)m3-HLH
Smyd4-4		e(y)3
CG2061		E23
CG11970		E2f1
EDTP		Eaat2
Tnks		Eaf
CG7115		eag
goe		ebd2
lili		EcR
CG1927		ed
CG6495		Edem2
CG4928		EDTP
CG18659		Efa6
CG8108		eff
cert		Egfr
Nep2		egh
PCB		egl
CG6191		eIF4E1
CG8740		eIF4EHP
CG1688		Eip63E
GstE12		Eip63F-1
drpr		Eip74EF
Kank		Eip75B
cindr		Eip93F
CG2082		elav
LManII		elB
Ythdc1		Elk
Acf		EloA
glob1		ena
blot		EndoA
GV1		Epac
CAH2		Ephrin
Tsp96F		erm
MTA1-like		Ero1L
Ptpmeg2		esn
kirre		Esyt2
kek3		ETHR
jbug		Ets65A
CG17834		Evi5
Tob		ewg
Syt4		ex
Drep2		Exn
Kap3		ey
Usp1		faf
Mtpalpha		Fak
CG4341		fal
Ack		fau
CG6424		Fbl6
CG30116		fdl
CG3530		FER
CenG1A		Fhos
CG18507		fid
CG9008		Fie
ics		FipoQ
Atf3		Fit1
x16		fj
hfp		fl(2)d
lqf		Flo2
beat-Ic		FMRFaR
beat-Ib		fne
aralar1		fog
Vha100-2		foi
Rpn9		fok
Rpn2		for
RpL15		form3
Rh50		foxo
Nhe3		fra
Nckx30C		fray
Lnk		fred
Dhit		Frq1
CG4587		fru
nAChRalpha5		fry
CG15270		Fs
CG15279		fs(1)h
CG4168		ftz-f1
CG33090		Fur1
A16		fusl
trbl		futsch
seq		fw
onecut		fwd
miple2		fz
mab-21		fzr
Smurf		g
Dd		G9a
hbs		GABA-B-R1
disp		GABA-B-R3
ced-6		Gad1
asf1		Galphao
aru		Galphaq
Tollo		GAPcenA
SoxN		Gas41
Debcl		Gat
Hml		Gbs-76A
CHES-1-like		gce
CG10804		Gclc
Vap33		Gdap2
CG3556		GEFmeso
Proc-R		gem
CG6903		Gfrl
CG15465		gfzf
SK		Ggamma1
SPR		Ggamma30A
AdamTS-B		gish
CG16721		GLaz
CG3726		GlcAT-P
Grip		GlcAT-S
CG5966		GlcT
CG5937		glec
Tsp5D		GluRIA
Nep1		GluRIB
Efr		Glut1
CG15894		Glut4EF
pigs		GlyS
CG14442		goe
CG14441		gogo
CG3168		gol
CG4558		Gpo1
CG14431		gpp
CG12541		gprs
CG4607		Graf
CG8300		GramD1B
CG9650		Grd
CG1677		grh
CG12155		Grip
Rab39		grn
CARPA		grnd
dpr14		gro
mahe		grp
CG2258		Gug
slpr		gukh
sni		h
CG1632		haf
CG10555		ham
Miga		hbn
CG12123		HDAC4
Trf4-1		hdc
CG11294		hdly
CG12075		Helz
CG15365		heph
AP-1gamma		HERC2
fend		Hers
CG7065		hfp
SmydA-9		hig
CG15247		Hipk
CG15312		hiw
CG15309		Hk
Rph		HmgD
CG15211		Hnf4
CG2186		Ho
CG1537		hoe1
CG11122		homer
CG1737		Hph
Sk1		Hr3
Cyp4g15		Hr38
Amun		hrg
ATP7		hrm
Sclp		Hs3st-A
CG10362		Hsc70Cb
Usp7		Hsp68
CG2556		Hsp70Aa
Pits		Hsp70Ab
CG11085		hth
Tomosyn		hts
CG1673		hwt
CG11178		Hyls1
NFAT		ics
CG15760		Idh
CG9941		Idh3a
Pdcd4		igl
CtsB1		Ih
Clic		Imp
Fbxl4		inaE
sbm		ine
CG15890		InR
hiw		insc
CG5541		IntS6
Lsd-2		IP3K1
CG9095		IP3K2
CG15643		Ire1
CG9220		Irk1
Graf		IRSp53
CG8578		isoQC
CG16952		ITP
Lrp4		Itpr
CG8924		jeb
eIF5		JIL-1
dpr18		jim
CG9917		jing
mthl1		jp
CG13012		jumu
CG4768		Kah
CG13004		Kank
CG13003		kat80
CG13001		kay
RhoGAP15B		kcc
wcy		Kcmf1
CG16700		Kdm2
CG4991		Kdm4B
CG12991		kek1
stas		kek2
CG8188		kek3
CG6398		kek6
Frq1		kermit
Hayan		Khc-73
psh		kibra
wgn		kirre
CG7378		kis
CG14196		klar
CG8034		klg
kek5		klu
CG14200		kmr
Tao		kn
CG14207		kni
Pstk		ko
Ubqn		kon
CG12531		kra
CG14234		Krn
Pmp70		KrT95D
Nep3		kst
HERC2		Kul
CG1695		kuz
Cyp6v1		l(1)G0469
bves		l(3)05822
ABCA		l(3)mbt
Cp110		l(3)neo38
CG17600		Lac
galectin		lama
ND-15		LanB1
CG17075		lap
CG4297		Lapsyn
GABA-B-R3		Lar
Atg4a		Larp4B
CG4896		lawc
CG5001		lbm
Rim2		Lcch3
Wdr62		Lerp
erm		lilli
CG4238		Lim1
papi		Lim3
CG9967		Liprin-gamma
eys		Lis-1
VGlut		Lk6
CG18641		lmgA
CG31689		lmgB
daw		Lmpt
CG3104		Lmx1a
CG2991		lncRNA:CR33963
Ccdc85		lncRNA:CR33987
CG9664		lncRNA:CR42549
CG9663		lncRNA:CR43900
CG3277		lncRNA:CR43958
Pgant2		lncRNA:CR44392
CG15414		lncRNA:CR45018
CG2818		lncRNA:CR45109
CG10019		lncRNA:CR45939
bark		lncRNA:enrr
Naprt		Lnk
CG15431		lolal
fipi		LpR1
CG15629		LpR2
CG15628		lqf
CG3036		Lrch
Pgant5		LRR
CG4230		luna
Ncoa6		M7BP
fusl		mab-21
CG12512		mAChR-A
DIP-eta		Maf1
CG11030		magu
CG9171		mam
rau		mamo
lid		Mapmodulin
CG13982		Marf
retm		mars
Rchy1		mbc
CG11319		mbl
CG11050		Mbs
Tsp		mbt
meng		MCU
CG17378		mdy
CG18304		MED31
ihog		MED6
Gas41		Mef2
uif		mei-S332
MICU1		mei-W68
CG4502		Mekk1
CG13784		Meltrin
Wnt6		MESK2
Wnt10		meso18E
CG5160		MESR4
CG5171		mfas
CG13796		mfrn
CG7149		MFS10
Herp		MFS18
cdc14		mgl
CG14535		Mhcl
spz3		Mi-2
pes		mib2
Sirup		Mical
CG8668		Mid1
PAPLA1		Miga
SLC5A11		milt
Pvr		mirr
CG8086		Mkp3
CG7781		mld
CG13384		Mlp84B
C1GalTA		mlt
CG31886		mmd
CG9541		Mmp1
CG13101		Mmp2
CG33298		mnb
Oatp30B		Mnn1
jp		Mnt
GlcAT-S		Mo25
IP3K1		Mob2
nAChRalpha6		Moca-cyp
CG13124		mol
CG5853		Mondo
Spn31A		moody
CG5731		Mp
ova		Mpc1
CG5022		mrj
lft		Mrtf
CG5056		msi
dpr19		msk
Bug22		msl-1
RluA-2		Msp300
Lip4		mspo
CG18302		MsR2
CG17124		mtd
Samuel		MTF-1
CG16854		mtgo
CG4788		mthl1
Dlg5		mthl5
firl		Mtmr6
CG17211		mub
DnaJ-H		mura
Sfmbt		Mvk
Edem2		mwh
Pect		Myd88
CG9426		Myo31DF
CG16820		MYPT-75D
CG9395		N
CG6565		na
Ance-3		Naa30A
Tpr2		Naam
CG5953		nAChRalpha1
CG31743		nAChRalpha3
beat-IIIc		nAChRalpha4
Lrch		nAChRalpha5
CG5758		nAChRalpha6
CG10283		nAChRalpha7
grnd		nAChRbeta1
kon		NaCP60E
Ugt301D1		Nadsyn
CG15160		NaPi-III
MESR3		ncd
CG10383		Nckx30C
CG10348		Ncoa6
CG17321		Ndf
ssp3		Ndfip
Swip-1		Ndg
Sidpn		Nedd4
CG10702		nej
CG17572		Nelf-A
CG17549		nemy
CG17544		NetB
Alp12		Nf1
CG13085		NFAT
Rab9		Nhe2
CG10132		NijA
CG13077		NK7.1
CG10631		NKAIN
sNPF		nkd
Kua		Nlg1
CG16798		Nlg2
CG10947		Nlg3
Arpc2		Nlg4
CG9328		Nmdar2
CG9331		nmo
sky		noc
CG9265		nocte
tadr		nolo
Atg18b		nompC
CG8671		nord
Mondo		norpA
nrv3		Nos
CG2201		Nost
CG2225		Not1
Clamp		Npl4
d4		Nrg
hrm		nrm
Not3		nrv1
SCAP		nrv2
CG14591		Nrx-1
CCHa2-R		NTPase
CG9422		Nuak
chk		nuf
CG15236		numb
Tsp42El		nwk
Gadd45		Oatp74D
Dscam1		oc
Eaf		ocm
Corin		Ocrl
CG1358		Oct-TyrR
LRR		Octbeta2R
CG1941		ogre
Nop17l		olf186-M
CG14764		Oli
CG8726		ome
ACC		onecut
sand		Orai
Cirl		orb
CG13743		orb2
CG8080		Ork1
Boot		ort
CG8026		osa
Myd88		Osbp
CG13739		osy
CG13954		OtopLc
Mmp2		otp
CG1698		oys
CG1663		p130CAS
Lime		P5CDh1
CG1418		Pak
CG1407		Pak3
oys		Pal2
egr		pan
CG2269		PAN3
dmpd		papi
KCNQ		par-1
CG12912		par-6
CAP		para
CG11883		pasha
CG7220		Pax
CG12341		Pdcd4
CG12344		Pde11
CG12391		Pde1c
Fbl6		Pde8
tou		Pde9
CG9005		Pdfr
CG9003		Pdk
pyr		Pdk1
ths		pdm3
Sln		Pdp1
Zip48C		PDZ-GEF
reb		Pect
exp		peg
CG8321		pes
CG8888		Pgant5
CG8854		Pgant9
CG8839		Pgi
Dyb		PGRP-LB
Dh44-R2		ph-p
CG8785		pHCl-1
ZnT49B		PHGPx
CG17019		phol
SCCRO3		pico
Drl-2		Picot
GLaz		Piezo
CG17724		Pif1A
bbc		Pif1B
mars		Pino
CG6145		Pits
CG6329		pk
Syngr		Pka-C1
Rcd1		Pka-C3
CG8468		Pka-R1
CG8485		Pka-R2
CG8547		Pkc53E
Dh44-R1		Pkn
Achl		Plc21C
Cyp317a1		ple
Lap1		PlexA
CG10257		plh
ckn		plum
pcs		plx
unc-5		pnt
CG8180		POLDIP2
Pgant1		Pp2C1
CG8192		Ppcs
tun		PPP4R2r
bdg		prage
SP2353		pre-mod(mdg4)-AD
Dg		pre-mod(mdg4)-AE
lbk		pre-mod(mdg4)-Y
clu		Prestin
mrj		PRL-1
CG15706		Prm
Syn2		Proc
CG4945		Proc-R
Lst		pros
CG8306		Prosap
CG5065		ps
CG5522		Psc
CG6472		Psi
CG6805		psq
Ehbp1		Pss
eIF3b		ptc
MESR4		Ptp10D
CG10936		Ptp36E
HPS4		Ptp4E
Mapmodulin		Ptp99A
dpr13		Ptr
CG5098		Ptx1
CG10916		Pu
CG5726		pum
CG14502		Pvf3
Pepck2		PVRAP
Ntan1		pwn
Mctp		px
CG15080		pyd
CG15096		pygo
CG15097		pyr
CG15099		qless
sano		qm
CG15117		Rab1
CG10737		Rab10
Toll-7		Rab11
CG11099		Rab14
CG13868		Rab26
CG8929		Rab3
Mgat1		Rab32
Lrt		Rab35
CG10543		Rab5
CG9394		Rab7
Magi		RabX1
Lapsyn		RabX4
ASPP		rad
MFS16		Rala
twz		Ranbp21
CG15673		Rap1
CG10082		RapGAP1
CG10307		raptor
CG13501		ras
CG11275		RasGAP1
Swim		raskol
Oatp58Dc		raw
wdp		Rbfox1
Liprin-gamma		Rbp
babos		Rbp6
CG10384		Rcd6
CG13532		rdgA
nahoda		rdgC
CNBP		Rdl
CG9812		rdo
CG9815		rdog
CG13559		rdx
wmd		Reck
Eglp2		Ref1
Sesn		Reg-5
sona		Reph
CG4797		REPTOR
GlyT		retn
PPP1R15		rg
Xxylt		Rga
yki		Rgk1
enok		Rgk2
CG4049		Rgk3
CG3328		Rgl
CG11406		rgn
CG3376		Rh50
Slik		rhea
CG13579		RhoGAP100F
ITP		RhoGAP71E
CG13594		RhoGAP93B
Mmp1		RhoGAPp190
SiaT		RhoGEF2
Eps-15		RhoGEF3
Tina-1		RIC-3
CG3770		Rim
CG12851		rin
CG2765		Ripalpha
Nplp1		rk
p130CAS		rl
rno		RluA-1
mthl10		RN-tre
Hipk		rngo
Kah		robo1
CG13893		robo3
CG13894		Rok
dpr20		Rox8
CG12502		Rpn9
CG13907		rpr
CG9205		Rpt2
CG13912		rt
tfc		Rtca
CG2277		RtGEF
sturkopf		Rtnl1
CG2211		Rubicon
pns		rudhira
CG12099		rush
Pex10		rut
CG12004		salr
CG13917		sals
CG7991		Samuel
Gk2		sano
CG12025		Sap47
CG13937		Sar1
dsb		Sarm
CG5687		sau
MsR1		sba
CG1317		sbb
CG1146		sbr
MEP-1		sca
AhcyL1		schlank
spz5		scny
FMRFaR		Scr
CG11486		scrib
Cht7		scro
CG11537		scrt
Larp4B		scyl
ckd		sd
CG12016		Sdb
PHGPx		Sdc
CG14969		sdt
ntc		Sec63
mge		Sema1a
CG14982		Sema5c
CG12605		sens-2
CG11594		seq
CG1136		SERCA
CG14995		serp
Fit1		Sf3b5
CG1299		sfl
Teh2		sgg
DopEcR		Sh
slow		Sh3beta
DOR		Shab
CG13720		shakB
CG11357		Shal
RhoGEF64C		Shaw
CG13707		shep
Gdap1		shg
Blimp-1		shi
Cralbp		shn
CG13288		Shrm
CG10479		SiaT
ssp6		sick
CG13293		side
fmt		side-II
CG10226		side-III
Best2		side-IV
CG13300		side-VI
SP1173		sif
CG8519		SIFaR
velo		sigmar
tow		Sik3
CG14830		sim
unc-13-4A		sima
mrva		simj
Sh3beta		Sin3A
CG8563		sina
Pura		sinu
Snmp2		siz
CG13685		SK
ERR		skd
Atg18a		Skeletor
Arl5		SKIP
BI-1		sktl
Cpsf6		sky
GAPcenA		Slbp
CG7120		Slc45-1
Pus7		slgA
CG6765		sli
Zasp66		slif
Tsp66E		Slik
CG5644		Sln
Slc45-1		slo
CG4476		SLO2
PGRP-LA		Slob
PGRP-LC		slou
UGP		slp2
CG4080		sm
CG4022		smash
Cpsf5		smg
Tat		smog
Jarid2		Smr
Ae2		SMSr
CG6707		Smurf
NijA		SmydA-9
Aps		sn
CG7888		SNF4Agamma
GlcAT-P		sni
Plod		sno
chrb		Snoo
CG7394		snu
Sugb		so
CG11658		sob
CG6024		Sobp
Pop2		sog
Rh7		sol
CG11529		sordd1
CG4328		sosie
CrzR		Sox15
Ncc69		SoxN
CG10663		Sp1
CG10660		SP1029
CG10681		SP1173
CG10960		SP2353
Ent3		SP555
SRm160		spdi
CG10713		speck
CG10738		spen
CG10089		spg
CG17364		spi
upSET		spidey
Gbs-70E		spir
CG9628		SPoCk
CG4914		spoon
bmm		spri
CG17839		sqa
Zip71B		sqz
Reck		sr
sstn		sra
CG16959		srl
FucTA		Srpk79D
CG7255		ss
Toll-6		Ssdp
CG7841		ssp3
SCCRO		ssp6
RhoGAP71E		sstn
Pgant8		Stacl
DCP2		stai
sff		stan
CG5830		Start1
ClC-c		stj
elg1		stl
CG5151		stol
CG13054		Strn-Mlck
Agpat3		stv
CG9705		stw
CG9674		sty
CG13024		Su(Tpl)
TSG101		Su(var)2-10
Cpr73D		Su(var)2-HP2
CG3764		Su(var)205
Cad74A		Su(var)3-3
CG18265		Su(z)12
SecCl		Su(z)2
Oatp74D		Sugb
Edc3		Svil
anchor		svp
Crtc		svr
MED19		Swim
Prestin		Sxl
CG13698		Syn
AstC-R2		Syn1
AstC-R1		Syngr
MYPT-75D		Syp
CG14073		Syt1
CG3961		Syt7
CG6836		Sytalpha
CG18135		Sytbeta
Sfxn2		Syx1A
Mkp3		Syx4
CG14082		tacc
Gbs-76A		tadr
Cpr76Bd		Taf12
wnd		Taf4
tey		Tango5
Usp32		tara
CG7646		Task6
sNPF-R		Task7
CG14186		Taz
CG17233		tbc
RhoBTB		Tbh
CG13248		TBPH
Hpd		Tdg
CG5910		Teh1
atk		Teh2
isoQC		Teh4
CG5059		tei
Rcd2		Ten-a
cmpy		Tep3
CG13252		Tet
CG10508		tey
barc		TfAP-2
Syx6		tfc
Cdk12		ThrRS
CG7611		ths
Wnk		Tie
CG7166		tim
Als2		tio
Syn1		Tip60
CG7370		tipE
P5CDh1		Tis11
SLC22A		tj
olf413		tko
laza		TkR86C
CG14459		TkR99D
CG11367		tkv
CG7369		Tlk
slif		Tm1
CG12768		TM4SF
CG12581		TMEM216
TwdlG		tmod
CG9795		tn
CG1090		tna
srl		Tnks
spartin		Tob
CG1129		toe
CG14657		Toll-6
dpr16		Toll-7
Cerk		Tollo
CG14669		Tomosyn
POLDIP2		Top1
CG2926		Tor
CG2911		tou
Atg17		Traf4
NPFR		trbd
Osi24		Trc8
Dmtn		Treh
CG15186		Trf2
Fer1		Trf4-1
thw		trh
CG2993		trio
CG17816		TrissinR
ELOVL		Trl
CG2747		trn
mAChR-B		trol
CG9636		trv
CG11737		trx
CG9801		Trxr-1
CG11768		TSG101
Kcmf1		Tsp
Kdm2		Tsp39D
CG8861		Tsp3A
Task7		Tsp86D
GstZ2		Tsp96F
CG16779		Ttd14
mura		ttv
P58IPK		tty
CG8312		tun
trbd		tup
side-VII		Tusp
CG8412		tutl
CG8500		TwdlT
FBXO11		twin
Teh1		tws
CG12811		twz
CG12814		tyf
Cap-H2		Uba1
CG6574		Ubc10
Leash		UbcE2H
CG17187		UBL3
PGRP-LB		Ubr1
dpr5		Ubr3
CG6791		Ufd1
CG12594		UGP
CG6959		unc-104
mthl5		unc-119
Cad87A		unc-13
ATP8B		unc-13-4A
dpr15		Unc-76
CG18549		Unc-89
Octbeta2R		Unr
CG6225		upSET
NijC		usp
beat-Vc		Usp12-46
beat-Va		Usp15-31
beat-Vb		Usp47
CG7381		Usp7
CG7518		VAChT
CG8483		Vang
CG8630		vap
CG9813		Vap33
CCHa2		Vav
side-IV		velo
Task6		VGlut
Adgf-C		Vha16-1
CG9297		vih
CG3061		vimar
foxo		vn
CCHa1		Vrp1
CG12402		Vsx1
Pde6		vvl
CG7987		wake
CG14853		wapl
CG7530		wb
Sdr		wcy
dpr9		wdb
CG6966		wdp
CG3987		Wdr62
Gyc88E		wg
Art3		wge
Fbxl7		wit
Zip89B		wmd
CG14880		wnd
Gyc89Db		Wnk
CG18622		Wnt10
Irc		Wnt4
Keap1		Wnt6
kuk		wrd
beat-IIb		wry
beat-IIa		wtrw
Brf		wts
Sur-8		wun2
cysu		X11L
CG5823		X11Lbeta
alt		x16
TyrR		Xe7
CG15803		XNP
CG7694		Xrp1
CG14304		Xxylt
CG14301		yata
CG7702		yrt
ChT		Zasp52
CG7720		Zasp66
Octalpha2R		Zdhhc8
EndoA		zip
CG6040		Zip48C
CG6231		Zip71B
subdued		Zip89B
CG4733		Ziz
CG4462		zld
Hs6st		ZnT41F
CG5191		zormin
Syp		zyd
CG17270		Zyx
KaiR1D
RhoGAP93B
CG7044
ETHR
SIFaR
CG16791
CG6656
CG7084
Sar1
CG13856
Nrx-1
CG5346
CG6972
Usp12-46
CG7029
CG17121
CG17111
Cow
CG4467
EloA
CG4393
CG4374
Irk2
beat-IV
CG10365
CG17786
Spps
CG6356
CG5746
REPTOR
Saf-B
sosie
CG3744
tnc
Ythdf
CG11791
CG11836
Nepl16
Bili
dan
CG13654
CG11857
Lgr3
CLS
CG5890
SppL
CCAP-R
CG12290
CG6154
plum
CG6420
CG6330
CG5521
CG14253
CG14257
gb
CG6051
CG5639
dsd
Tusp
Mtl
Gfat2
beat-VI
CG10011
snu
AstA-R2
DIP-gamma
wat
CG11873
Ctl2
rdog
CG11951
FipoQ
CG1907
CG15506
Gnpnat
Cad99C
CG15522
CG7896
Mgat2
AdoR
CG11498
CG9747
CDase
PH4alphaEFB
CG9717
CG2246
CG15544
CG12071
CG1607
PNPase
CycG
pasha
kek6
Rift
RhoGAP100F
Syt7
Zip102B
lgs
Asator
mav
Gat
CG11077
Sox102F
CG17162
CG17159
CG12567
CG17883
CG17698
tara
meso18E
l(1)G0469
kat80
dbo
cana
Best1
Sulf1
Aplip1
Nhe2
MTF-1
Ephrin
Tsp3A
TRAM
CG13375
G9a
Unc-76
CG3655
Dlip3
Alk
CG8369
CG17193
CG14246
dpr1
CG16926
Prosap
luna
COX7C
CG17977
dpr6
CG8620
CG12994
schlank
CG14933
CG17715
wun2
tai
scyl
rols
robo3
park
lilli
hoe1
exex
comm2
ago
Tep3
Socs36E
HDAC4
Pcyt1
tamo
olf186-F
dlp
cpx
tral
Pax
Adk3
CG18766
Gdap2
MCU
Sox21b
frc
wrd
MESK2
bchs
cbt
CG5986
CG12084
vir-1
pygo
Ilp6
Cka
Spec2
Pak3
fdl
bwa
yuri
ham
CG5938
CG12880
CG17278
Pif1B
CG33939
CG30010
gem
CG30015
metro
CG30022
CG30069
CG30089
CCHa1-R
CG30109
GEFmeso
CG30122
Hil
CG30156
CG30158
RIC-3
mtt
Asap
CG30377
CG30389
nord
CG30419
Usp15-31
Ugt50B3
CG30440
CG30456
CG30460
Pgant9
CG30466
qless
CG31038
CG31064
Lerp
LpR2
CG31100
ClC-a
CG31121
CG31140
CG31145
Nlg1
wge
Efa6
SKIP
CG31176
CG31183
CG31221
CG31224
CG31323
CG31324
Unc-115a
dpr17
sals
CG31431
CG31475
pb
CG31523
NKCC
nolo
sens-2
CG31635
CG31637
DIP-theta
smog
CG31663
wry
CG31675
CG31690
CG31694
DIP-zeta
CG31710
RluA-1
Trim9
CG31729
CG31760
fred
CG31778
CG31793
DIP-kappa
CG31855
CG31869
CG31871
CG31908
CG31957
Cda5
gw
CG31998
anne
4E-T
CG32037
dpr10
Rbfox1
CG32066
IRSp53
CG32085
SCaMC
Lmx1a
Ptip
Coq4
Ndfip
Ccn
CG32204
CG32206
gogo
CG32264
Mrtf
zormin
Vps11
CG32354
CG32365
CG32369
SMSr
PVRAP
shep
CG32425
CG32432
SPoCk
CG32473
Hers
CG32532
CG32547
CG32549
be
dpr8
AMPdeam
CG32638
CG32645
CG32647
Sec16
Drak
Tango5
stx
X11Lbeta
CG32683
ZAP3
CARPB
LPCAT
Snx27
CG32767
CG32772
CG32813
CG32816
Dh31-R
CG32944
CG32982
CG33080
LRP1
CG33095
CG33096
CG33098
p24-2
CG33110
CG33111
Rtnl1
CG33129
CG33143
CG33144
Hs3st-A
CG33156
beat-IIIb
CG33181
Kdm4B
dpy
dpr11
pxb
Mical
dpr7
dpr4
Nmdar2
dpr3
Dop2R
[truncated: 1,033 more rows]

## Sheet: Radar.mettl3RNAivscontrol.young
Column1	seqnames	start	end	width	strand	transcript_id	gene	logFC	p	location
184	2L	19606579	19610706	4128	+	FBgn0000464_5	FBgn0000464	-4.83628	1.71839e-36	UTR5
4007	2R	10191995	10192394	400	-	FBgn0033494_2	FBgn0033494	-4.70953	9.91038e-34	UTR5
3435	2L	155373	155622	250	+	FBgn0031228	FBgn0031228	-4.49237	4.90527e-16	UTR5
6893	2R	24881870	24882702	833	+	FBgn0085442_2	FBgn0085442	-4.46591	2.37432e-08	UTR5
340	2R	15380689	15380838	150	-	FBgn0000996_2	FBgn0000996	-4.40672	1.87171e-09	UTR5
4188	2R	16566073	16566699	627	+	FBgn0034137	FBgn0034137	-4.40672	4.61376e-18	UTR5
5702	3R	31622104	31622217	114	+	FBgn0039861	FBgn0039861	-4.29046	7.99981e-11	UTR5
8446	X	7090283	7090382	100	-	FBgn0264270_5	FBgn0264270	-4.25561	5.59761e-06	UTR5
78	2L	10249464	10249613	150	-	FBgn0000229_3	FBgn0000229	-4.23411	3.5833e-12	UTR5
3019	X	6602626	6605277	2652	+	FBgn0029881_2	FBgn0029881	-4.23411	1.42501e-10	UTR5
4179	2R	16230481	16230630	150	-	FBgn0034093_2	FBgn0034093	-4.20469	7.94663e-09	UTR5
1277	3L	6098267	6098416	150	+	FBgn0005658_3	FBgn0005658	-4.18965	8.71368e-10	UTR5
3529	2L	3730566	3730615	50	+	FBgn0031568	FBgn0031568	-4.15888	2.12446e-05	UTR5
3194	X	12745570	12745769	200	+	FBgn0030418	FBgn0030418	-4.14313	1.12754e-10	CDS
2319	3R	14372752	14372801	50	-	FBgn0024321_3	FBgn0024321	-4.11087	0.000584131	UTR5
6443	X	19545116	19545265	150	-	FBgn0052532_2	FBgn0052532	-4.07754	3.05237e-10	UTR5
9107	X	7445487	7445536	50	+	FBgn0267089	FBgn0267089	-4.06044	3.54862e-05	NA
7817	3L	6400640	6400789	150	+	FBgn0261801	FBgn0261801	-4.06044	4.0264e-08	UTR5
5540	3R	25071326	25071525	200	+	FBgn0039272	FBgn0039272	-4.04305	7.5161e-12	UTR5
1819	3R	10350232	10350431	200	+	FBgn0015396	FBgn0015396	-4.00733	1.76122e-13	UTR5
3985	2R	9793726	9793775	50	+	FBgn0033443_2	FBgn0033443	-3.98898	0.000408946	UTR5
4289	2R	21570778	21571462	685	-	FBgn0034636	FBgn0034636	-3.98898	1.85229e-26	UTR5
3710	2L	10231443	10231492	50	-	FBgn0032197	FBgn0032197	-3.95124	0.000131322	UTR5
8813	3L	7409658	7409707	50	-	FBgn0265718	FBgn0265718	-3.95124	5.58314e-05	NA
2732	3R	5647903	5648738	836	-	FBgn0027951_2	FBgn0027951	-3.93183	3.19788e-21	UTR5
5555	3R	25665909	25666831	923	+	FBgn0039354	FBgn0039354	-3.93183	6.69461e-07	UTR5
9118	3L	12490544	12490643	100	+	FBgn0267241_3	FBgn0267241	-3.93183	4.08228e-06	NA
637	3R	28531536	28540324	8789	-	FBgn0003137_3	FBgn0003137	-3.91202	2.42962e-28	UTR5
4793	3L	13474738	13474787	50	-	FBgn0036369_2	FBgn0036369	-3.91202	0.00014091	UTR5
5187	3R	10862839	10862988	150	-	FBgn0037846	FBgn0037846	-3.91202	3.68905e-10	UTR5
6489	X	9794790	9794839	50	+	FBgn0052698_3	FBgn0052698	-3.89182	0.000370721	UTR5
4265	2R	20646410	20646459	50	+	FBgn0034540	FBgn0034540	-3.8712	0.00118276	UTR5
7032	X	19887711	19887760	50	-	FBgn0086782_2	FBgn0086782	-3.85015	3.4364e-05	UTR5
1622	3L	2629148	2630014	867	-	FBgn0011828_3	FBgn0011828	-3.82864	5.60385e-41	UTR5
8752	2R	17265692	17266141	450	+	FBgn0265487_3	FBgn0265487	-3.82592	1.37785e-31	UTR5
4754	3L	12175033	12175332	300	-	FBgn0036260_2	FBgn0036260	-3.81771	5.022e-17	UTR5
6655	2R	25167759	25167858	100	+	FBgn0054038	FBgn0054038	-3.81771	1.00297e-05	UTR5
3723	2L	10477273	10481127	3855	+	FBgn0032256_2	FBgn0032256	-3.77276	6.69139e-17	CDS
6748	2L	3662795	3663244	450	+	FBgn0085369	FBgn0085369	-3.767	7.85109e-28	UTR5
1875	2R	21101978	21102077	100	+	FBgn0015721	FBgn0015721	-3.74557	2.07405e-07	UTR5
4763	3L	12390545	12391394	850	-	FBgn0036279	FBgn0036279	-3.74107	2.73527e-47	UTR5
2550	2R	10313941	10314090	150	+	FBgn0026403	FBgn0026403	-3.7297	2.54643e-09	UTR5
3475	2L	2010059	2010208	150	+	FBgn0031384	FBgn0031384	-3.72569	1.89639e-09	CDS
7522	3L	12264753	12265733	981	-	FBgn0260941_7	FBgn0260941	-3.7013	2.61039e-14	UTR5
6738	X	20623224	20623423	200	-	FBgn0083981	FBgn0083981	-3.67313	1.72772e-14	UTR5
9018	3L	2378900	2379099	200	+	FBgn0266696	FBgn0266696	-3.67207	3.46948e-10	UTR5
8515	X	881566	884398	2833	-	FBgn0264449_4	FBgn0264449	-3.65928	5.51271e-11	CDS
6687	3R	30539208	30539407	200	+	FBgn0082582_4	FBgn0082582	-3.65928	3.42831e-09	UTR5
4677	3L	9212030	9212079	50	+	FBgn0035969_2	FBgn0035969	-3.62434	3.02988e-05	UTR5
2632	2L	10310707	10310956	250	-	FBgn0027491	FBgn0027491	-3.60187	1.64913e-19	UTR5
6368	3L	3805960	3806409	450	-	FBgn0052264_20	FBgn0052264	-3.59731	2.51076e-24	UTR5
8433	2L	7674729	7675078	350	-	FBgn0264087_6	FBgn0264087	-3.59731	2.012e-17	UTR5
5069	3R	5467828	5468177	350	+	FBgn0037329	FBgn0037329	-3.59274	3.32172e-24	UTR5
572	3R	29806928	29807127	200	-	FBgn0002924	FBgn0002924	-3.58352	1.9236e-12	UTR5
1205	2L	8699662	8699711	50	-	FBgn0004914_4	FBgn0004914	-3.58352	0.00475686	UTR5
5239	3R	12595086	12595425	340	-	FBgn0038063_15	FBgn0038063	-3.55535	7.3901e-05	UTR5
3188	X	12616366	12616665	300	+	FBgn0030408	FBgn0030408	-3.55535	2.19236e-19	UTR5
2493	3L	21034735	21034784	50	+	FBgn0026179_2	FBgn0026179	-3.54578	2.33511e-05	UTR5
8739	3R	26195550	26195599	50	+	FBgn0265379	FBgn0265379	-3.51155	0.000626045	NA
4658	3L	8396050	8398149	2100	+	FBgn0035888	FBgn0035888	-3.51155	5.57878e-16	UTR5
4524	3L	3334829	3334878	50	-	FBgn0035440	FBgn0035440	-3.50856	0.000500418	UTR5
6754	3R	31311207	31311856	650	+	FBgn0085376	FBgn0085376	-3.50656	1.5377e-41	UTR5
4528	3L	3805960	3806309	350	-	FBgn0035461_2	FBgn0035461	-3.49651	1.39728e-18	UTR5
6550	2R	13550972	13551121	150	-	FBgn0053156_2	FBgn0053156	-3.4889	6.67503e-10	UTR5
361	3R	7265454	7265653	200	-	FBgn0001112	FBgn0001112	-3.48636	1.07322e-15	UTR5
4449	3L	1265786	1266035	250	+	FBgn0035199_2	FBgn0035199	-3.48431	3.27437e-16	UTR5
2704	3R	31794181	31794380	200	+	FBgn0027620	FBgn0027620	-3.48124	8.33574e-13	UTR5
8208	3L	3626702	3626851	150	+	FBgn0263239_2	FBgn0263239	-3.48124	6.82299e-10	UTR5
9165	3R	7162887	7162936	50	-	FBgn0267569	FBgn0267569	-3.48124	0.000725569	NA
4822	3L	14992339	14992438	100	+	FBgn0036461	FBgn0036461	-3.48124	2.87625e-08	UTR5
2455	2R	22379737	22379936	200	+	FBgn0025878	FBgn0025878	-3.47621	1.85057e-15	CDS
7935	2L	8467017	8467066	50	+	FBgn0262029	FBgn0262029	-3.46574	0.000116752	UTR5
1760	3R	17122510	17125239	2730	-	FBgn0014141_6	FBgn0014141	-3.46574	4.2469e-12	UTR5
3915	2R	7407120	7407469	350	-	FBgn0033166_2	FBgn0033166	-3.45789	9.82316e-21	UTR5
241	3L	246663	246812	150	-	FBgn0000541_4	FBgn0000541	-3.44999	2.41258e-09	UTR5
6828	2L	5824654	5845308	20655	+	FBgn0085410_2	FBgn0085410	-3.44999	9.53289e-28	UTR5
4414	3L	152934	153133	200	+	FBgn0035101	FBgn0035101	-3.44999	8.2114e-13	UTR5
8039	3R	8865697	8865746	50	-	FBgn0262614_6	FBgn0262614	-3.44999	0.000311343	CDS
4792	3L	13474338	13474637	300	-	FBgn0036369	FBgn0036369	-3.44999	7.22858e-16	UTR5
5176	3R	9828620	9865592	36973	-	FBgn0037766_3	FBgn0037766	-3.43801	8.56099e-40	CDS
8035	3R	8845045	8845144	100	-	FBgn0262614_2	FBgn0262614	-3.43399	5.67726e-07	UTR5
7902	3R	8578305	8578404	100	+	FBgn0261929	FBgn0261929	-3.43399	7.94895e-07	UTR5
2629	X	770095	770194	100	+	FBgn0027343	FBgn0027343	-3.42589	5.03719e-10	UTR5
3476	2L	2011761	2024058	12298	+	FBgn0031384_2	FBgn0031384	-3.39317	1.43948e-26	UTR5
4618	3L	7063132	7077462	14331	-	FBgn0035733_2	FBgn0035733	-3.38681	1.88339e-14	CDS
171	2R	10234509	10237098	2590	-	FBgn0000448_9	FBgn0000448	-3.37872	5.02897e-10	UTR5
7270	3L	20820460	20826056	5597	+	FBgn0259243_3	FBgn0259243	-3.37522	2.63711e-19	UTR5
3427	X	22515247	22515296	50	+	FBgn0031195	FBgn0031195	-3.3673	0.00013021	UTR5
6260	2L	13717021	13717120	100	-	FBgn0051814_2	FBgn0051814	-3.3673	1.10399e-06	UTR5
1876	2R	21102128	21102277	150	+	FBgn0015721_2	FBgn0015721	-3.3673	3.88827e-09	UTR5
6205	3R	6741714	6741813	100	-	FBgn0051481_2	FBgn0051481	-3.3673	1.97862e-06	UTR5
1188	2R	22868209	22868658	450	+	FBgn0004896	FBgn0004896	-3.3673	7.56287e-24	UTR5
8370	2R	15425296	15425595	300	+	FBgn0263980_7	FBgn0263980	-3.3673	8.34107e-19	UTR5
6837	3R	7822123	7843767	21645	+	FBgn0085413_4	FBgn0085413	-3.36236	1.9521e-12	CDS
8623	4	427381	427680	300	+	FBgn0264794	FBgn0264794	-3.35739	9.80965e-16	NA
4988	3L	21210265	21212227	1963	+	FBgn0037060	FBgn0037060	-3.35574	1.04113e-40	UTR5
83	3R	29806861	29807060	200	+	FBgn0000247	FBgn0000247	-3.3499	1.20122e-10	UTR5
499	2L	19083017	19083116	100	-	FBgn0002023	FBgn0002023	-3.34404	1.21687e-07	UTR5
365	2R	10444403	10445455	1053	+	FBgn0001122_4	FBgn0001122	-3.3322	3.12016e-25	UTR5
8014	3R	17782408	17782657	250	-	FBgn0262562_6	FBgn0262562	-3.3322	2.66655e-13	CDS
8846	2R	15775827	15776026	200	-	FBgn0265991_5	FBgn0265991	-3.33083	7.13697e-11	UTR5
6758	2L	4694771	4705806	11036	+	FBgn0085380	FBgn0085380	-3.32773	2.13001e-37	UTR5
5138	3R	9460403	9460602	200	-	FBgn0037697_2	FBgn0037697	-3.32504	2.58369e-12	UTR5
4478	3L	2322743	2323393	651	+	FBgn0035331	FBgn0035331	-3.32504	7.86544e-08	UTR5
7961	3L	376581	376980	400	-	FBgn0262139_3	FBgn0262139	-3.31913	2.26169e-25	UTR5
9363	2L	13251609	13251808	200	+	FBgn0284244	FBgn0284244	-3.31419	1.05315e-11	UTR5
3118	X	9210138	9210537	400	-	FBgn0030102	FBgn0030102	-3.31159	2.84321e-21	UTR5
2252	X	6255338	6255487	150	-	FBgn0023458	FBgn0023458	-3.30636	1.1687e-10	UTR5
6580	3L	21432927	21432976	50	+	FBgn0053288	FBgn0053288	-3.30199	1.7532e-06	CDS
4945	3L	19663396	19663595	200	-	FBgn0036899_2	FBgn0036899	-3.30046	2.84016e-12	UTR5
1362	X	7995747	7999227	3481	+	FBgn0010329	FBgn0010329	-3.29584	5.12026e-07	UTR5
1345	2L	19133916	19133965	50	+	FBgn0010300	FBgn0010300	-3.29584	8.57338e-05	UTR5
575	3R	21556733	21557082	350	-	FBgn0002941_2	FBgn0002941	-3.2912	4.69995e-24	UTR5
7341	2L	152951	153250	300	-	FBgn0259818	FBgn0259818	-3.28653	1.84588e-20	CDS
5481	3R	23237199	23240017	2819	-	FBgn0039064_2	FBgn0039064	-3.28341	1.4673e-26	UTR5
8103	3L	21220450	21220849	400	+	FBgn0262855	FBgn0262855	-3.27775	4.93348e-27	UTR5
1799	3R	30388079	30388178	100	-	FBgn0015222_3	FBgn0015222	-3.27714	1.77229e-07	UTR5
5797	X	246028	246477	450	+	FBgn0040372	FBgn0040372	-3.26289	1.01684e-30	UTR5
959	3L	22267582	22267781	200	+	FBgn0004179	FBgn0004179	-3.2581	2.11118e-15	UTR5
4962	3L	20241278	20241427	150	-	FBgn0036958_4	FBgn0036958	-3.2581	2.32453e-08	UTR5
4910	3L	18502258	18502507	250	-	FBgn0036789	FBgn0036789	-3.2581	1.23863e-13	UTR5
5860	2L	9167428	9177237	9810	+	FBgn0041092_3	FBgn0041092	-3.2581	1.30654e-07	UTR5
8416	3R	17559330	17559379	50	+	FBgn0264005	FBgn0264005	-3.25037	0.000145962	UTR5
8570	X	12546719	12546968	250	-	FBgn0264542_5	FBgn0264542	-3.25037	7.4126e-14	UTR5
4187	2R	16552308	16554788	2481	+	FBgn0034135	FBgn0034135	-3.24937	2.21595e-29	UTR5
3092	X	8398990	8399139	150	+	FBgn0030034	FBgn0030034	-3.24843	1.51243e-10	UTR5
1359	2R	9712371	9712870	500	+	FBgn0010316	FBgn0010316	-3.24705	1.46705e-35	UTR5
5393	3R	19620739	19620938	200	-	FBgn0038720_2	FBgn0038720	-3.24519	1.07734e-09	UTR5
7544	3L	12814304	12814403	100	+	FBgn0260965	FBgn0260965	-3.24519	3.08094e-07	UTR5
1007	3L	319135	319684	550	-	FBgn0004373_2	FBgn0004373	-3.24519	1.00711e-31	UTR5
4266	2R	20646810	20646909	100	+	FBgn0034540_2	FBgn0034540	-3.23868	6.0936e-06	UTR5
3975	2R	9388868	9388967	100	-	FBgn0033405_8	FBgn0033405	-3.23868	9.0742e-08	UTR5
6420	3L	22774222	22774321	100	+	FBgn0052451_3	FBgn0052451	-3.23868	1.00012e-07	UTR5
9426	3R	14405183	14405432	250	-	FBgn0285955_2	FBgn0285955	-3.23212	4.10394e-18	UTR5
2381	X	1753766	1754015	250	-	FBgn0025391_2	FBgn0025391	-3.21888	9.77577e-15	UTR5
4497	3L	3078142	3079989	1848	+	FBgn0035397_3	FBgn0035397	-3.21888	0.000105774	UTR5
7478	3R	9551740	9551806	67	-	FBgn0260722_2	FBgn0260722	-3.21888	0.000315566	UTR5
1175	3R	23280707	23280806	100	-	FBgn0004882_2	FBgn0004882	-3.21888	8.30238e-08	UTR5
8557	X	10158484	10158683	200	+	FBgn0264503	FBgn0264503	-3.21888	1.37139e-14	UTR5
5786	3L	9430362	9430511	150	+	FBgn0040305	FBgn0040305	-3.21084	3.03433e-07	UTR5
1471	3L	9130264	9130413	150	-	FBgn0011206_7	FBgn0011206	-3.21084	2.98773e-10	UTR5
8659	2L	8204754	8205003	250	+	FBgn0264950	FBgn0264950	-3.20883	7.52086e-15	NA
5402	3R	19890789	19890838	50	+	FBgn0038744	FBgn0038744	-3.20545	7.48213e-05	UTR5
5472	3R	22754799	22766690	11892	+	FBgn0039026_2	FBgn0039026	-3.20545	1.18927e-29	UTR5
2698	3R	5780977	5781026	50	-	FBgn0027608	FBgn0027608	-3.19867	0.000308535	UTR5
6978	X	12917777	12918789	1013	+	FBgn0086675	FBgn0086675	-3.19867	1.94663e-21	UTR5
6872	4	72352	72501	150	+	FBgn0085432_2	FBgn0085432	-3.19458	7.13879e-08	CDS
9070	2L	20562397	20562696	300	+	FBgn0266886	FBgn0266886	-3.19185	7.8345e-15	NA
8953	2R	23657817	23659301	1485	+	FBgn0266377	FBgn0266377	-3.19185	5.92608e-08	UTR5
585	3R	4852963	4853162	200	+	FBgn0003002_2	FBgn0003002	-3.19185	3.79929e-09	UTR5
6098	2R	7890825	7890874	50	+	FBgn0050377_3	FBgn0050377	-3.19185	4.63577e-05	UTR5
4075	2R	12647925	12648174	250	-	FBgn0033760	FBgn0033760	-3.18842	7.37865e-13	UTR5
4709	3L	9764094	9764143	50	+	FBgn0036043_2	FBgn0036043	-3.18635	0.000272036	UTR5
9238	2R	5726505	5726804	300	-	FBgn0267978_3	FBgn0267978	-3.17805	4.11222e-17	UTR5
8462	3L	8954012	8954413	402	-	FBgn0264307_4	FBgn0264307	-3.17805	1.53971e-19	UTR5
2476	X	4117288	4117337	50	-	FBgn0026080_3	FBgn0026080	-3.17805	4.19258e-06	UTR5
8438	2R	15921719	15922118	400	-	FBgn0264089_5	FBgn0264089	-3.17341	5.67301e-29	UTR5
5853	2L	11843428	11844012	585	+	FBgn0040968_2	FBgn0040968	-3.17229	2.86354e-34	UTR3
4994	3L	21516406	21516505	100	+	FBgn0037093	FBgn0037093	-3.17109	1.34035e-06	UTR5
1141	2R	12019097	12019146	50	-	FBgn0004839	FBgn0004839	-3.16758	0.000230949	UTR5
3711	2L	10333934	10334433	500	+	FBgn0032223	FBgn0032223	-3.16663	5.61817e-28	CDS
503	2L	19107478	19107527	50	-	FBgn0002023_5	FBgn0002023	-3.16407	0.000153968	UTR5
8948	2L	20667732	20667781	50	+	FBgn0266356	FBgn0266356	-3.16407	2.06281e-05	NA
4065	2R	12033996	12034195	200	+	FBgn0033677	FBgn0033677	-3.157	1.78294e-12	UTR5
8936	2L	73037	73236	200	-	FBgn0266322_2	FBgn0266322	-3.157	2.23637e-13	NA
6822	2R	14332439	14332888	450	+	FBgn0085408_4	FBgn0085408	-3.15463	3.71233e-29	UTR5
4376	2R	24455342	24455591	250	+	FBgn0035010	FBgn0035010	-3.15274	1.10909e-16	UTR5
4211	2R	17547819	17548118	300	+	FBgn0034240	FBgn0034240	-3.14988	8.40254e-18	UTR5
5709	3R	31812659	31813408	750	+	FBgn0039883	FBgn0039883	-3.14631	2.07032e-38	UTR5
8161	X	11968857	11968906	50	-	FBgn0263111	FBgn0263111	-3.14415	0.000241977	CDS
6395	3L	5997458	6019082	21625	+	FBgn0052406_2	FBgn0052406	-3.1406	7.35639e-22	UTR5
6202	3R	19180709	19181058	350	+	FBgn0051475	FBgn0051475	-3.14031	5.69757e-21	UTR5
9183	3L	6125755	6125804	50	+	FBgn0267667	FBgn0267667	-3.13549	0.00365757	NA
6290	3L	9491816	9491965	150	-	FBgn0052037	FBgn0052037	-3.13549	3.61579e-08	UTR5
9047	3R	14875389	14875438	50	-	FBgn0266756_8	FBgn0266756	-3.13549	0.00023182	UTR5
523	3R	27272011	27272854	844	-	FBgn0002441_3	FBgn0002441	-3.13549	2.41635e-12	UTR5
4014	2R	10271952	10276535	4584	+	FBgn0033504	FBgn0033504	-3.13549	9.23473e-60	UTR5
6126	3R	27686055	27686104	50	-	FBgn0051055	FBgn0051055	-3.13549	0.000207368	UTR3
762	X	18039419	18040218	800	-	FBgn0003380_24	FBgn0003380	-3.13549	8.06932e-43	UTR5
6460	X	12596097	12596146	50	+	FBgn0052654	FBgn0052654	-3.13549	5.52126e-05	UTR5
8511	2L	20016933	20017282	350	-	FBgn0264443_3	FBgn0264443	-3.13549	2.14712e-20	UTR5
8109	3R	20437833	20449641	11809	-	FBgn0262869_3	FBgn0262869	-3.12457	3.25843e-28	UTR5
2415	X	619381	620195	815	-	FBgn0025633_4	FBgn0025633	-3.1209	7.83451e-24	UTR5
6949	3R	24273329	24273478	150	+	FBgn0086365	FBgn0086365	-3.1209	4.22324e-09	UTR5
8890	3L	11938381	11938480	100	-	FBgn0266100_6	FBgn0266100	-3.11352	1.00164e-07	UTR5
5943	2L	19411615	19411764	150	-	FBgn0041789_3	FBgn0041789	-3.11352	4.88964e-07	UTR5
4281	2R	21141612	21141911	300	-	FBgn0034590_4	FBgn0034590	-3.11352	1.93295e-20	UTR5
7373	3L	7423877	7445236	21360	+	FBgn0259935	FBgn0259935	-3.10608	4.34576e-20	UTR5
8447	X	7090483	7091701	1219	-	FBgn0264270_6	FBgn0264270	-3.10608	6.85289e-05	CDS
1588	2R	9069162	9069511	350	+	FBgn0011746	FBgn0011746	-3.1054	2.03514e-22	CDS
7470	3L	6998893	7012208	13316	+	FBgn0260660	FBgn0260660	-3.10234	2.06886e-18	UTR5
7082	3R	25907072	25907788	717	+	FBgn0250757	FBgn0250757	-3.09859	2.14139e-20	UTR5
2434	3L	1648994	1649293	300	+	FBgn0025712	FBgn0025712	-3.09751	2.39304e-21	UTR5
3623	2L	7364616	7364715	100	+	FBgn0031903	FBgn0031903	-3.09751	8.7383e-07	UTR5
660	2R	7282622	7282821	200	+	FBgn0003174	FBgn0003174	-3.09104	5.08438e-10	UTR5
2057	2R	22244463	22262829	18367	+	FBgn0020307	FBgn0020307	-3.09104	4.08469e-20	UTR5
5769	X	16275783	16275882	100	-	FBgn0040207_3	FBgn0040207	-3.09104	1.9867e-06	UTR5
9114	X	21374318	21374417	100	-	FBgn0267171	FBgn0267171	-3.08534	4.65539e-10	NA
3751	2L	12066526	12066575	50	-	FBgn0032405	FBgn0032405	-3.07577	6.30263e-05	UTR5
5371	3R	18620417	18621277	861	-	FBgn0038629	FBgn0038629	-3.07577	1.01529e-08	UTR5
9306	X	12590348	12592143	1796	-	FBgn0283712_3	FBgn0283712	-3.07137	1.36437e-20	UTR5
9229	2L	19606619	19610696	4078	+	FBgn0267964	FBgn0267964	-3.07063	2.20609e-34	UTR5
4416	3L	160833	161182	350	+	FBgn0035101_3	FBgn0035101	-3.06934	5.00868e-22	UTR5
5329	3R	16367957	16368256	300	-	FBgn0038422	FBgn0038422	-3.06805	4.13872e-14	UTR5
8330	3R	23733374	23747131	13758	+	FBgn0263782	FBgn0263782	-3.0677	7.49217e-36	UTR5
5443	3R	21223754	21224003	250	+	FBgn0038872	FBgn0038872	-3.06339	6.04154e-13	CDS
5331	3R	16986605	16986704	100	-	FBgn0038460	FBgn0038460	-3.06169	5.18923e-09	UTR5
1015	3L	9854986	9855235	250	-	FBgn0004390_3	FBgn0004390	-3.06027	7.22342e-20	UTR5
9151	3R	31210281	31210530	250	-	FBgn0267435	FBgn0267435	-3.05804	2.75322e-17	UTR5
1570	2L	10837362	10837511	150	-	FBgn0011676_3	FBgn0011676	-3.05636	5.43183e-12	UTR5
3706	2L	10060916	10062630	1715	+	FBgn0032178	FBgn0032178	-3.05636	1.88397e-10	UTR5
5530	3R	24985667	24985966	300	+	FBgn0039257	FBgn0039257	-3.054	6.22591e-21	UTR5
8937	2L	73387	73686	300	-	FBgn0266322_3	FBgn0266322	-3.05182	8.79781e-20	NA
3593	2L	6742552	6743001	450	+	FBgn0031855	FBgn0031855	-3.04937	4.83946e-26	UTR5
284	2R	19155325	19155424	100	+	FBgn0000578_3	FBgn0000578	-3.04452	8.0241e-06	UTR5
7701	3L	20168865	20185213	16349	-	FBgn0261556_5	FBgn0261556	-3.03655	1.69945e-20	UTR5
7587	3R	7121685	7123720	2036	-	FBgn0261238_4	FBgn0261238	-3.03255	3.99474e-09	UTR5
2932	X	7696532	7696581	50	-	FBgn0029504_7	FBgn0029504	-3.02852	0.000428976	UTR5
4335	2R	23431939	23431988	50	-	FBgn0034861	FBgn0034861	-3.02852	7.17652e-05	UTR5
4570	3L	4542166	4542515	350	+	FBgn0035558	FBgn0035558	-3.02737	6.63182e-27	UTR5
5251	3R	12916156	12918544	2389	+	FBgn0038092	FBgn0038092	-3.0265	3.40251e-20	UTR5
2432	3L	22274035	22274284	250	+	FBgn0025702	FBgn0025702	-3.02529	2.81892e-19	UTR5
3718	2L	10376518	10377330	813	+	FBgn0032233	FBgn0032233	-3.02493	2.75447e-35	UTR5
7275	X	21442699	21457688	14990	-	FBgn0259245_2	FBgn0259245	-3.01855	2.39884e-16	UTR5
8029	3R	20252820	20253819	1000	+	FBgn0262582	FBgn0262582	-3.01693	1.22687e-56	UTR5
6584	4	252880	253329	450	-	FBgn0053481_3	FBgn0053481	-3.01531	1.4653e-29	UTR5
4743	3L	11684180	11684479	300	+	FBgn0036191	FBgn0036191	-3.01375	6.68749e-16	UTR5
6046	2R	9863714	9863763	50	+	FBgn0050010	FBgn0050010	-3.01226	2.0146e-05	UTR5
4591	3L	6076772	6076971	200	+	FBgn0035676	FBgn0035676	-3.01226	6.78268e-11	UTR5
9066	2R	22378708	22378757	50	-	FBgn0266866	FBgn0266866	-3.01226	0.000903652	NA
900	3R	27974279	27988384	14106	-	FBgn0003890_2	FBgn0003890	-3.00815	6.69042e-29	UTR5
2637	3R	27581592	27581691	100	-	FBgn0027492_5	FBgn0027492	-3.00568	2.81433e-06	UTR5
887	3R	29919832	29920289	458	-	FBgn0003861	FBgn0003861	-3.00489	1.28693e-30	UTR5
8830	3L	20248882	20248981	100	+	FBgn0265959	FBgn0265959	-3.00196	3.95994e-09	UTR5
5668	3R	29983676	29985618	1943	+	FBgn0039728_2	FBgn0039728	-2.9993	2.33799e-24	UTR5
7041	3L	2114329	2115611	1283	-	FBgn0086906_5	FBgn0086906	-2.99573	2.88674e-18	UTR5
2808	2L	13641256	13642352	1097	-	FBgn0028546	FBgn0028546	-2.99573	7.18436e-17	UTR5
4766	3L	12484986	12485035	50	-	FBgn0036287_2	FBgn0036287	-2.99573	0.000346378	UTR5
2120	2R	9268875	9270245	1371	-	FBgn0020621_4	FBgn0020621	-2.99573	7.11225e-05	UTR5
3489	2L	2415073	2415122	50	-	FBgn0031426	FBgn0031426	-2.99573	0.000218803	UTR5
8938	3L	23206719	23210950	4232	+	FBgn0266347	FBgn0266347	-2.99573	8.25179e-26	UTR5
7908	3L	21598887	21599336	450	+	FBgn0261953	FBgn0261953	-2.9931	4.43538e-28	UTR5
5572	3R	26262712	26262961	250	+	FBgn0039420	FBgn0039420	-2.98649	5.17443e-24	UTR5
6852	2L	3371007	3371156	150	-	FBgn0085423	FBgn0085423	-2.98568	2.29888e-09	UTR5
5857	2R	9414392	9414791	400	+	FBgn0041087	FBgn0041087	-2.98326	8.52812e-29	UTR5
8036	3R	8845195	8845244	50	-	FBgn0262614_3	FBgn0262614	-2.98315	0.00033836	UTR5
5130	3R	9053308	9053567	260	+	FBgn0037659	FBgn0037659	-2.97893	3.58994e-11	UTR5
7610	3R	18950435	18959892	9458	+	FBgn0261262_2	FBgn0261262	-2.9761	4.68706e-101	UTR5
5034	3L	22741843	22742092	250	+	FBgn0037188	FBgn0037188	-2.97298	6.44808e-17	UTR5
2833	3L	4910418	4910567	150	+	FBgn0028699	FBgn0028699	-2.97041	3.72517e-10	UTR5
5482	3R	23248604	23248853	250	-	FBgn0039064_3	FBgn0039064	-2.96574	8.02014e-19	UTR5
7975	2L	12369850	12373749	3900	+	FBgn0262475	FBgn0262475	-2.96527	4.24796e-21	UTR5
1768	3L	12693689	12693788	100	+	FBgn0014343	FBgn0014343	-2.96183	8.00261e-09	UTR5
7042	2L	16715941	16715990	50	+	FBgn0086907	FBgn0086907	-2.96183	3.22896e-05	UTR5
2464	3R	16093530	16093579	50	-	FBgn0026059_4	FBgn0026059	-2.96183	0.0128188	UTR5
3272	X	15941127	15941426	300	+	FBgn0030710	FBgn0030710	-2.96183	2.86925e-12	UTR5
2959	X	4919030	4919279	250	+	FBgn0029737	FBgn0029737	-2.96183	1.94869e-15	UTR5
7408	3L	16495140	16495239	100	-	FBgn0260388_2	FBgn0260388	-2.96183	2.27238e-07	UTR5
8573	3L	914124	914323	200	+	FBgn0264574	FBgn0264574	-2.96183	3.4315e-13	UTR5
8163	X	11969057	11969106	50	-	FBgn0263111_3	FBgn0263111	-2.96183	0.000210354	CDS
1509	2L	17427804	17428153	350	-	FBgn0011274_4	FBgn0011274	-2.95936	6.12503e-16	UTR5
9013	2R	10853758	10853807	50	+	FBgn0266629_2	FBgn0266629	-2.95751	6.02943e-07	NA
7567	3R	10827279	10827678	400	+	FBgn0261053_2	FBgn0261053	-2.95751	4.05097e-23	UTR5
5536	3R	25049966	25050165	200	+	FBgn0039266	FBgn0039266	-2.95751	3.34722e-10	UTR5
5260	3R	13279771	13280070	300	+	FBgn0038130	FBgn0038130	-2.95751	2.50359e-19	UTR5
1307	3R	31039874	31040123	250	+	FBgn0010015_2	FBgn0010015	-2.95317	1.17188e-14	UTR5
4397	2R	24687067	24687316	250	-	FBgn0035049_4	FBgn0035049	-2.95183	3.05472e-10	UTR5
7131	X	12463578	12463727	150	+	FBgn0259143	FBgn0259143	-2.94444	1.67725e-10	UTR5
721	2L	19444955	19445004	50	+	FBgn0003346_2	FBgn0003346	-2.94444	0.000356947	UTR5
3752	2L	12114410	12124570	10161	+	FBgn0032414	FBgn0032414	-2.94444	4.14451e-16	UTR5
6180	3R	26170897	26171394	498	+	FBgn0051323	FBgn0051323	-2.94444	2.08235e-13	UTR5
8822	X	18366810	18366909	100	+	FBgn0265784_2	FBgn0265784	-2.94444	9.72526e-08	UTR5
5665	3R	29927305	29927976	672	+	FBgn0039723	FBgn0039723	-2.94444	6.6718e-40	UTR5
2367	X	2743627	2744026	400	-	FBgn0024980	FBgn0024980	-2.93689	3.11346e-23	UTR5
1418	2R	7475526	7476862	1337	-	FBgn0010548_2	FBgn0010548	-2.93563	4.06461e-36	UTR5
5245	3R	12695179	12696019	841	+	FBgn0038079	FBgn0038079	-2.93482	1.10021e-16	UTR5
5928	3R	4280449	4281730	1282	+	FBgn0041605	FBgn0041605	-2.93386	1.6135e-28	UTR5
2135	3L	19923063	19923412	350	-	FBgn0020887_2	FBgn0020887	-2.93267	5.98121e-20	UTR5
7903	3R	8591345	8591444	100	+	FBgn0261929_2	FBgn0261929	-2.93119	2.55257e-06	UTR5
8548	3R	14026880	14032007	5128	-	FBgn0264493_11	FBgn0264493	-2.92929	1.42962e-38	UTR5
1822	2L	12818438	12818587	150	-	FBgn0015399_3	FBgn0015399	-2.92929	4.89187e-11	UTR3
8338	2L	19896091	19902032	5942	+	FBgn0263873	FBgn0263873	-2.92674	9.74674e-13	UTR5
4748	3L	11766033	11766132	100	-	FBgn0036202_2	FBgn0036202	-2.92674	4.36821e-07	UTR5
3713	2L	10344492	10344691	200	+	FBgn0032225	FBgn0032225	-2.92511	1.24709e-13	UTR5
9441	3R	15475444	15475993	550	-	FBgn0286071_2	FBgn0286071	-2.92162	1.97166e-40	UTR5
9021	3L	2388048	2388397	350	+	FBgn0266696_4	FBgn0266696	-2.92091	8.98478e-19	UTR5
1658	3R	5279669	5279868	200	-	FBgn0013576_2	FBgn0013576	-2.91777	9.07321e-12	UTR5
1746	3L	4531746	4532145	400	-	FBgn0014073_6	FBgn0014073	-2.91777	1.0902e-22	UTR5
1505	2R	16500228	16516169	15942	+	FBgn0011260	FBgn0011260	-2.91597	4.60069e-34	UTR5
8348	3R	14741632	14742031	400	+	FBgn0263929	FBgn0263929	-2.91531	2.50257e-33	UTR5
784	X	21374339	21375438	1100	+	FBgn0003423	FBgn0003423	-2.91326	2.48604e-39	UTR5
5347	3R	17402216	17402465	250	-	FBgn0038504_3	FBgn0038504	-2.91326	4.60688e-19	UTR5
4058	2R	11845374	11845673	300	+	FBgn0033657	FBgn0033657	-2.91315	9.67101e-19	UTR5
3651	2L	8204933	8205082	150	-	FBgn0031998_2	FBgn0031998	-2.91235	8.39572e-14	UTR5
5201	3R	11500034	11501074	1041	+	FBgn0037908	FBgn0037908	-2.91099	1.43799e-32	UTR5
1276	3L	6097867	6097916	50	+	FBgn0005658_2	FBgn0005658	-2.90872	0.000496342	UTR5
1529	3R	14214461	14214610	150	-	FBgn0011582	FBgn0011582	-2.90872	1.25621e-06	UTR5
9321	3L	12080943	12081630	688	-	FBgn0284221_2	FBgn0284221	-2.90732	9.65547e-15	UTR5
7593	3L	21382551	21419673	37123	+	FBgn0261258	FBgn0261258	-2.90508	1.12532e-43	UTR5
9364	2L	714684	714933	250	-	FBgn0284247	FBgn0284247	-2.90417	2.40415e-15	UTR5
3535	2L	4793695	4793994	300	-	FBgn0031627	FBgn0031627	-2.90003	6.32169e-22	UTR5
6539	2L	5004195	5004900	706	-	FBgn0053113_2	FBgn0053113	-2.89552	8.11015e-22	UTR5
5460	3R	22469477	22470576	1100	+	FBgn0038975_2	FBgn0038975	-2.89464	9.73502e-67	UTR5
6727	2L	7885603	7885802	200	+	FBgn0083968	FBgn0083968	-2.89373	1.07362e-13	CDS
4590	3L	5975758	5975957	200	-	FBgn0035656_2	FBgn0035656	-2.89268	4.05998e-15	UTR5
838	2L	8298315	8300579	2265	-	FBgn0003502_5	FBgn0003502	-2.89037	5.35539e-07	UTR5
4765	3L	12479863	12484835	4973	-	FBgn0036287	FBgn0036287	-2.89037	0.00325625	UTR5
5632	3R	28969823	28970322	500	-	FBgn0039617_5	FBgn0039617	-2.89037	1.23204e-24	UTR5
2478	X	4117370	4117623	254	+	FBgn0026083_2	FBgn0026083	-2.89037	3.39098e-06	UTR5
5945	2L	19426247	19426496	250	-	FBgn0041789_5	FBgn0041789	-2.88823	9.52903e-19	UTR5
7978	2R	18514674	18519319	4646	+	FBgn0262476	FBgn0262476	-2.88451	3.57306e-20	UTR5
7772	2R	12665593	12665642	50	-	FBgn0261673_2	FBgn0261673	-2.88418	2.45772e-06	UTR5
4246	2R	18947365	18955021	7657	+	FBgn0034408_3	FBgn0034408	-2.8792	1.75761e-29	UTR5
763	X	18040269	18060269	20001	-	FBgn0003380_25	FBgn0003380	-2.87756	3.63254e-35	UTR5
6895	X	10523540	10546696	23157	-	FBgn0085443_2	FBgn0085443	-2.87639	5.28835e-20	UTR5
3008	X	6220007	6220356	350	+	FBgn0029849	FBgn0029849	-2.87411	2.07809e-25	UTR5
5224	3R	12449346	12449595	250	+	FBgn0038053	FBgn0038053	-2.87356	1.10593e-15	UTR5
6750	2L	18546605	18563169	16565	-	FBgn0085370_2	FBgn0085370	-2.87313	6.07052e-50	UTR5
3530	2L	3787217	3787266	50	+	FBgn0031571	FBgn0031571	-2.87168	0.00860402	UTR5
5752	3R	16226301	16226350	50	+	FBgn0040071_2	FBgn0040071	-2.87168	0.000953938	UTR5
6568	2L	4591702	4594987	3286	-	FBgn0053196_4	FBgn0053196	-2.87168	6.05248e-10	UTR5
1675	3L	14190920	14191419	500	+	FBgn0013718	FBgn0013718	-2.8679	1.03775e-26	UTR5
2409	X	2049971	2050070	100	-	FBgn0025631_3	FBgn0025631	-2.86704	2.11902e-07	UTR5
522	3R	27271811	27271860	50	-	FBgn0002441_2	FBgn0002441	-2.8622	0.000484168	UTR5
5380	3R	18792134	18792233	100	-	FBgn0038652_2	FBgn0038652	-2.8622	1.83501e-07	UTR5
2051	3R	14597003	14602153	5151	+	FBgn0020299_2	FBgn0020299	-2.8622	2.07781e-06	UTR5
6926	2L	7976684	7977233	550	-	FBgn0085450_7	FBgn0085450	-2.8622	2.49285e-31	UTR5
2249	2L	13547121	13549278	2158	-	FBgn0023407_2	FBgn0023407	-2.8622	4.71029e-20	UTR5
1278	3L	6111523	6112394	872	+	FBgn0005658_4	FBgn0005658	-2.85647	5.62468e-47	UTR5
7661	2R	12705222	12722839	17618	+	FBgn0261545	FBgn0261545	-2.85606	1.13593e-67	UTR5
245	2R	6123793	6131110	7318	-	FBgn0000546_2	FBgn0000546	-2.85263	3.29757e-05	UTR5
1112	3R	18545337	18545436	100	-	FBgn0004652_4	FBgn0004652	-2.85263	1.73606e-05	UTR5
6693	2R	11397033	11397082	50	-	FBgn0082585	FBgn0082585	-2.85263	0.00604627	UTR5
590	3L	7903262	7903561	300	-	FBgn0003041	FBgn0003041	-2.85115	2.33962e-18	UTR5
4678	3L	9336113	9336740	628	+	FBgn0035975	FBgn0035975	-2.84962	4.61723e-22	UTR5
6755	3R	31311907	31340446	28540	+	FBgn0085376_2	FBgn0085376	-2.84781	1.10384e-05	UTR5
7401	X	15125953	15126052	100	+	FBgn0260006_2	FBgn0260006	-2.84781	1.61832e-06	UTR5
2780	3R	29229261	29230407	1147	+	FBgn0028476	FBgn0028476	-2.84781	1.44453e-20	UTR5
2050	3R	14577267	14583124	5858	+	FBgn0020299	FBgn0020299	-2.84723	6.94758e-16	UTR5
9154	3L	1649016	1649399	384	-	FBgn0267465	FBgn0267465	-2.8467	2.47249e-20	NA
8037	3R	8857256	8857605	350	-	FBgn0262614_4	FBgn0262614	-2.84491	1.01087e-15	UTR5
8905	3R	21365191	21365240	50	-	FBgn0266170	FBgn0266170	-2.84491	0.000101157	UTR5
8906	3R	21365191	21365240	50	-	FBgn0266171	FBgn0266171	-2.84491	0.000101157	UTR5
6853	2L	3371207	3372822	1616	-	FBgn0085423_2	FBgn0085423	-2.84491	3.14106e-14	UTR5
3106	X	8864187	8867561	3375	+	FBgn0030065	FBgn0030065	-2.84158	8.99164e-10	UTR5
2546	3L	13921835	13922134	300	-	FBgn0026376_4	FBgn0026376	-2.83908	1.8199e-15	UTR5
6014	3R	5623826	5624125	300	-	FBgn0044823_3	FBgn0044823	-2.8363	1.30416e-22	UTR5
604	2R	8913770	8914019	250	-	FBgn0003074	FBgn0003074	-2.83321	3.88595e-21	UTR5
7234	2R	13438802	13438851	50	-	FBgn0259221_11	FBgn0259221	-2.83321	0.0049184	UTR5
2406	X	2071726	2071825	100	-	FBgn0025628_2	FBgn0025628	-2.83321	6.2506e-07	UTR5
9442	3R	15476144	15476193	50	-	FBgn0286071_3	FBgn0286071	-2.83321	0.0010214	UTR5
5451	3R	22299005	22299204	200	+	FBgn0038938_2	FBgn0038938	-2.83321	3.54047e-10	UTR5
764	X	18060320	18062847	2528	-	FBgn0003380_26	FBgn0003380	-2.83321	3.61393e-11	UTR5
4225	2R	18095140	18095520	381	+	FBgn0034300	FBgn0034300	-2.83321	4.8217e-11	UTR5
5743	2L	22538318	22538517	200	+	FBgn0040009	FBgn0040009	-2.83321	7.60481e-13	CDS
7962	3L	377031	377130	100	-	FBgn0262139_4	FBgn0262139	-2.83321	8.03912e-07	UTR5
6633	2R	6970988	6971637	650	-	FBgn0053558_3	FBgn0053558	-2.83321	7.90396e-51	UTR5
6213	2L	21684156	21684861	706	+	FBgn0051619	FBgn0051619	-2.82388	3.65529e-29	UTR5
3099	X	8442249	8442348	100	-	FBgn0030039	FBgn0030039	-2.82336	3.81645e-07	UTR5
5504	3R	24226535	24226684	150	-	FBgn0039169	FBgn0039169	-2.82336	5.5814e-11	CDS
6253	2L	3989467	3991713	2247	-	FBgn0051774_2	FBgn0051774	-2.82138	9.59104e-32	UTR5
7958	3R	14723462	14724211	750	-	FBgn0262127_2	FBgn0262127	-2.82006	8.7199e-45	UTR5
311	2R	13821838	13823803	1966	-	FBgn0000662_2	FBgn0000662	-2.81918	9.23385e-24	UTR5
7802	3L	15816311	15816410	100	-	FBgn0261722_2	FBgn0261722	-2.8184	1.5375e-08	UTR5
2049	3L	21099599	21131009	31411	-	FBgn0020294	FBgn0020294	-2.81704	9.9661e-52	UTR5
5086	3R	6198861	6199160	300	+	FBgn0037409	FBgn0037409	-2.81661	9.01211e-20	UTR5
8934	2L	19604891	19605490	600	-	FBgn0266313	FBgn0266313	-2.81576	3.59471e-40	NA
5938	2L	10372893	10373900	1008	-	FBgn0041723	FBgn0041723	-2.81568	6.54898e-17	UTR3
6675	2L	67084	67233	150	+	FBgn0067779	FBgn0067779	-2.81495	8.4091e-12	UTR5
5963	3L	14130725	14131324	600	-	FBgn0042630_4	FBgn0042630	-2.81423	1.16178e-34	UTR5
2636	3R	27581397	27581446	50	-	FBgn0027492_4	FBgn0027492	-2.81341	0.000344931	UTR5
4250	2R	19126057	19126206	150	-	FBgn0034417	FBgn0034417	-2.81341	3.52779e-08	UTR5
5400	3R	19847361	19850136	2776	+	FBgn0038735	FBgn0038735	-2.81241	6.80438e-28	CDS
8950	3R	10761448	10761697	250	-	FBgn0266372	FBgn0266372	-2.81187	3.04605e-14	NA
1358	X	15909577	15909626	50	-	FBgn0010315_2	FBgn0010315	-2.81091	0.000132733	UTR5
2673	3R	4731629	4731778	150	-	FBgn0027570	FBgn0027570	-2.8094	5.9836e-09	UTR5
4431	3L	589075	589224	150	-	FBgn0035144_4	FBgn0035144	-2.8094	1.29158e-08	UTR5
4778	3L	12831967	12832516	550	-	FBgn0036316	FBgn0036316	-2.80812	1.33401e-29	UTR5
8661	2L	8205945	8205994	50	-	FBgn0264952	FBgn0264952	-2.80768	3.91989e-05	NA
3884	2L	21677181	21677380	200	-	FBgn0032957_2	FBgn0032957	-2.80672	8.76701e-13	UTR5
1001	3R	29479423	29479622	200	+	FBgn0004369_4	FBgn0004369	-2.80336	1.1379e-11	UTR5
7350	2L	11167624	11167873	250	-	FBgn0259822_5	FBgn0259822	-2.80336	1.90196e-15	UTR5
2495	3L	21048359	21048758	400	+	FBgn0026179_4	FBgn0026179	-2.8006	1.13205e-19	UTR5
6961	2L	19034694	19034993	300	+	FBgn0086442	FBgn0086442	-2.80022	1.30625e-21	UTR5
700	2L	1076916	1077765	850	-	FBgn0003310_4	FBgn0003310	-2.79846	1.75131e-55	UTR5
9186	3L	10332514	10359015	26502	+	FBgn0267668	FBgn0267668	-2.7983	3.02255e-13	NA
4554	3L	4187724	4188023	300	-	FBgn0035505_4	FBgn0035505	-2.798	6.1976e-22	UTR5
2212	3R	18573141	18577581	4441	+	FBgn0023083	FBgn0023083	-2.79789	2.62274e-37	UTR5
5160	3R	9739930	9739979	50	-	FBgn0037736_2	FBgn0037736	-2.79728	1.32109e-05	UTR5
717	X	15813743	15814042	300	+	FBgn0003345_7	FBgn0003345	-2.79728	7.4928e-16	UTR5
2477	X	4117070	4117319	250	+	FBgn0026083	FBgn0026083	-2.79728	2.02867e-14	UTR5
7201	2R	24425980	24428337	2358	-	FBgn0259210	FBgn0259210	-2.79332	1.96706e-33	UTR5
138	X	2102517	2102566	50	+	FBgn0000382	FBgn0000382	-2.79321	0.00370603	UTR5
3816	2L	18943761	18943910	150	-	FBgn0032723_2	FBgn0032723	-2.79321	1.69664e-08	UTR5
9147	2R	326818	326917	100	+	FBgn0267428	FBgn0267428	-2.79321	6.71814e-05	UTR5
4375	2R	24402581	24402680	100	-	FBgn0035001_7	FBgn0035001	-2.79321	1.44698e-05	UTR5
2350	2R	10673745	10673794	50	+	FBgn0024836_2	FBgn0024836	-2.79321	0.000151117	UTR5
7310	2L	6411127	6411276	150	-	FBgn0259714_2	FBgn0259714	-2.79321	3.11468e-09	UTR5
7963	3L	392284	392333	50	-	FBgn0262139_5	FBgn0262139	-2.79321	0.00210832	UTR5
5185	3R	10761410	10761864	455	+	FBgn0037831	FBgn0037831	-2.79255	4.96324e-18	UTR5
9293	X	3776235	3776634	400	+	FBgn0283657_6	FBgn0283657	-2.79213	2.17981e-24	UTR5
3249	X	15162726	15162975	250	-	FBgn0030617	FBgn0030617	-2.79213	1.19444e-19	UTR5
6897	X	6540971	6541020	50	+	FBgn0085446	FBgn0085446	-2.79117	2.41738e-05	UTR5
2606	4	1230051	1230663	613	-	FBgn0027101_2	FBgn0027101	-2.79029	5.42494e-23	UTR5
4315	2R	22394787	22402059	7273	-	FBgn0034724	FBgn0034724	-2.78878	8.74417e-30	UTR5
1317	X	18505156	18505205	50	-	FBgn0010194_2	FBgn0010194	-2.78809	0.000100263	UTR5
6507	2R	13295428	13295727	300	-	FBgn0052843_3	FBgn0052843	-2.78809	1.98954e-14	UTR5
2940	X	3482123	3482322	200	-	FBgn0029663_6	FBgn0029663	-2.78809	1.16464e-17	UTR5
5965	3L	17432791	17433190	400	-	FBgn0042641_2	FBgn0042641	-2.78638	9.17775e-37	UTR5
8968	X	3574636	3574735	100	+	FBgn0266429	FBgn0266429	-2.78501	3.77878e-06	UTR5
6773	3R	4538677	4558067	19391	-	FBgn0085386_2	FBgn0085386	-2.78389	4.46425e-31	UTR5
8719	2R	15291235	15291284	50	-	FBgn0265194_2	FBgn0265194	-2.78148	7.00453e-05	UTR5
5768	X	16275533	16275732	200	-	FBgn0040207_2	FBgn0040207	-2.78037	1.41693e-13	UTR5
4782	3L	13036871	13037120	250	+	FBgn0036340	FBgn0036340	-2.77915	1.20369e-14	UTR5
8374	3R	18958954	18959903	950	+	FBgn0263983_2	FBgn0263983	-2.77882	1.12657e-60	UTR3
6183	3R	12812011	12817029	5019	-	FBgn0051345	FBgn0051345	-2.7771	8.6455e-22	CDS
5085	3R	6187365	6189145	1781	+	FBgn0037408	FBgn0037408	-2.77675	3.80069e-22	UTR5
2133	2R	14768117	14769423	1307	-	FBgn0020767_2	FBgn0020767	-2.77661	5.40942e-45	UTR5
5537	3R	25050266	25050465	200	+	FBgn0039266_2	FBgn0039266	-2.77649	1.77272e-13	UTR5
2791	2R	17715773	17716272	500	-	FBgn0028494_3	FBgn0028494	-2.77576	7.84637e-40	UTR5
9344	2R	17715723	17716272	550	-	FBgn0284231_2	FBgn0284231	-2.77523	1.59929e-41	UTR5
3566	2L	5613579	5617896	4318	-	FBgn0031725	FBgn0031725	-2.77259	1.58378e-15	UTR5
6294	3L	10481512	10481561	50	+	FBgn0052062	FBgn0052062	-2.77259	0.00288768	UTR5
712	X	15804670	15805069	400	+	FBgn0003345_2	FBgn0003345	-2.77259	1.20494e-24	UTR5
6581	2L	10373752	10374001	250	-	FBgn0053303	FBgn0053303	-2.77259	9.03977e-14	UTR3
4406	2R	24949095	24949244	150	+	FBgn0035086	FBgn0035086	-2.77259	8.64887e-08	UTR5
1981	2L	162667	162766	100	+	FBgn0016977_2	FBgn0016977	-2.77259	1.83477e-06	UTR5
6457	X	13139399	13139648	250	+	FBgn0052645	FBgn0052645	-2.77259	8.2392e-12	UTR5
1863	2L	3144387	3144786	400	-	FBgn0015600_10	FBgn0015600	-2.77259	2.20051e-25	UTR5
2709	3L	17415223	17415522	300	-	FBgn0027660_3	FBgn0027660	-2.77259	8.53433e-16	UTR5
5257	3R	12998389	12998838	450	+	FBgn0038108_2	FBgn0038108	-2.76987	5.0539e-27	CDS
1045	3L	4084754	4085826	1073	-	FBgn0004516	FBgn0004516	-2.76542	4.36764e-24	UTR5
6487	X	9788447	9788496	50	+	FBgn0052698	FBgn0052698	-2.76212	0.00279735	UTR5
126	2L	15057563	15057812	250	-	FBgn0000317	FBgn0000317	-2.76212	1.70223e-11	UTR5
5958	3L	6550788	6551087	300	+	FBgn0042185	FBgn0042185	-2.76212	2.58001e-16	UTR5
6798	2L	9405884	9406033	150	-	FBgn0085395_2	FBgn0085395	-2.7608	1.44965e-09	UTR5
8833	3L	20260066	20260465	400	+	FBgn0265959_4	FBgn0265959	-2.7608	6.16902e-22	UTR5
1111	3R	18545137	18545286	150	-	FBgn0004652_3	FBgn0004652	-2.76001	2.48708e-09	UTR5
6541	2L	10968053	10968102	50	-	FBgn0053129	FBgn0053129	-2.76001	2.84566e-05	UTR5
6939	2L	10506580	10506729	150	-	FBgn0086347_2	FBgn0086347	-2.76001	2.40616e-09	UTR5
149	2R	21378615	21379264	650	-	FBgn0000395_2	FBgn0000395	-2.75777	8.94077e-34	UTR5
5339	3R	17247459	17265049	17591	-	FBgn0038494_2	FBgn0038494	-2.75578	4.45227e-47	UTR5
483	X	11389717	11390453	737	+	FBgn0001624_7	FBgn0001624	-2.75154	2.41848e-31	UTR5
1299	3L	4963140	4976166	13027	-	FBgn0005775_3	FBgn0005775	-2.75154	4.16184e-33	UTR5
8333	3R	22297070	22297119	50	+	FBgn0263834	FBgn0263834	-2.75154	9.5285e-05	NA
960	3R	27191799	27191898	100	-	FBgn0004197	FBgn0004197	-2.75154	1.1838e-06	UTR5
1472	3L	9130614	9130663	50	-	FBgn0011206_8	FBgn0011206	-2.74887	9.78837e-05	UTR5
4136	2R	14942648	14942847	200	+	FBgn0033985	FBgn0033985	-2.74887	3.24469e-12	UTR5
4374	2R	24402155	24402354	200	-	FBgn0035001_6	FBgn0035001	-2.74727	2.50184e-09	UTR5
4144	2R	15340522	15356856	16335	+	FBgn0034013	FBgn0034013	-2.74669	3.12937e-41	UTR5
4614	3L	6752403	6752702	300	-	FBgn0035713_2	FBgn0035713	-2.7462	1.17026e-14	UTR5
6033	2R	4546741	4546990	250	+	FBgn0046692	FBgn0046692	-2.74567	7.78893e-16	CDS
8722	3R	21223769	21223868	100	-	FBgn0265205	FBgn0265205	-2.74544	8.53541e-11	NA
6320	3L	12627984	12628283	300	+	FBgn0052111	FBgn0052111	-2.74544	3.01571e-13	NA
7031	X	19887361	19887560	200	-	FBgn0086782	FBgn0086782	-2.74544	4.21054e-12	CDS
3630	2L	7790158	7790507	350	-	FBgn0031948	FBgn0031948	-2.74406	3.37622e-24	UTR5
7014	2L	14992490	14996759	4270	-	FBgn0086711	FBgn0086711	-2.74084	1.99899e-12	UTR5
8415	3L	2283233	2297558	14326	+	FBgn0264002	FBgn0264002	-2.74084	3.24325e-06	UTR5
6008	3L	9798995	9804785	5791	+	FBgn0044328_2	FBgn0044328	-2.74084	2.11514e-22	CDS
7933	2L	17827728	17863955	36228	-	FBgn0262018_3	FBgn0262018	-2.74084	7.39978e-14	UTR5
1714	3R	24842185	24842234	50	+	FBgn0013953	FBgn0013953	-2.74084	0.000170247	UTR5
9257	X	1609157	1609406	250	+	FBgn0283451_4	FBgn0283451	-2.74084	3.46275e-12	UTR5
5722	4	483725	485230	1506	-	FBgn0039908_2	FBgn0039908	-2.73914	1.79078e-10	UTR5
3449	2L	750653	753029	2377	+	FBgn0031275	FBgn0031275	-2.73725	5.14518e-27	UTR5
2871	2L	15074826	15074975	150	+	FBgn0028879	FBgn0028879	-2.73586	5.88646e-12	UTR5
8669	X	8517482	8517631	150	+	FBgn0264975	FBgn0264975	-2.73437	2.53243e-07	UTR5
6319	3L	12329282	12329631	350	+	FBgn0052105	FBgn0052105	-2.73437	1.00937e-18	UTR5
8048	2L	21624829	21624878	50	+	FBgn0262631	FBgn0262631	-2.73437	0.00107554	NA
2894	4	606750	607599	850	-	FBgn0028996_2	FBgn0028996	-2.73337	4.62823e-44	UTR5
8127	X	8408623	8408958	336	-	FBgn0262976	FBgn0262976	-2.73274	1.39612e-15	UTR3
6016	3R	16452972	16453621	650	-	FBgn0044826_2	FBgn0044826	-2.73158	1.33358e-43	UTR5
1222	3L	16052009	16053288	1280	+	FBgn0005536	FBgn0005536	-2.73074	1.18326e-47	UTR5
8038	3R	8862707	8864304	1598	-	FBgn0262614_5	FBgn0262614	-2.7306	2.04249e-18	UTR5
3992	2R	9848570	9848619	50	+	FBgn0033454	FBgn0033454	-2.73003	0.000578575	CDS
7377	2L	11840062	11840111	50	+	FBgn0259964	FBgn0259964	-2.73003	0.000147579	CDS
4258	2R	20327320	20328461	1142	+	FBgn0034504	FBgn0034504	-2.72752	8.835e-56	UTR5
4992	2R	11220010	11220459	450	+	FBgn0037084_2	FBgn0037084	-2.72673	4.32071e-32	UTR5
9277	2R	10541408	10541657	250	-	FBgn0283521_5	FBgn0283521	-2.72607	7.64628e-18	UTR5
2583	3R	15804298	15804397	100	+	FBgn0026616	FBgn0026616	-2.72458	2.01683e-09	UTR5
907	2R	8650299	8650348	50	+	FBgn0003892_2	FBgn0003892	-2.72458	0.00506211	UTR5
5626	3R	28744033	28744382	350	-	FBgn0039595	FBgn0039595	-2.72458	1.63785e-17	UTR5
5561	3R	25856204	25856703	500	+	FBgn0039380	FBgn0039380	-2.72276	1.41999e-23	UTR5
9443	2R	5413794	5414043	250	+	FBgn0286203	FBgn0286203	-2.7213	7.9774e-16	UTR5
9046	3R	14853528	14853827	300	-	FBgn0266756_7	FBgn0266756	-2.7201	1.68584e-18	UTR5
1357	X	15909477	15909526	50	-	FBgn0010315	FBgn0010315	-2.7191	0.000202661	UTR5
25	2L	378262	378361	100	+	FBgn0000061	FBgn0000061	-2.7191	0.000268453	UTR5
9115	3L	2629944	2630043	100	-	FBgn0267220	FBgn0267220	-2.7191	1.13201e-08	UTR5
5659	3R	29739839	29740359	521	+	FBgn0039690	FBgn0039690	-2.71866	3.65305e-10	UTR5
1095	3R	29969098	29969447	350	-	FBgn0004622	FBgn0004622	-2.718	1.03916e-20	UTR5
4781	3L	12853746	12853995	250	+	FBgn0036319	FBgn0036319	-2.71656	2.64149e-18	UTR5
5631	3R	28969473	28969722	250	-	FBgn0039617_4	FBgn0039617	-2.71586	7.69665e-18	UTR5
2314	2R	16658808	16659107	300	-	FBgn0024315	FBgn0024315	-2.71428	1.53908e-17	UTR5
2146	2L	3805746	3806545	800	+	FBgn0021800	FBgn0021800	-2.71423	4.18079e-55	UTR5
5717	4	305413	305662	250	-	FBgn0039900_3	FBgn0039900	-2.70805	4.45616e-14	UTR5
6312	3L	11675609	11680294	4686	-	FBgn0052085	FBgn0052085	-2.70805	2.97099e-22	UTR5
7211	3R	5216957	5217406	450	-	FBgn0259212_5	FBgn0259212	-2.70805	9.60813e-27	UTR5
610	2R	7151353	7151402	50	+	FBgn0003090_2	FBgn0003090	-2.70805	6.7187e-05	UTR5
7440	2L	17445463	17445512	50	-	FBgn0260632_2	FBgn0260632	-2.70805	0.00419193	UTR5
9459	2R	15248834	15248933	100	+	FBgn0286785	FBgn0286785	-2.70805	9.62949e-07	UTR5
7266	X	6485516	6524073	38558	-	FBgn0259242_5	FBgn0259242	-2.70805	4.76652e-20	UTR5
4824	3L	14992589	14994605	2017	+	FBgn0036461_3	FBgn0036461	-2.70805	0.000591807	CDS
6876	4	90890	91439	550	+	FBgn0085432_6	FBgn0085432	-2.70805	8.89335e-31	UTR5
7877	2L	10963404	10964103	700	-	FBgn0261871_2	FBgn0261871	-2.70805	1.72412e-39	UTR5
8595	3L	15108641	15108935	295	-	FBgn0264702	FBgn0264702	-2.70062	1.76136e-11	NA
4803	3L	14002177	14002376	200	+	FBgn0036398	FBgn0036398	-2.69912	8.21275e-13	UTR5
695	X	14824850	14826073	1224	-	FBgn0003301_2	FBgn0003301	-2.69848	1.36007e-18	UTR5
3591	2L	6708337	6708836	500	-	FBgn0031850	FBgn0031850	-2.69774	1.45323e-30	UTR5
3550	2L	5096427	5096476	50	+	FBgn0031683	FBgn0031683	-2.69688	0.000528921	UTR5
7604	3R	5686923	5687322	400	+	FBgn0261261_2	FBgn0261261	-2.69656	1.04455e-25	UTR5
6431	X	19866196	19866245	50	+	FBgn0052529	FBgn0052529	-2.69463	0.000539661	UTR5
9444	2R	6242254	6242303	50	+	FBgn0286511	FBgn0286511	-2.69463	9.39965e-06	UTR5
1147	X	17314681	17314780	100	+	FBgn0004854	FBgn0004854	-2.69463	5.20591e-06	UTR5
4836	3L	15336842	15337141	300	+	FBgn0036494	FBgn0036494	-2.69463	3.88236e-14	UTR5
5920	2R	17843542	17850913	7372	+	FBgn0041585	FBgn0041585	-2.69392	4.87552e-37	UTR5
5678	3R	30460541	30460890	350	+	FBgn0039774	FBgn0039774	-2.69327	2.35122e-24	UTR5
8575	3L	959716	959915	200	+	FBgn0264574_3	FBgn0264574	-2.69255	9.22109e-14	UTR5
547	3R	32068092	32068391	300	-	FBgn0002645_2	FBgn0002645	-2.69224	4.89743e-15	UTR5
3114	X	9134600	9134899	300	-	FBgn0030090	FBgn0030090	-2.69124	7.22946e-23	UTR5
6982	X	12938597	12939246	650	+	FBgn0086675_5	FBgn0086675	-2.69124	1.5614e-38	UTR5
7546	X	7935946	7936095	150	+	FBgn0260970	FBgn0260970	-2.69124	1.3824e-11	UTR5
9429	3R	14481164	14481263	100	-	FBgn0285955_5	FBgn0285955	-2.69124	2.50165e-07	UTR5
2441	4	43279	43478	200	-	FBgn0025740_2	FBgn0025740	-2.69124	2.45955e-08	CDS
7196	2L	12498678	12504802	6125	-	FBgn0259176_7	FBgn0259176	-2.69062	4.74361e-48	UTR5
3805	2L	18695103	18695402	300	-	FBgn0032699	FBgn0032699	-2.69051	4.97977e-15	UTR5
4453	3L	1537470	1537769	300	+	FBgn0035229	FBgn0035229	-2.69011	1.79086e-13	UTR5
3639	2L	7879353	7879502	150	-	FBgn0031959	FBgn0031959	-2.69	6.27147e-15	UTR5
6211	3R	5502203	5502652	450	-	FBgn0051547	FBgn0051547	-2.68921	7.4567e-28	UTR5
133	2L	6546527	6546926	400	-	FBgn0000320_5	FBgn0000320	-2.68882	3.40031e-21	UTR5
8695	3R	4910752	4917412	6661	+	FBgn0265082_2	FBgn0265082	-2.68882	2.46439e-20	UTR5
5370	3R	18573141	18577581	4441	+	FBgn0038627	FBgn0038627	-2.68841	2.19136e-37	UTR5
4408	2R	24964627	24965076	450	-	FBgn0035087_2	FBgn0035087	-2.68785	3.63334e-30	UTR5
1488	3R	31985301	31985450	150	-	FBgn0011224_11	FBgn0011224	-2.68558	4.96564e-07	UTR5
3533	2L	4409294	4439521	30228	-	FBgn0031602	FBgn0031602	-2.68558	7.79188e-27	UTR5
1411	2L	12027488	12027537	50	+	FBgn0010497	FBgn0010497	-2.68558	0.000262783	UTR5
7309	2L	6408461	6411026	2566	-	FBgn0259714	FBgn0259714	-2.68424	1.16444e-21	UTR5
8078	3L	21879650	21907594	27945	+	FBgn0262737_2	FBgn0262737	-2.68365	1.88162e-46	UTR5
8264	2R	19423596	19424045	450	-	FBgn0263391_3	FBgn0263391	-2.68213	4.41118e-31	UTR5
3999	2R	10078416	10078865	450	+	FBgn0033483	FBgn0033483	-2.682	8.36732e-37	UTR5
4015	2R	10276636	10276785	150	+	FBgn0033504_2	FBgn0033504	-2.682	3.08591e-13	UTR5
690	X	2966065	2973784	7720	-	FBgn0003285	FBgn0003285	-2.68102	6.02454e-16	UTR5
4338	2R	23616605	23616754	150	-	FBgn0034883	FBgn0034883	-2.68102	2.01949e-07	UTR5
520	3L	6128558	6128757	200	-	FBgn0002440_2	FBgn0002440	-2.67906	2.09578e-09	UTR5
5109	3R	8026821	8027120	300	-	FBgn0037541	FBgn0037541	-2.67828	1.11299e-17	UTR5
7693	2R	21302202	21302351	150	+	FBgn0261554_3	FBgn0261554	-2.67797	6.58553e-13	UTR5
6504	X	333618	334773	1156	-	FBgn0052816	FBgn0052816	-2.67624	1.47112e-26	UTR5
8707	2L	10506601	10506700	100	+	FBgn0265155	FBgn0265155	-2.67415	9.78733e-08	NA
324	X	22854045	22854294	250	-	FBgn0000719_3	FBgn0000719	-2.67415	1.07688e-12	UTR5
539	2R	13991403	13991452	50	+	FBgn0002643	FBgn0002643	-2.67415	0.00154458	UTR5
650	3R	9226494	9226543	50	-	FBgn0003165_6	FBgn0003165	-2.67415	0.000101068	UTR5
4051	2R	11757117	11757166	50	+	FBgn0033652_2	FBgn0033652	-2.67415	0.000128796	UTR5
8458	3L	8953973	8954272	300	-	FBgn0264305_6	FBgn0264305	-2.67415	6.55325e-23	UTR5
9403	X	10822540	10822639	100	-	FBgn0285926_6	FBgn0285926	-2.67415	1.23081e-06	UTR5
7385	2L	11843437	11843936	500	+	FBgn0259989	FBgn0259989	-2.67415	6.07931e-32	UTR3
9413	X	16461386	16461435	50	-	FBgn0285944_8	FBgn0285944	-2.67415	0.00297891	UTR3
5879	2L	1256817	1273605	16789	+	FBgn0041097_2	FBgn0041097	-2.67415	2.32242e-09	CDS
2189	X	4686804	4686853	50	-	FBgn0022768_8	FBgn0022768	-2.67415	3.34822e-05	UTR5
7228	2R	13424513	13424712	200	-	FBgn0259221_5	FBgn0259221	-2.67415	1.02066e-14	UTR5
2362	3R	20713349	20714577	1229	-	FBgn0024944	FBgn0024944	-2.67242	9.12082e-28	UTR5
3442	2L	471451	472200	750	-	FBgn0031258_2	FBgn0031258	-2.67101	3.59973e-36	UTR5
6250	2L	13296409	13297631	1223	+	FBgn0051729_4	FBgn0051729	-2.67101	1.04289e-27	UTR5
3921	2R	7620347	7620711	365	-	FBgn0033196_2	FBgn0033196	-2.67037	4.25167e-17	UTR5
9025	3L	2428968	2429417	450	+	FBgn0266696_8	FBgn0266696	-2.66895	3.78312e-24	UTR5
4723	3L	11054085	11054284	200	+	FBgn0036116	FBgn0036116	-2.66804	2.83912e-17	UTR5
1923	3R	27418974	27436682	17709	-	FBgn0016061_2	FBgn0016061	-2.66744	5.88598e-33	UTR5
7714	3L	16884000	16891236	7237	+	FBgn0261565_3	FBgn0261565	-2.66723	2.61796e-13	UTR5
1977	2L	14197852	14234076	36225	-	FBgn0016930_2	FBgn0016930	-2.66723	6.99369e-47	UTR5
1108	X	3135470	3135619	150	+	FBgn0004647_2	FBgn0004647	-2.66723	3.37248e-08	UTR5
4119	2R	14378147	14382253	4107	+	FBgn0033932	FBgn0033932	-2.66723	2.83671e-41	UTR5
7233	2R	13437451	13437500	50	-	FBgn0259221_10	FBgn0259221	-2.66723	0.00265048	UTR5
4361	2R	24114093	24114242	150	-	FBgn0034976	FBgn0034976	-2.66549	4.29635e-08	UTR5
1146	3L	19939337	19949405	10069	+	FBgn0004852	FBgn0004852	-2.6647	6.29324e-23	UTR5
9026	3L	2457989	2458138	150	+	FBgn0266696_9	FBgn0266696	-2.66425	1.97633e-10	UTR5
4908	3L	18105600	18106099	500	-	FBgn0036773	FBgn0036773	-2.66425	1.01652e-27	UTR5
4666	3L	8630525	8630574	50	+	FBgn0035917_2	FBgn0035917	-2.66259	0.000274272	UTR5
2275	X	1691330	1692568	1239	-	FBgn0023531_4	FBgn0023531	-2.66259	4.77577e-16	UTR5
7307	2R	21666737	21666886	150	+	FBgn0259711	FBgn0259711	-2.66259	3.43737e-07	UTR5
9122	X	9510624	9550788	40165	-	FBgn0267253_2	FBgn0267253	-2.66014	5.8992e-25	UTR5
7547	X	7936146	7936745	600	+	FBgn0260970_2	FBgn0260970	-2.65848	8.46383e-39	UTR5
393	3R	20622138	20622337	200	+	FBgn0001169_2	FBgn0001169	-2.65676	5.07811e-10	UTR5
1420	2L	826019	826268	250	+	FBgn0010583	FBgn0010583	-2.65676	9.39953e-18	UTR5
8116	2L	7038023	7040478	2456	+	FBgn0262872	FBgn0262872	-2.65196	5.17812e-22	UTR5
511	2L	21177	21326	150	-	FBgn0002121_5	FBgn0002121	-2.65196	3.78296e-09	UTR5
5036	3L	22881095	22881344	250	+	FBgn0037203	FBgn0037203	-2.65089	8.548e-12	UTR5
8360	2R	7098943	7098992	50	+	FBgn0263934_4	FBgn0263934	-2.65089	0.000147012	UTR5
6672	2R	6970988	6971637	650	-	FBgn0066292	FBgn0066292	-2.64795	1.01787e-43	UTR5
5119	3R	8518268	8518367	100	+	FBgn0037592_2	FBgn0037592	-2.64795	3.21761e-07	UTR5
6635	4	1231955	1232104	150	+	FBgn0053653	FBgn0053653	-2.64795	6.8153e-11	UTR5
9170	3L	22274213	22274262	50	-	FBgn0267622	FBgn0267622	-2.64553	9.5285e-06	NA
3332	X	17830878	17831327	450	+	FBgn0030870	FBgn0030870	-2.6451	2.33561e-41	UTR5
6268	2L	10662131	10662380	250	+	FBgn0051871	FBgn0051871	-2.64499	8.36303e-18	UTR5
5355	3R	17762089	17762438	350	-	FBgn0038542_2	FBgn0038542	-2.64454	2.06981e-17	UTR5
2111	2R	24581295	24588782	7488	+	FBgn0020521	FBgn0020521	-2.64389	2.76419e-61	UTR5
1154	X	2131680	2136819	5140	-	FBgn0004861	FBgn0004861	-2.64373	8.56775e-46	UTR5
4355	2R	24022393	24022742	350	+	FBgn0034959	FBgn0034959	-2.64313	2.29117e-27	UTR5
7542	2R	13529656	13529855	200	-	FBgn0260964	FBgn0260964	-2.64203	9.88007e-12	UTR5
4329	2R	22896224	22896723	500	+	FBgn0034797	FBgn0034797	-2.63958	2.85366e-38	UTR5
5859	2L	9167328	9167377	50	+	FBgn0041092_2	FBgn0041092	-2.63906	0.00233807	UTR5
3051	X	7033429	7066002	32574	-	FBgn0029930	FBgn0029930	-2.63906	3.59563e-32	UTR5
883	2R	21074068	21076461	2394	+	FBgn0003748	FBgn0003748	-2.63906	9.55976e-07	UTR5
3522	2L	3304600	3304649	50	+	FBgn0031518_2	FBgn0031518	-2.63906	0.000166538	UTR5
5657	3R	29718713	29719062	350	+	FBgn0039686	FBgn0039686	-2.63906	7.48191e-18	UTR5
2290	2R	16641343	16641542	200	+	FBgn0024232	FBgn0024232	-2.63906	2.69119e-11	UTR5
6279	2L	59078	59227	150	-	FBgn0051973_5	FBgn0051973	-2.63906	4.09279e-09	UTR5
6280	4	659688	659937	250	-	FBgn0051992	FBgn0051992	-2.63906	2.04356e-13	UTR5
3781	2L	13914925	13915422	498	+	FBgn0032536_2	FBgn0032536	-2.63906	6.30693e-19	CDS
591	3L	7911505	7911854	350	-	FBgn0003041_2	FBgn0003041	-2.63906	7.16727e-15	UTR5
6041	2L	5242999	5243048	50	+	FBgn0046776	FBgn0046776	-2.63906	6.28241e-05	NA
1664	3R	5305729	5305928	200	-	FBgn0013576_8	FBgn0013576	-2.63906	4.1828e-10	UTR5
3525	2L	3426570	3426719	150	-	FBgn0031530_3	FBgn0031530	-2.63581	3.46356e-09	UTR5
1556	X	8881627	8891755	10129	-	FBgn0011661_5	FBgn0011661	-2.6346	1.94265e-15	UTR5
6741	3R	30560000	30560149	150	-	FBgn0083991_2	FBgn0083991	-2.63428	9.91326e-11	UTR5
805	2R	19630547	19630596	50	-	FBgn0003435_11	FBgn0003435	-2.63394	4.24369e-05	UTR5
4353	2R	23976906	23977255	350	-	FBgn0034948	FBgn0034948	-2.63388	2.22372e-26	UTR5
6153	3R	23660017	23669609	9593	-	FBgn0051145_3	FBgn0051145	-2.63199	3.00102e-23	UTR5
1905	2R	23581145	23583834	2690	+	FBgn0015903	FBgn0015903	-2.63109	3.30382e-20	UTR5
2545	3L	13919402	13919901	500	-	FBgn0026376_3	FBgn0026376	-2.6288	3.73509e-33	UTR5
7064	2R	1649831	1650130	300	+	FBgn0087011_2	FBgn0087011	-2.62801	5.47857e-16	CDS
4759	3L	12295874	12296073	200	-	FBgn0036274_2	FBgn0036274	-2.62599	2.53492e-15	UTR5
7033	2R	8734005	8734254	250	-	FBgn0086784	FBgn0086784	-2.62574	8.78315e-21	UTR5
4236	2R	18761808	18762157	350	+	FBgn0034389	FBgn0034389	-2.62467	1.15852e-18	UTR5
7227	2R	13424113	13424462	350	-	FBgn0259221_4	FBgn0259221	-2.62467	8.23712e-16	UTR5
5939	3L	12515109	12516594	1486	+	FBgn0041775	FBgn0041775	-2.6244	3.75647e-39	UTR5
8456	3L	8949666	8953024	3359	-	FBgn0264305_4	FBgn0264305	-2.62391	3.50391e-16	UTR5
3389	X	19961347	19961596	250	+	FBgn0031081	FBgn0031081	-2.62363	3.8654e-17	UTR5
3582	2L	6455580	6455929	350	-	FBgn0031814	FBgn0031814	-2.62306	7.039e-24	UTR5
1886	2L	6794362	6794561	200	-	FBgn0015777	FBgn0015777	-2.62306	2.93825e-11	UTR5
6336	3L	18932959	18945988	13030	-	FBgn0052204	FBgn0052204	-2.62269	2.55076e-26	UTR5
2875	2L	14849157	14851699	2543	-	FBgn0028886	FBgn0028886	-2.62211	1.94945e-26	UTR5
7803	3L	1921407	1921756	350	+	FBgn0261723	FBgn0261723	-2.62104	1.3565e-14	CDS
6938	2L	10506280	10506379	100	-	FBgn0086347	FBgn0086347	-2.62104	9.06653e-06	UTR5
449	3L	440937	441036	100	-	FBgn0001316_3	FBgn0001316	-2.62104	9.83179e-09	UTR5
9192	3R	16477401	16477550	150	-	FBgn0267693	FBgn0267693	-2.61844	2.77311e-08	NA
3746	2L	11179132	11179281	150	+	FBgn0032354	FBgn0032354	-2.61844	2.6831e-09	UTR5
5076	3R	5623826	5624125	300	-	FBgn0037350	FBgn0037350	-2.61844	6.92882e-25	UTR5
2018	X	3862448	3862697	250	-	FBgn0019661_7	FBgn0019661	-2.61691	5.30451e-25	NA
3197	X	12904991	12905968	978	-	FBgn0030432	FBgn0030432	-2.61582	3.1815e-33	CDS
4825	3L	15011589	15013912	2324	-	FBgn0036463	FBgn0036463	-2.61496	2.36638e-14	UTR5
6638	3L	9644659	9644908	250	+	FBgn0053696_2	FBgn0053696	-2.61496	2.39853e-15	UTR5
3648	2L	8156671	8156720	50	-	FBgn0031990_3	FBgn0031990	-2.61496	0.00028531	UTR5
4938	3L	19532943	19533042	100	+	FBgn0036881	FBgn0036881	-2.61496	1.08116e-07	UTR5
6394	3L	5997258	5997407	150	+	FBgn0052406	FBgn0052406	-2.61322	1.11354e-09	UTR5
3395	X	20394445	20394494	50	+	FBgn0031107	FBgn0031107	-2.61191	5.34513e-05	UTR5
223	3R	7966559	7967058	500	-	FBgn0000504_10	FBgn0000504	-2.61191	3.74631e-34	UTR5
8939	X	22657374	22657423	50	+	FBgn0266348	FBgn0266348	-2.61007	0.00080951	NA
8679	3R	23174522	23174621	100	+	FBgn0265042_2	FBgn0265042	-2.61007	1.13682e-08	UTR3
7871	2R	14961717	14962769	1053	-	FBgn0261854_6	FBgn0261854	-2.61007	7.44116e-09	UTR5
8427	X	14929814	14930063	250	+	FBgn0264078_2	FBgn0264078	-2.60884	7.81617e-14	UTR5
6586	3R	11540085	11542899	2815	-	FBgn0053512	FBgn0053512	-2.60811	8.6129e-67	UTR5
4885	3L	17011566	17012165	600	-	FBgn0036684_2	FBgn0036684	-2.60797	1.56025e-34	UTR5
3799	2L	18501304	18503928	2625	-	FBgn0032683_2	FBgn0032683	-2.60797	3.88257e-17	UTR5
5526	3R	24836918	24837217	300	+	FBgn0039232_2	FBgn0039232	-2.6068	1.46267e-19	UTR5
4492	3L	3001966	3002165	200	+	FBgn0035385_2	FBgn0035385	-2.60605	3.55843e-10	UTR5
7108	2L	21051064	21052014	951	-	FBgn0250867_3	FBgn0250867	-2.60269	5.85537e-31	UTR5
933	2R	24343811	24344260	450	+	FBgn0004101	FBgn0004101	-2.60269	9.63509e-20	UTR5
8130	X	8409609	8409908	300	-	FBgn0262976_4	FBgn0262976	-2.60269	6.65805e-15	CDS
228	X	14955527	14956091	565	+	FBgn0000535	FBgn0000535	-2.60269	1.42841e-18	UTR5
4400	2R	24694087	24694186	100	-	FBgn0035050_2	FBgn0035050	-2.60269	5.02564e-08	UTR5
6896	X	10578320	10585122	6803	-	FBgn0085443_3	FBgn0085443	-2.60269	8.26828e-29	UTR5
1951	3L	7826437	7826736	300	-	FBgn0016694_6	FBgn0016694	-2.60269	1.99968e-17	CDS
2903	2R	15011596	15036045	24450	+	FBgn0029082_2	FBgn0029082	-2.60269	1.30154e-16	UTR5
3625	2L	7402952	7403201	250	+	FBgn0031907	FBgn0031907	-2.60269	6.93209e-07	UTR5
5082	3R	5844536	5844585	50	+	FBgn0037387	FBgn0037387	-2.60269	0.00650165	CDS
7085	2L	20796843	20796992	150	-	FBgn0250785_2	FBgn0250785	-2.60269	9.11793e-09	UTR5
6540	2L	5009171	5009670	500	-	FBgn0053113_3	FBgn0053113	-2.60036	2.21794e-34	UTR5
1815	2R	15128973	15129122	150	+	FBgn0015371_3	FBgn0015371	-2.60022	7.6265e-09	UTR5
5801	X	2080660	2081059	400	+	FBgn0040395	FBgn0040395	-2.60022	2.89094e-27	UTR5
2681	2R	9793223	9806825	13603	-	FBgn0027589_2	FBgn0027589	-2.5989	5.2057e-34	UTR5
2787	3L	4108236	4108535	300	+	FBgn0028484	FBgn0028484	-2.59857	6.93601e-14	UTR5
1688	2R	13895174	13897663	2490	-	FBgn0013733_3	FBgn0013733	-2.59857	6.08421e-10	UTR5
7631	2R	4824120	4824269	150	-	FBgn0261387_2	FBgn0261387	-2.59857	3.73193e-08	UTR5
303	2R	18232811	18233260	450	+	FBgn0000658	FBgn0000658	-2.59805	1.34826e-25	UTR5
5818	3R	20055748	20056047	300	-	FBgn0040571	FBgn0040571	-2.59738	8.41781e-18	UTR5
9215	3R	9394240	9394489	250	+	FBgn0267820	FBgn0267820	-2.59738	9.92458e-16	NA
3719	2L	10404854	10405103	250	-	FBgn0032240	FBgn0032240	-2.59738	2.5251e-12	CDS
6674	2L	10404854	10405103	250	-	FBgn0067622	FBgn0067622	-2.59738	2.5251e-12	CDS
6659	X	16599291	16600140	850	+	FBgn0061200	FBgn0061200	-2.59689	4.04098e-55	UTR5
8133	X	7707875	7707924	50	+	FBgn0262979	FBgn0262979	-2.59525	0.00466023	NA
9335	3R	23174523	23174622	100	+	FBgn0284226_2	FBgn0284226	-2.59525	1.19558e-08	UTR5
1997	X	10890601	10890800	200	-	FBgn0017561_3	FBgn0017561	-2.59525	1.36714e-10	UTR5
3233	X	14237874	14237923	50	-	FBgn0030555	FBgn0030555	-2.59525	0.00120738	UTR5
282	2R	19141682	19142331	650	+	FBgn0000578	FBgn0000578	-2.59411	9.63319e-34	UTR5
7215	2L	14941620	14972250	30631	-	FBgn0259213_4	FBgn0259213	-2.59339	2.06928e-66	UTR5
1332	2L	2957081	2957180	100	+	FBgn0010263	FBgn0010263	-2.59339	9.86049e-06	UTR5
8955	2R	23667248	23669135	1888	+	FBgn0266377_3	FBgn0266377	-2.59339	0.00190807	UTR5
2292	3L	8525344	8530579	5236	+	FBgn0024236	FBgn0024236	-2.59312	6.29461e-29	UTR5
157	2L	19119957	19120306	350	-	FBgn0000422_2	FBgn0000422	-2.59261	8.7423e-26	UTR5
6352	3L	3742934	3743583	650	-	FBgn0052264_4	FBgn0052264	-2.59254	1.71867e-32	UTR5
5483	3R	23251613	23252303	691	+	FBgn0039066	FBgn0039066	-2.59193	1.20648e-22	UTR5
3509	2L	2857214	2859661	2448	+	FBgn0031474	FBgn0031474	-2.5911	5.85363e-23	UTR5
6599	2R	24012941	24014204	1264	-	FBgn0053519_2	FBgn0053519	-2.59074	5.42588e-24	UTR5
2286	2R	8798539	8799138	600	+	FBgn0024189	FBgn0024189	-2.59027	6.9547e-37	UTR5
2549	2L	10260300	10260999	700	-	FBgn0026379_2	FBgn0026379	-2.59027	4.47196e-44	UTR5
5489	3R	23472229	23472278	50	-	FBgn0039078_4	FBgn0039078	-2.59027	0.000859718	UTR5
8675	3R	11638165	11638214	50	+	FBgn0264986_2	FBgn0264986	-2.59027	0.000118561	NA
4174	2R	16186634	16186933	300	+	FBgn0034087	FBgn0034087	-2.5895	4.45248e-25	UTR5
1940	4	446204	446453	250	+	FBgn0016126	FBgn0016126	-2.58791	6.97859e-18	UTR5
3832	2L	19426344	19426443	100	+	FBgn0032779	FBgn0032779	-2.58776	7.23344e-08	UTR5
4026	2R	10735634	10736734	1101	+	FBgn0033544_2	FBgn0033544	-2.58771	6.86347e-36	CDS
6322	3L	14028772	14029071	300	-	FBgn0052133_2	FBgn0052133	-2.58669	3.20316e-18	UTR5
3599	2L	6774091	6774790	700	+	FBgn0031858	FBgn0031858	-2.58649	1.13618e-52	UTR5
1392	2R	19229113	19235494	6382	+	FBgn0010434	FBgn0010434	-2.58627	2.79919e-23	UTR5
706	3R	9637162	9637561	400	-	FBgn0003334_3	FBgn0003334	-2.58571	1.11048e-24	UTR5
4457	3L	1576749	1577048	300	+	FBgn0035237	FBgn0035237	-2.58545	4.5083e-20	UTR5
379	3R	8181295	8181394	100	-	FBgn0001138_3	FBgn0001138	-2.584	2.02345e-06	UTR5
5566	3R	26188495	26188757	263	-	FBgn0039417	FBgn0039417	-2.584	8.03595e-08	CDS
4498	3L	3081996	3082145	150	+	FBgn0035397_4	FBgn0035397	-2.584	6.29202e-07	UTR5
6026	2L	18792557	18792756	200	-	FBgn0045852_2	FBgn0045852	-2.584	2.76526e-11	UTR5
4256	2R	20313079	20313828	750	-	FBgn0034501	FBgn0034501	-2.58336	2.07166e-47	UTR5
1292	2L	16484470	16485948	1479	-	FBgn0005677_3	FBgn0005677	-2.582	1.69506e-58	UTR5
7164	X	10286673	10289941	3269	-	FBgn0259170_4	FBgn0259170	-2.58176	2.9792e-37	CDS
6827	2L	5824054	5824303	250	+	FBgn0085410	FBgn0085410	-2.58101	1.36489e-15	UTR5
6869	X	18864000	18864499	500	+	FBgn0085430	FBgn0085430	-2.58022	1.13158e-24	UTR5
6465	X	10763614	10763863	250	-	FBgn0052675	FBgn0052675	-2.57769	1.66297e-14	UTR5
1533	3L	20949263	20949512	250	-	FBgn0011591_2	FBgn0011591	-2.57493	2.88435e-17	UTR5
5674	3R	30138859	30149456	10598	-	FBgn0039747	FBgn0039747	-2.57452	2.89023e-14	UTR5
1968	3L	19169853	19170202	350	-	FBgn0016797_2	FBgn0016797	-2.57452	2.67973e-21	UTR5
2498	X	16636865	16637214	350	-	FBgn0026181	FBgn0026181	-2.57346	9.14394e-15	UTR5
5554	3R	25614016	25614451	436	+	FBgn0039346_2	FBgn0039346	-2.57316	4.53199e-19	CDS
4421	3L	340839	341338	500	-	FBgn0035132	FBgn0035132	-2.57261	9.67002e-28	UTR5
96	2L	3895725	3896074	350	-	FBgn0000256_4	FBgn0000256	-2.57192	8.10868e-22	UTR5
3871	2L	21070844	21071243	400	-	FBgn0032910_4	FBgn0032910	-2.57192	2.80201e-29	UTR5
548	2R	22122151	22123002	852	+	FBgn0002715	FBgn0002715	-2.57159	1.00608e-11	UTR5
6871	4	69426	70498	1073	+	FBgn0085432	FBgn0085432	-2.57134	1.14371e-42	UTR5
513	3R	7162858	7162907	50	+	FBgn0002306	FBgn0002306	-2.57085	0.000253035	UTR5
8137	2R	23933282	23933727	446	-	FBgn0263006_2	FBgn0263006	-2.57085	7.80204e-13	UTR5
4057	2R	11837943	11839525	1583	-	FBgn0033654	FBgn0033654	-2.5703	1.2641e-18	CDS
5992	3R	31580050	31580449	400	-	FBgn0043900_2	FBgn0043900	-2.56946	2.42349e-19	UTR5
5302	3R	14609692	14610091	400	+	FBgn0038246	FBgn0038246	-2.56946	7.72503e-26	UTR5
1661	3R	5287010	5287259	250	-	FBgn0013576_5	FBgn0013576	-2.56708	4.43465e-12	UTR5
504	2L	19107628	19107677	50	-	FBgn0002023_6	FBgn0002023	-2.56495	0.000776069	UTR5
1204	2L	8699562	8699611	50	-	FBgn0004914_3	FBgn0004914	-2.56495	0.00116431	UTR5
3798	2L	18500904	18501053	150	-	FBgn0032683	FBgn0032683	-2.56495	1.58454e-08	UTR5
4889	3L	17379431	17379480	50	-	FBgn0036715_2	FBgn0036715	-2.56495	5.32876e-05	UTR5
6023	2L	15264093	15264392	300	-	FBgn0045842	FBgn0045842	-2.56495	3.51277e-12	UTR5
1220	X	275812	275861	50	-	FBgn0005427_3	FBgn0005427	-2.56495	0.010101	UTR5
2323	3R	18739841	18740090	250	-	FBgn0024329_4	FBgn0024329	-2.56495	2.34168e-16	UTR5
4336	2R	23503196	23503345	150	+	FBgn0034870	FBgn0034870	-2.56495	9.92713e-08	UTR5
2324	3R	18743095	18743544	450	-	FBgn0024329_5	FBgn0024329	-2.56495	1.5419e-25	UTR5
8337	2R	17020127	17020226	100	+	FBgn0263864	FBgn0263864	-2.56495	7.89707e-06	UTR5
6247	2L	13290197	13290246	50	+	FBgn0051729	FBgn0051729	-2.56495	7.19007e-05	UTR5
6714	3R	5959206	5959255	50	-	FBgn0083949_8	FBgn0083949	-2.56495	0.000240932	UTR5
6206	3R	6741914	6742013	100	-	FBgn0051481_3	FBgn0051481	-2.56495	4.11809e-05	UTR5
240	3L	246413	246612	200	-	FBgn0000541_3	FBgn0000541	-2.56495	5.9144e-09	UTR5
5053	3R	4429086	4429185	100	-	FBgn0037248	FBgn0037248	-2.56495	6.32012e-06	UTR5
3105	X	8693371	8693620	250	-	FBgn0030058	FBgn0030058	-2.56495	3.68979e-12	UTR5
7149	3L	9751133	9752931	1799	-	FBgn0259163_2	FBgn0259163	-2.56343	5.98744e-36	UTR5
21	3R	24485478	24485827	350	+	FBgn0000039	FBgn0000039	-2.56338	5.20891e-28	UTR5
957	2L	7827800	7830507	2708	+	FBgn0004177	FBgn0004177	-2.56039	4.60822e-27	UTR5
8128	X	8409309	8409458	150	-	FBgn0262976_2	FBgn0262976	-2.55963	6.36819e-13	UTR3
8460	3L	8952864	8953013	150	-	FBgn0264307_2	FBgn0264307	-2.55852	4.10445e-14	UTR5
569	3R	20957818	20959336	1519	+	FBgn0002921	FBgn0002921	-2.55811	1.81198e-42	UTR5
6418	3L	22749494	22749893	400	+	FBgn0052451	FBgn0052451	-2.55764	5.66114e-24	CDS
3396	X	20394545	20394694	150	+	FBgn0031107_2	FBgn0031107	-2.55723	1.70355e-08	UTR5
4647	3L	8186222	8186621	400	-	FBgn0035849_3	FBgn0035849	-2.55586	4.35177e-22	UTR5
3531	2L	4196598	4197329	732	-	FBgn0031589	FBgn0031589	-2.5539	5.73981e-22	UTR5
8544	3R	13971041	13971355	315	-	FBgn0264493_7	FBgn0264493	-2.55323	1.30385e-09	CDS
3588	2L	6600669	6601018	350	-	FBgn0031835_2	FBgn0031835	-2.55148	6.1983e-22	UTR5
1238	2R	23979101	23979650	550	+	FBgn0005612_2	FBgn0005612	-2.55093	1.03347e-39	UTR5
4157	2R	15931786	15931885	100	-	FBgn0034049_4	FBgn0034049	-2.55042	9.97967e-09	UTR5
6569	2L	4612425	4612474	50	-	FBgn0053196_5	FBgn0053196	-2.54945	0.00282571	UTR5
448	3L	440587	440786	200	-	FBgn0001316_2	FBgn0001316	-2.54945	1.42476e-07	UTR5
6779	X	20785055	20787786	2732	-	FBgn0085387_6	FBgn0085387	-2.54945	0.000913399	UTR5
7771	2R	12665343	12665542	200	-	FBgn0261673	FBgn0261673	-2.54945	2.62687e-10	UTR5
3426	X	22486090	22487458	1369	+	FBgn0031191_3	FBgn0031191	-2.54945	3.9608e-23	UTR5
644	X	2365957	2366356	400	-	FBgn0003159_2	FBgn0003159	-2.54824	2.39167e-24	UTR5
1849	3R	7488558	7491570	3013	-	FBgn0015569	FBgn0015569	-2.54771	2.18712e-20	UTR5
1433	3R	19164461	19164810	350	+	FBgn0010768_2	FBgn0010768	-2.54771	5.70571e-27	UTR5
880	2R	21546970	21547119	150	+	FBgn0003731_3	FBgn0003731	-2.54771	4.3102e-09	UTR5
3018	X	6600112	6602425	2314	+	FBgn0029881	FBgn0029881	-2.54716	1.189e-40	UTR5
5212	3R	11886769	11887118	350	-	FBgn0037960	FBgn0037960	-2.54553	5.20082e-16	UTR5
1906	3L	12580722	12581021	300	+	FBgn0015904	FBgn0015904	-2.54553	7.25146e-20	UTR5
6494	X	5737532	5738031	500	-	FBgn0052758_2	FBgn0052758	-2.54553	5.64345e-37	UTR5
8483	3R	21180891	21180990	100	+	FBgn0264357_7	FBgn0264357	-2.54553	4.9153e-07	UTR5
2119	2R	9268775	9268824	50	-	FBgn0020621_3	FBgn0020621	-2.54553	7.00611e-05	UTR5
4667	3L	8912649	8913045	397	+	FBgn0035936	FBgn0035936	-2.54553	2.92697e-16	UTR5
835	2L	8265282	8265381	100	-	FBgn0003502_2	FBgn0003502	-2.54553	5.18131e-05	UTR5
703	2R	12780591	12781190	600	+	FBgn0003326	FBgn0003326	-2.54353	1.27058e-38	CDS
1093	3R	18371792	18372738	947	-	FBgn0004618_2	FBgn0004618	-2.54273	5.40868e-17	UTR5
8951	X	13304105	13304254	150	+	FBgn0266376	FBgn0266376	-2.54273	1.65867e-06	NA
1939	3L	9678854	9679003	150	-	FBgn0016081_5	FBgn0016081	-2.54062	2.15914e-10	UTR5
3047	X	6908377	6908476	100	+	FBgn0029922	FBgn0029922	-2.53897	3.3021e-08	UTR5
3849	2L	20382107	20382256	150	-	FBgn0032856_2	FBgn0032856	-2.53897	2.55017e-10	UTR5
6597	X	20062157	20062706	550	-	FBgn0053517_3	FBgn0053517	-2.53815	2.18936e-33	UTR5
4095	2R	13542382	13545425	3044	-	FBgn0033853_2	FBgn0033853	-2.53793	5.21039e-25	UTR5
8448	X	7097728	7098003	276	-	FBgn0264270_7	FBgn0264270	-2.53766	3.89538e-06	UTR5
2790	2R	17708805	17709054	250	-	FBgn0028494_2	FBgn0028494	-2.53735	1.27472e-20	UTR5
4197	2R	16612368	16612567	200	+	FBgn0034145_3	FBgn0034145	-2.53709	8.64182e-11	UTR5
2388	3L	17557189	17557738	550	-	FBgn0025455_5	FBgn0025455	-2.53709	1.08191e-28	UTR5
7217	4	334763	343048	8286	-	FBgn0259214_2	FBgn0259214	-2.53673	3.03953e-29	CDS
4747	3L	11760035	11765779	5745	-	FBgn0036202	FBgn0036202	-2.53568	1.41804e-15	UTR5
889	3R	14279187	14286903	7717	-	FBgn0003862_2	FBgn0003862	-2.53492	2.58231e-68	UTR5
5503	3R	24218519	24218568	50	-	FBgn0039167	FBgn0039167	-2.5337	1.60051e-05	UTR5
4424	3L	547574	547673	100	+	FBgn0035142_3	FBgn0035142	-2.5337	9.45017e-05	UTR5
8210	2L	8148982	8152594	3613	+	FBgn0263256	FBgn0263256	-2.53222	4.95567e-36	UTR5
6511	3R	4419379	4419578	200	-	FBgn0052944	FBgn0052944	-2.53143	2.74459e-12	UTR5
3428	X	22515397	22515496	100	+	FBgn0031195_2	FBgn0031195	-2.53143	4.35111e-07	UTR5
2953	X	4530281	4530530	250	+	FBgn0029708	FBgn0029708	-2.53072	1.05338e-18	UTR5
5046	3R	4250322	4250421	100	-	FBgn0037225	FBgn0037225	-2.53016	1.06175e-08	UTR5
1804	3L	11789564	11789963	400	-	FBgn0015278_3	FBgn0015278	-2.53016	3.27738e-20	UTR5
6563	2R	13197835	13198337	503	-	FBgn0053182_6	FBgn0053182	-2.52626	1.29076e-31	UTR5
5703	3R	31622186	31622785	600	+	FBgn0039862	FBgn0039862	-2.52573	6.95378e-48	UTR5
4479	3L	2371690	2371739	50	-	FBgn0035333	FBgn0035333	-2.52573	7.11111e-05	UTR5
5567	3R	26230298	26230747	450	+	FBgn0039419	FBgn0039419	-2.52573	5.37956e-26	UTR5
1229	4	704706	705205	500	+	FBgn0005558	FBgn0005558	-2.52573	2.1543e-31	UTR5
7237	3L	3472497	3485848	13352	+	FBgn0259224	FBgn0259224	-2.52573	2.39798e-13	UTR5
3916	2R	7407520	7407769	250	-	FBgn0033166_3	FBgn0033166	-2.52573	2.44651e-13	UTR5
6739	X	20623474	20623523	50	-	FBgn0083981_2	FBgn0083981	-2.52573	0.00343295	UTR5
897	3R	7530803	7531002	200	+	FBgn0003885	FBgn0003885	-2.52507	3.3622e-18	UTR5
2008	4	989775	990274	500	+	FBgn0019650	FBgn0019650	-2.52367	3.86325e-34	UTR5
4609	3L	6702922	6703121	200	-	FBgn0035710_2	FBgn0035710	-2.52265	1.05543e-16	UTR5
4240	2R	18814720	18814969	250	-	FBgn0034394	FBgn0034394	-2.52209	1.14294e-11	UTR5
158	3R	6791886	6792185	300	+	FBgn0000439	FBgn0000439	-2.52092	1.28399e-18	UTR5
7294	2R	9744972	9745321	350	-	FBgn0259678_2	FBgn0259678	-2.52054	8.03023e-20	UTR5
9254	X	1575232	1575581	350	+	FBgn0283451	FBgn0283451	-2.52	4.93461e-22	UTR5
3897	2R	6051149	6051198	50	+	FBgn0033058	FBgn0033058	-2.52	9.81497e-05	UTR5
2627	3L	22833626	22833775	150	-	FBgn0027339_11	FBgn0027339	-2.5177	9.36421e-08	UTR5
4525	3L	3334929	3334978	50	-	FBgn0035440_2	FBgn0035440	-2.5177	2.0404e-05	UTR5
1500	2L	8544775	8563779	19005	+	FBgn0011259_2	FBgn0011259	-2.5177	9.79113e-33	UTR5
8628	2L	11896619	11896768	150	-	FBgn0264815_5	FBgn0264815	-2.5177	2.7473e-09	UTR5
6240	2L	9066494	9071114	4621	-	FBgn0051708_2	FBgn0051708	-2.51616	5.93546e-37	UTR5
8851	X	11816948	11817597	650	+	FBgn0266019	FBgn0266019	-2.51595	1.95108e-46	UTR5
3934	2R	7955383	7955832	450	-	FBgn0033236_3	FBgn0033236	-2.51574	3.00623e-32	UTR5
890	2L	21828993	21829192	200	+	FBgn0003866	FBgn0003866	-2.51476	1.5659e-13	UTR5
5753	3R	16242877	16256924	14048	+	FBgn0040071_3	FBgn0040071	-2.51476	3.92497e-28	UTR5
6969	2R	6502356	6502605	250	+	FBgn0086655_2	FBgn0086655	-2.51476	2.4349e-10	UTR5
8783	X	3867993	3868292	300	-	FBgn0265575_2	FBgn0265575	-2.51476	2.84078e-22	UTR5
6181	3R	26106918	26107659	742	+	FBgn0051324	FBgn0051324	-2.51379	2.85752e-33	UTR5
2315	2R	16663714	16667322	3609	-	FBgn0024315_2	FBgn0024315	-2.51249	6.33289e-26	UTR5
2499	X	17703402	17704397	996	+	FBgn0026192	FBgn0026192	-2.51231	1.29863e-22	UTR5
6228	2L	1879992	1880641	650	-	FBgn0051663	FBgn0051663	-2.51231	4.50688e-42	UTR5
1536	2L	4475233	4476972	1740	-	FBgn0011603	FBgn0011603	-2.51231	8.96903e-22	UTR5
4695	3L	9426259	9426758	500	-	FBgn0035989_2	FBgn0035989	-2.51231	1.05384e-27	UTR5
789	3R	24668813	24669543	731	+	FBgn0003429_4	FBgn0003429	-2.51231	2.71341e-06	CDS
1496	3R	24270934	24271233	300	-	FBgn0011225_4	FBgn0011225	-2.512	1.61499e-21	UTR5
8694	3R	4910602	4910701	100	+	FBgn0265082	FBgn0265082	-2.51062	1.04174e-09	UTR5
154	3L	16712176	16712825	650	+	FBgn0000414	FBgn0000414	-2.51062	5.13579e-51	UTR5
7367	X	18813347	18819823	6477	+	FBgn0259927	FBgn0259927	-2.51022	2.40348e-28	UTR5
5598	3R	27608129	27613293	5165	+	FBgn0039530	FBgn0039530	-2.50881	6.16028e-32	UTR5
6118	2R	17087484	17087583	100	-	FBgn0050460_2	FBgn0050460	-2.50844	2.07624e-07	UTR5
3048	X	6908527	6917464	8938	+	FBgn0029922_2	FBgn0029922	-2.50844	5.40116e-23	UTR5
6688	3R	30546472	30548715	2244	+	FBgn0082582_5	FBgn0082582	-2.50777	1.64074e-28	UTR5
6050	2R	10853459	10853858	400	-	FBgn0050015	FBgn0050015	-2.5066	2.50141e-22	UTR5
276	3L	749450	749749	300	+	FBgn0000575	FBgn0000575	-2.50583	4.15894e-22	UTR5
5583	3R	26980790	26980939	150	+	FBgn0039467_3	FBgn0039467	-2.50553	5.14694e-07	UTR5
5317	3R	15229159	15229208	50	-	FBgn0038306	FBgn0038306	-2.50553	0.0057525	UTR5
6341	3L	19386115	19412862	26748	-	FBgn0052206_5	FBgn0052206	-2.50553	8.46186e-37	UTR5
117	2R	14173743	14174292	550	+	FBgn0000289	FBgn0000289	-2.50553	9.63867e-32	UTR5
2397	3R	23865600	23890052	24453	-	FBgn0025574	FBgn0025574	-2.50485	5.60635e-43	UTR5
1546	2R	9928971	9929320	350	-	FBgn0011656	FBgn0011656	-2.50455	1.81324e-23	UTR5
5723	4	625532	625981	450	-	FBgn0039914	FBgn0039914	-2.50432	7.5569e-32	UTR5
2799	2L	16353512	16353561	50	+	FBgn0028506	FBgn0028506	-2.50326	7.19379e-05	CDS
5272	3R	13673993	13674542	550	-	FBgn0038165_4	FBgn0038165	-2.50326	4.57803e-31	UTR5
1834	X	8365563	8366919	1357	-	FBgn0015519_3	FBgn0015519	-2.50326	1.41472e-15	UTR5
4158	2R	15942914	15945331	2418	+	FBgn0034053	FBgn0034053	-2.50261	3.03888e-16	CDS
7558	2R	3066549	3066798	250	+	FBgn0260995	FBgn0260995	-2.50144	8.74464e-11	CDS
5675	3R	30160074	30160323	250	-	FBgn0039749	FBgn0039749	-2.50144	7.7936e-17	UTR5
3089	X	8243617	8243816	200	-	FBgn0030026	FBgn0030026	-2.50144	6.66403e-11	UTR5
6445	X	18479338	18479437	100	-	FBgn0052547	FBgn0052547	-2.50091	2.7814e-10	UTR5
3869	2L	21069405	21070004	600	-	FBgn0032910_2	FBgn0032910	-2.50081	1.08595e-30	UTR5
5525	3R	24836768	24836867	100	+	FBgn0039232	FBgn0039232	-2.49994	1.72911e-07	UTR5
3292	X	16641118	16641417	300	+	FBgn0030766_2	FBgn0030766	-2.4987	2.95163e-14	UTR5
9185	3L	6128605	6128704	100	+	FBgn0267667_3	FBgn0267667	-2.4987	5.20513e-06	NA
2751	2R	22736687	22737036	350	-	FBgn0028371_3	FBgn0028371	-2.49709	3.60494e-28	CDS
5543	3R	25131356	25132606	1251	+	FBgn0039282	FBgn0039282	-2.49709	1.76738e-47	UTR5
8046	3R	10264406	10264855	450	+	FBgn0262617	FBgn0262617	-2.49674	2.13283e-27	UTR5
6423	3R	13304823	13308597	3775	+	FBgn0052473	FBgn0052473	-2.49674	6.20904e-22	UTR5
1761	3L	21476380	21476429	50	-	FBgn0014143	FBgn0014143	-2.49674	0.000260287	UTR5
7788	X	15297866	15299387	1522	+	FBgn0261703	FBgn0261703	-2.49674	5.69781e-27	UTR5
1044	3L	22035403	22035552	150	+	FBgn0004514_2	FBgn0004514	-2.49527	3.15293e-09	UTR5
2503	4	695756	696005	250	-	FBgn0026199_2	FBgn0026199	-2.49412	5.00542e-16	UTR5
4029	2R	10833949	10835659	1711	-	FBgn0033558	FBgn0033558	-2.4901	6.72302e-13	UTR5
929	3R	13434385	13434934	550	-	FBgn0004049_2	FBgn0004049	-2.48985	6.18675e-37	UTR5
1677	3L	14207477	14212219	4743	+	FBgn0013718_3	FBgn0013718	-2.4898	1.67027e-17	UTR5
8425	3L	13902237	13903186	950	-	FBgn0264006_7	FBgn0264006	-2.48959	4.39774e-65	UTR5
4189	2R	16566800	16567841	1042	+	FBgn0034137_2	FBgn0034137	-2.48953	1.60717e-14	UTR5
944	2R	7585134	7585483	350	-	FBgn0004133	FBgn0004133	-2.4879	3.69159e-26	UTR5
151	3L	14177345	14177494	150	-	FBgn0000411	FBgn0000411	-2.48743	4.33331e-14	UTR5
3565	2L	5341985	5342234	250	-	FBgn0031703_2	FBgn0031703	-2.48726	1.60317e-18	UTR5
4257	2R	20316568	20316867	300	-	FBgn0034501_2	FBgn0034501	-2.4868	6.5943e-19	UTR5
2658	3R	24813663	24813962	300	-	FBgn0027539	FBgn0027539	-2.48664	3.5101e-23	UTR5
5348	3R	17425818	17426017	200	+	FBgn0038511	FBgn0038511	-2.48491	1.50902e-10	UTR5
7550	X	4840883	4894650	53768	+	FBgn0260971	FBgn0260971	-2.48491	3.73169e-36	UTR5
2585	3R	15810785	15810834	50	+	FBgn0026616_3	FBgn0026616	-2.48491	0.00268727	UTR5
7568	3R	10827829	10837888	10060	+	FBgn0261053_3	FBgn0261053	-2.48491	2.90058e-09	UTR5
1057	2L	431277	432026	750	+	FBgn0004583	FBgn0004583	-2.48491	2.33136e-43	UTR5
5925	3L	14632651	14632700	50	+	FBgn0041604	FBgn0041604	-2.48491	0.00012791	UTR5
8776	X	12741546	12741870	325	-	FBgn0265523_10	FBgn0265523	-2.48491	8.06876e-07	UTR5
6818	2L	7157246	7157695	450	-	FBgn0085407_6	FBgn0085407	-2.48491	1.54989e-32	UTR5
7019	2L	1653670	1667880	14211	+	FBgn0086758_4	FBgn0086758	-2.48491	8.02607e-08	UTR5
8903	3R	29659835	29659984	150	-	FBgn0266137_3	FBgn0266137	-2.48491	1.73523e-08	UTR5
6024	2L	15264443	15264642	200	-	FBgn0045842_2	FBgn0045842	-2.48491	1.92887e-11	UTR5
2665	2L	10761166	10761615	450	+	FBgn0027550	FBgn0027550	-2.48491	1.92586e-27	UTR5
3512	2L	2999436	2999535	100	+	FBgn0031488	FBgn0031488	-2.48491	7.7645e-09	UTR5
6237	2L	2873640	2874489	850	-	FBgn0051694	FBgn0051694	-2.48412	6.23776e-52	UTR5
6664	3L	16694282	16711627	17346	-	FBgn0063485	FBgn0063485	-2.48138	2.43462e-45	UTR5
8581	3L	16694282	16711627	17346	-	FBgn0264605	FBgn0264605	-2.48138	2.43462e-45	UTR5
1041	3R	25472509	25473058	550	-	FBgn0004509_7	FBgn0004509	-2.47894	1.32413e-32	UTR5
1314	2R	9235561	9247199	11639	-	FBgn0010114	FBgn0010114	-2.47864	7.99587e-29	UTR5
8519	3L	19910069	19910203	135	+	FBgn0264481	FBgn0264481	-2.47794	2.44419e-06	NA
4588	3L	5907431	5907680	250	+	FBgn0035648	FBgn0035648	-2.47794	2.72335e-10	UTR5
8431	2L	7656408	7659520	3113	-	FBgn0264087_4	FBgn0264087	-2.47657	1.23641e-29	UTR5
7424	2L	15016381	15016980	600	+	FBgn0260446	FBgn0260446	-2.47654	1.16602e-33	UTR5
3895	2R	6035439	6036338	900	-	FBgn0033052	FBgn0033052	-2.47654	1.02587e-59	UTR5
9342	2L	21314410	21315059	650	+	FBgn0284230	FBgn0284230	-2.47581	4.49037e-52	UTR5
7051	3L	21322473	21327624	5152	+	FBgn0086913_5	FBgn0086913	-2.4756	3.2971e-08	UTR5
9458	2R	7782238	7782587	350	-	FBgn0286778_9	FBgn0286778	-2.4756	2.11089e-17	UTR5
5326	3R	16172241	16172340	100	+	FBgn0038404	FBgn0038404	-2.4756	3.60252e-06	CDS
8071	3L	4625997	4626096	100	-	FBgn0262733_2	FBgn0262733	-2.4756	2.92994e-08	UTR5
5851	X	6266529	6267178	650	-	FBgn0040918	FBgn0040918	-2.47486	6.21608e-46	UTR5
2226	2R	17027240	17028872	1633	+	FBgn0023172	FBgn0023172	-2.47444	1.05227e-16	UTR5
2663	2R	7966336	7966385	50	+	FBgn0027548_4	FBgn0027548	-2.47444	2.48904e-05	UTR3
7589	2L	21238310	21238509	200	+	FBgn0261239_2	FBgn0261239	-2.47373	6.97504e-15	UTR5
6199	3R	21871672	21871771	100	+	FBgn0051431_2	FBgn0051431	-2.47293	2.48922e-07	UTR5
659	3R	14625304	14625653	350	-	FBgn0003169_4	FBgn0003169	-2.47092	3.28753e-20	UTR5
1182	2L	3580620	3580719	100	-	FBgn0004892	FBgn0004892	-2.47092	9.31691e-07	UTR5
5297	3R	14558105	14558254	150	-	FBgn0038237_4	FBgn0038237	-2.46964	7.25489e-12	UTR5
915	2R	12884732	12884781	50	+	FBgn0003975	FBgn0003975	-2.46964	6.95934e-05	UTR5
6329	3L	17432804	17433153	350	-	FBgn0052174	FBgn0052174	-2.46944	6.98954e-33	UTR5
3675	2L	9495524	9495823	300	+	FBgn0032120	FBgn0032120	-2.4681	1.18878e-18	UTR5
909	2L	490855	491004	150	+	FBgn0003963	FBgn0003963	-2.4681	8.38597e-10	UTR5
2295	2L	19362728	19363177	450	-	FBgn0024245	FBgn0024245	-2.4681	1.23669e-28	UTR5
2079	3L	132073	132472	400	+	FBgn0020386_3	FBgn0020386	-2.4681	2.86356e-15	UTR5
2427	2L	2993045	2993344	300	+	FBgn0025681	FBgn0025681	-2.46783	7.10911e-23	UTR5
7715	3L	16891287	16896352	5066	+	FBgn0261565_4	FBgn0261565	-2.46662	8.51974e-13	UTR5
3256	X	15593285	15593534	250	-	FBgn0030662	FBgn0030662	-2.46621	1.07604e-17	UTR5
5041	3R	4174682	4175181	500	+	FBgn0037213	FBgn0037213	-2.46579	3.31536e-33	UTR5
4399	2R	24693987	24694036	50	-	FBgn0035050	FBgn0035050	-2.46549	1.88731e-05	UTR5
8013	3R	17775599	17776148	550	-	FBgn0262562_5	FBgn0262562	-2.46478	1.11673e-26	UTR5
3369	X	19353231	19353630	400	+	FBgn0031016	FBgn0031016	-2.46385	9.26658e-25	UTR5
9457	2R	7782038	7782087	50	-	FBgn0286778_8	FBgn0286778	-2.46385	0.00430483	UTR5
433	3L	8358898	8358997	100	-	FBgn0001248	FBgn0001248	-2.46385	4.58498e-06	UTR5
579	2L	9437519	9437768	250	+	FBgn0002973	FBgn0002973	-2.46385	7.12856e-21	UTR5
6334	3L	17690065	17690464	400	+	FBgn0052183	FBgn0052183	-2.46325	4.38832e-33	UTR5
2052	3L	18139452	18139801	350	+	FBgn0020300	FBgn0020300	-2.46104	2.55977e-24	UTR5
248	2R	6156247	6156961	715	-	FBgn0000546_5	FBgn0000546	-2.46081	6.46789e-15	UTR5
1899	2L	20350484	20350883	400	+	FBgn0015803	FBgn0015803	-2.46081	1.11781e-22	UTR5
6607	2L	6253173	6272792	19620	+	FBgn0053531	FBgn0053531	-2.46081	1.39494e-12	CDS
7665	X	8907218	8907367	150	+	FBgn0261549	FBgn0261549	-2.45959	3.84976e-08	UTR5
8101	X	11597848	11598097	250	+	FBgn0262847	FBgn0262847	-2.45816	5.59704e-16	NA
759	X	17994475	17995585	1111	-	FBgn0003380_21	FBgn0003380	-2.45674	5.29608e-08	UTR5
8654	3L	15893645	15899029	5385	-	FBgn0264908_3	FBgn0264908	-2.45674	8.10861e-27	UTR5
5948	3R	27243851	27244751	901	-	FBgn0042111_2	FBgn0042111	-2.45674	9.9063e-14	UTR5
4746	3L	11708404	11708503	100	-	FBgn0036196_2	FBgn0036196	-2.45674	1.55523e-08	UTR5
4084	2R	13166480	13167982	1503	-	FBgn0033799_2	FBgn0033799	-2.45674	3.76251e-25	UTR5
2218	3R	20593189	20593838	650	+	FBgn0023097	FBgn0023097	-2.45674	2.42096e-34	UTR5
8621	3R	5265254	5265503	250	+	FBgn0264785_3	FBgn0264785	-2.45505	1.99409e-11	UTR5
3278	X	16063788	16065491	1704	+	FBgn0030723	FBgn0030723	-2.45505	1.45308e-19	UTR5
2131	2L	4334163	4336472	2310	+	FBgn0020762_2	FBgn0020762	-2.45505	9.38494e-14	UTR5
6574	3R	15666233	15666332	100	+	FBgn0053207	FBgn0053207	-2.45505	2.30174e-08	UTR5
7277	2R	9516480	9517479	1000	+	FBgn0259246_2	FBgn0259246	-2.45479	5.20712e-66	UTR5
683	2R	1072013	1072262	250	+	FBgn0003256	FBgn0003256	-2.45469	7.56281e-18	UTR5
5479	3R	23112281	23112730	450	-	FBgn0039054	FBgn0039054	-2.45414	2.51167e-43	UTR5
3887	2R	4619230	4619379	150	+	FBgn0032997	FBgn0032997	-2.45413	3.46037e-11	CDS
3893	2R	5647792	5652815	5024	-	FBgn0033028	FBgn0033028	-2.45413	6.04605e-16	UTR5
5779	3R	16337909	16338508	600	-	FBgn0040271_2	FBgn0040271	-2.45372	1.3198e-35	UTR5
621	3R	29039206	29039870	665	+	FBgn0003093	FBgn0003093	-2.45343	3.24087e-14	UTR5
9438	3R	25247223	25247272	50	-	FBgn0286042	FBgn0286042	-2.45316	0.000356504	NA
3773	2L	13354624	13354773	150	-	FBgn0032506	FBgn0032506	-2.45316	8.4747e-10	UTR5
1567	2R	20835929	20835978	50	-	FBgn0011674_4	FBgn0011674	-2.45316	0.00021309	UTR5
6850	2L	3199479	3199528	50	-	FBgn0085422_2	FBgn0085422	-2.45316	2.36125e-05	UTR5
6139	3R	11806203	11806502	300	-	FBgn0051116_2	FBgn0051116	-2.45287	1.11366e-13	CDS
3852	2L	20414451	20414750	300	-	FBgn0032857_3	FBgn0032857	-2.45265	1.28989e-16	UTR5
4927	3L	19063215	19063564	350	+	FBgn0036843	FBgn0036843	-2.45265	2.68007e-34	UTR5
2423	X	1308265	1308464	200	-	FBgn0025641	FBgn0025641	-2.45196	1.17267e-13	UTR5
3066	X	7826247	7826496	250	+	FBgn0029962	FBgn0029962	-2.45162	4.96037e-18	UTR5
6104	2R	21711414	21711463	50	-	FBgn0050403	FBgn0050403	-2.45101	0.00091646	CDS
7969	2R	10052591	10052740	150	+	FBgn0262169	FBgn0262169	-2.45101	4.22889e-10	UTR5
2900	X	21323210	21323309	100	-	FBgn0029067	FBgn0029067	-2.45101	9.83529e-08	UTR5
2832	3L	27267505	27267554	50	+	FBgn0028697	FBgn0028697	-2.45101	4.3979e-06	UTR5
2011	X	11579315	11579414	100	+	FBgn0019660	FBgn0019660	-2.45101	1.72054e-07	NA
8451	2R	16386574	16399301	12728	+	FBgn0264273	FBgn0264273	-2.45101	4.34003e-48	UTR5
1818	2L	19190392	19190791	400	+	FBgn0015380	FBgn0015380	-2.44919	3.41408e-25	UTR5
1543	3R	31611096	31611395	300	+	FBgn0011655	FBgn0011655	-2.44864	1.46758e-25	UTR5
1252	2R	12980645	12980694	50	-	FBgn0005624_4	FBgn0005624	-2.44854	4.51774e-05	UTR5
7391	3R	19463602	19464669	1068	+	FBgn0260003	FBgn0260003	-2.44854	6.8663e-17	UTR5
8910	3R	21359219	21359718	500	-	FBgn0266173_3	FBgn0266173	-2.44717	3.45001e-31	UTR5
8913	3R	21359219	21359718	500	-	FBgn0266174_3	FBgn0266174	-2.44717	3.45001e-31	UTR5
8916	3R	21359219	21359718	500	-	FBgn0266175_3	FBgn0266175	-2.44717	3.45001e-31	UTR5
8919	3R	21359219	21359718	500	-	FBgn0266176_3	FBgn0266176	-2.44717	3.45001e-31	UTR5
8922	3R	21359219	21359718	500	-	FBgn0266177_3	FBgn0266177	-2.44717	3.45001e-31	UTR5
8925	3R	21359219	21359718	500	-	FBgn0266178_3	FBgn0266178	-2.44717	3.00568e-31	UTR5
9176	3R	21359219	21359718	500	-	FBgn0267648_3	FBgn0267648	-2.44717	2.67782e-31	UTR5
9179	3R	21359219	21359718	500	-	FBgn0267649_3	FBgn0267649	-2.44717	2.67782e-31	UTR5
7249	X	6790851	6791100	250	-	FBgn0259228_7	FBgn0259228	-2.44717	1.11433e-09	UTR5
5438	3R	20895771	20896420	650	-	FBgn0038839	FBgn0038839	-2.44691	1.55672e-38	UTR3
4606	3L	6352091	6352390	300	-	FBgn0035699_3	FBgn0035699	-2.44669	5.11789e-18	UTR5
1043	3L	22035053	22035352	300	+	FBgn0004514	FBgn0004514	-2.44545	3.69835e-15	UTR5
6007	3L	9787096	9798894	11799	+	FBgn0044328	FBgn0044328	-2.44545	1.42831e-21	CDS
136	2L	21314452	21315051	600	+	FBgn0000370	FBgn0000370	-2.44484	6.25326e-49	UTR5
7818	2L	22134409	22134708	300	+	FBgn0261802	FBgn0261802	-2.44463	5.47909e-20	UTR5
8959	3R	9341942	9342491	550	+	FBgn0266410	FBgn0266410	-2.44463	1.57165e-42	UTR5
8589	3L	2697816	2711690	13875	-	FBgn0264606_8	FBgn0264606	-2.44434	3.50202e-26	UTR5
7731	2R	8327540	8347582	20043	+	FBgn0261588	FBgn0261588	-2.44424	4.63268e-28	UTR5
6121	3R	31251959	31252558	600	-	FBgn0051005	FBgn0051005	-2.44402	4.41005e-34	UTR5
5049	3R	4359933	4360382	450	+	FBgn0037238	FBgn0037238	-2.44396	6.26242e-31	UTR5
7721	3L	16916300	16919569	3270	+	FBgn0261565_10	FBgn0261565	-2.4435	1.67569e-16	UTR5
3265	X	15760139	15760283	145	-	FBgn0030685_2	FBgn0030685	-2.44235	7.17534e-05	UTR5
375	3L	17828694	17828743	50	+	FBgn0001134_2	FBgn0001134	-2.44235	0.000168615	UTR5
3606	2L	6948659	6948708	50	-	FBgn0031872	FBgn0031872	-2.44235	5.80477e-05	UTR5
2982	X	5446706	5446955	250	+	FBgn0029768	FBgn0029768	-2.44235	1.73971e-11	UTR5
1814	2R	15115386	15128872	13487	+	FBgn0015371_2	FBgn0015371	-2.44235	1.65149e-18	UTR5
4448	3L	1256499	1257298	800	+	FBgn0035199	FBgn0035199	-2.44235	4.61078e-42	UTR5
2343	3L	257031	257954	924	-	FBgn0024806	FBgn0024806	-2.44235	5.12639e-30	UTR5
7781	2R	10364775	10388170	23396	-	FBgn0261698_3	FBgn0261698	-2.44235	3.12847e-27	CDS
8902	3R	29658937	29659386	450	-	FBgn0266137_2	FBgn0266137	-2.44235	4.32474e-24	UTR5
3276	X	15991307	15991824	518	-	FBgn0030719_3	FBgn0030719	-2.4417	1.41758e-09	UTR5
5414	3R	20565844	20566293	450	+	FBgn0038803	FBgn0038803	-2.44027	1.26621e-24	UTR5
8828	X	17830995	17831094	100	-	FBgn0265902_2	FBgn0265902	-2.43986	5.69995e-11	NA
5733	4	833494	834343	850	-	FBgn0039938_3	FBgn0039938	-2.43933	1.38982e-41	UTR5
3924	2R	7698303	7698852	550	-	FBgn0033212_3	FBgn0033212	-2.43876	1.28205e-37	UTR5
5949	3R	27245050	27245199	150	-	FBgn0042111_3	FBgn0042111	-2.43861	3.03659e-12	UTR5
586	3R	19659798	19661751	1954	+	FBgn0003011	FBgn0003011	-2.43799	4.86038e-26	UTR5
6310	3L	11136099	11151432	15334	+	FBgn0052082	FBgn0052082	-2.43794	1.32784e-45	UTR5
9270	3R	21619122	21619271	150	-	FBgn0283499_4	FBgn0283499	-2.4375	2.40333e-12	UTR5
1980	2L	159082	160066	985	+	FBgn0016977	FBgn0016977	-2.4369	6.57235e-47	UTR5
3730	2L	10753587	10753836	250	-	FBgn0032297_2	FBgn0032297	-2.43612	8.65294e-11	UTR5
1910	3L	18304268	18304367	100	-	FBgn0015946	FBgn0015946	-2.43612	1.552e-06	UTR5
6492	X	9579688	9579987	300	-	FBgn0052699	FBgn0052699	-2.43588	8.13342e-24	UTR5
4952	3L	19994354	19994703	350	+	FBgn0036926	FBgn0036926	-2.43579	3.60229e-30	UTR5
4768	3L	12490127	12490626	500	-	FBgn0036288_2	FBgn0036288	-2.43507	5.87834e-30	UTR5
4126	2R	14882168	14882667	500	+	FBgn0033980	FBgn0033980	-2.43455	8.24768e-36	CDS
1265	3L	3543652	3545506	1855	+	FBgn0005640_3	FBgn0005640	-2.43361	2.68164e-18	UTR5
1696	3L	3846256	3846555	300	+	FBgn0013751	FBgn0013751	-2.43361	2.29882e-13	UTR5
2878	2L	14334208	14334357	150	+	FBgn0028916	FBgn0028916	-2.43361	3.0495e-05	UTR5
1987	2R	20835929	20835978	50	-	FBgn0016984_3	FBgn0016984	-2.43142	0.000215694	UTR5
4729	3L	11196674	11197486	813	-	FBgn0036144	FBgn0036144	-2.43016	1.14388e-29	UTR5
1089	2L	305985	310244	4260	+	FBgn0004611	FBgn0004611	-2.4301	4.34053e-31	UTR5
5465	3R	22698419	22698468	50	+	FBgn0039006	FBgn0039006	-2.42775	0.000112282	CDS
6404	3L	5247633	5248383	751	-	FBgn0052423_7	FBgn0052423	-2.42775	3.66021e-25	UTR5
4245	2R	18879876	18913492	33617	+	FBgn0034408_2	FBgn0034408	-2.42775	5.14509e-18	UTR5
7937	2L	8479062	8479111	50	+	FBgn0262029_3	FBgn0262029	-2.42775	0.000737467	UTR5
5593	3R	27596081	27596130	50	-	FBgn0039527_2	FBgn0039527	-2.42775	0.000488477	UTR5
1094	3L	6624082	6624681	600	+	FBgn0004619	FBgn0004619	-2.42695	1.19086e-26	UTR5
7898	3R	17716830	17718300	1471	-	FBgn0261885_5	FBgn0261885	-2.4268	5.34303e-27	UTR5
5031	3L	22637717	22637916	200	-	FBgn0037171_4	FBgn0037171	-2.42548	1.47037e-08	UTR5
6449	X	14322276	14324847	2572	+	FBgn0052600	FBgn0052600	-2.42548	1.90242e-56	UTR5
8437	2R	15890673	15907213	16541	-	FBgn0264089_4	FBgn0264089	-2.42397	7.85732e-45	UTR5
3115	X	9134950	9134999	50	-	FBgn0030090_2	FBgn0030090	-2.42354	0.0023724	UTR5
6781	X	20787937	20788086	150	-	FBgn0085387_8	FBgn0085387	-2.42354	1.0854e-05	UTR5
6154	3R	7658297	7658496	200	+	FBgn0051146	FBgn0051146	-2.42354	2.13242e-11	UTR5
5637	3R	29088545	29088744	200	+	FBgn0039633_2	FBgn0039633	-2.42266	8.69292e-18	UTR5
519	3L	6125776	6125825	50	-	FBgn0002440	FBgn0002440	-2.42239	0.00744299	CDS
6577	3L	223902	224551	650	+	FBgn0053229	FBgn0053229	-2.42227	2.69833e-45	CDS
4413	2R	25032427	25032626	200	+	FBgn0035092	FBgn0035092	-2.42225	1.12267e-14	UTR5
2897	X	6012682	6013131	450	-	FBgn0029003_2	FBgn0029003	-2.42213	1.8541e-26	UTR5
7620	3L	19793985	19794298	314	+	FBgn0261283	FBgn0261283	-2.42191	2.48573e-19	UTR5
1852	3R	7504649	7505048	400	-	FBgn0015577	FBgn0015577	-2.42133	1.37037e-27	UTR5
1181	3R	10139423	10139722	300	-	FBgn0004889_5	FBgn0004889	-2.421	3.33869e-18	UTR5
1915	3L	5354727	5355326	600	-	FBgn0016031_3	FBgn0016031	-2.42037	1.18971e-31	UTR5
3029	X	6694758	6695007	250	-	FBgn0029893_3	FBgn0029893	-2.42037	3.32713e-13	UTR5
6904	3L	5657963	5658414	452	+	FBgn0085447	FBgn0085447	-2.42037	6.2981e-25	UTR5
7078	2R	22122013	22122512	500	-	FBgn0243516_3	FBgn0243516	-2.41985	2.76408e-34	UTR5
5066	3R	5361732	5368256	6525	-	FBgn0037315	FBgn0037315	-2.41929	2.4805e-34	UTR5
4593	3L	6082933	6083332	400	+	FBgn0035677	FBgn0035677	-2.41866	1.07655e-25	UTR5
708	3R	6848293	6848342	50	-	FBgn0003339_2	FBgn0003339	-2.4179	7.29934e-06	UTR5
226	3R	21232917	21237127	4211	-	FBgn0000527	FBgn0000527	-2.41591	3.56768e-24	UTR5
6025	2L	18792457	18792506	50	-	FBgn0045852	FBgn0045852	-2.41591	0.00997902	UTR5
758	X	17993775	17994074	300	-	FBgn0003380_20	FBgn0003380	-2.41591	1.28884e-15	UTR5
4373	2R	24402005	24402104	100	-	FBgn0035001_5	FBgn0035001	-2.41591	2.29124e-05	UTR5
4396	2R	24682440	24687016	4577	-	FBgn0035049_3	FBgn0035049	-2.41591	3.2168e-28	UTR5
8831	3L	20249032	20255918	6887	+	FBgn0265959_2	FBgn0265959	-2.41591	0.000121983	UTR5
701	2R	7806534	7806683	150	+	FBgn0003317	FBgn0003317	-2.41591	4.44525e-08	CDS
6815	2L	7133779	7133878	100	-	FBgn0085407_3	FBgn0085407	-2.41591	0.000305001	UTR5
8527	3R	21949214	21949650	437	+	FBgn0264490	FBgn0264490	-2.41591	2.8593e-10	UTR5
1897	X	801080	801129	50	-	FBgn0015799_2	FBgn0015799	-2.41591	0.000341011	UTR5
6171	3R	21719361	21719610	250	-	FBgn0051176	FBgn0051176	-2.4148	1.66287e-18	UTR5
7390	X	5647846	5648487	642	-	FBgn0259994_4	FBgn0259994	-2.41381	5.54722e-25	UTR5
3633	2L	7810354	7810653	300	-	FBgn0031952_2	FBgn0031952	-2.41348	3.70584e-25	UTR5
1717	3R	20978233	20978882	650	+	FBgn0013995	FBgn0013995	-2.41327	2.60097e-50	UTR5
6032	3R	27686012	27686111	100	+	FBgn0046258	FBgn0046258	-2.41293	1.98193e-07	UTR5
823	X	15633085	15633134	50	-	FBgn0003463_11	FBgn0003463	-2.41293	6.57804e-05	UTR5
3603	2L	6942315	6942364	50	-	FBgn0031869	FBgn0031869	-2.41293	0.000685854	UTR5
9051	3R	24544969	24545018	50	+	FBgn0266758_3	FBgn0266758	-2.41293	0.000171424	UTR5
341	3L	18764666	18764765	100	-	FBgn0001078	FBgn0001078	-2.41293	8.9349e-08	UTR5
3151	X	11350658	11351720	1063	+	FBgn0030293	FBgn0030293	-2.41234	3.29578e-31	UTR5
7691	2R	21295702	21296201	500	+	FBgn0261554	FBgn0261554	-2.41144	1.10164e-31	UTR5
6830	3R	13715257	13715706	450	+	FBgn0085412	FBgn0085412	-2.4108	1.23785e-22	UTR5
3976	2R	9389068	9389217	150	-	FBgn0033405_9	FBgn0033405	-2.4108	3.41967e-10	UTR5
4995	3L	21523286	21523685	400	+	FBgn0037094	FBgn0037094	-2.4108	3.00605e-25	UTR5
4865	3L	16257092	16257191	100	-	FBgn0036584	FBgn0036584	-2.4108	1.97476e-07	UTR5
3851	2L	20387515	20399363	11849	-	FBgn0032857_2	FBgn0032857	-2.41043	1.04859e-23	UTR5
2215	3L	13228742	13265232	36491	+	FBgn0023095	FBgn0023095	-2.41022	2.57552e-33	UTR5
4671	3L	8979531	8979880	350	-	FBgn0035948	FBgn0035948	-2.40994	5.82657e-21	UTR5
71	2L	17472516	17473165	650	-	FBgn0000183_2	FBgn0000183	-2.40919	7.35397e-33	UTR5
2486	X	7337452	7337501	50	+	FBgn0026144	FBgn0026144	-2.40919	0.00031591	UTR5
7062	X	19638220	19638319	100	-	FBgn0087008_4	FBgn0087008	-2.40919	2.8909e-08	UTR5
2876	2L	15178158	15200459	22302	-	FBgn0028888	FBgn0028888	-2.40919	9.57772e-35	UTR5
5771	3L	15826938	15828353	1416	+	FBgn0040230	FBgn0040230	-2.40919	1.45812e-15	UTR5
4612	3L	6705210	6705359	150	+	FBgn0035711_2	FBgn0035711	-2.40795	6.99825e-10	UTR5
6845	2R	6776440	6776889	450	-	FBgn0085421_2	FBgn0085421	-2.40795	7.01622e-21	UTR5
7406	3R	8250547	8252178	1632	+	FBgn0260386	FBgn0260386	-2.40795	1.40956e-09	UTR5
4178	2R	16230131	16230430	300	-	FBgn0034093	FBgn0034093	-2.40795	1.35897e-12	UTR5
2475	X	4117138	4117237	100	-	FBgn0026080_2	FBgn0026080	-2.40695	4.53514e-07	UTR5
6284	4	205846	205895	50	-	FBgn0051998_2	FBgn0051998	-2.40613	0.0018285	UTR5
5394	3R	19621039	19621088	50	-	FBgn0038720_3	FBgn0038720	-2.40544	2.86585e-05	UTR5
3671	2L	8975279	8975378	100	-	FBgn0032083_2	FBgn0032083	-2.40544	6.39976e-06	UTR5
3844	2L	19756605	19756854	250	-	FBgn0032817_2	FBgn0032817	-2.40544	4.14316e-15	UTR5
212	3R	29556436	29556835	400	+	FBgn0000492	FBgn0000492	-2.40486	8.5254e-23	UTR5
5655	3R	29619115	29619514	400	+	FBgn0039674	FBgn0039674	-2.40353	7.23246e-28	UTR5
7875	3R	15112109	15131876	19768	-	FBgn0261859_3	FBgn0261859	-2.40304	4.10946e-14	UTR5
7169	X	10324018	10324517	500	-	FBgn0259170_9	FBgn0259170	-2.40293	3.00352e-28	UTR5
6940	2L	6480426	6480475	50	-	FBgn0086357	FBgn0086357	-2.40267	2.19676e-05	UTR5
1096	3L	19687687	19688307	621	+	FBgn0004623	FBgn0004623	-2.40246	1.18109e-16	CDS
4042	2R	11646152	11648467	2316	-	FBgn0033639	FBgn0033639	-2.40202	3.52976e-10	UTR5
5032	3L	22728161	22728460	300	+	FBgn0037185	FBgn0037185	-2.40158	3.27212e-24	UTR5
8889	3L	11863156	11936980	73825	-	FBgn0266100_5	FBgn0266100	-2.40103	1.76488e-24	CDS
8546	3R	13983039	13983338	300	-	FBgn0264493_9	FBgn0264493	-2.40082	1.14583e-18	UTR5
4105	2R	13845806	13846255	450	-	FBgn0033876_3	FBgn0033876	-2.39901	1.29587e-40	UTR5
609	2R	7150803	7150902	100	+	FBgn0003090	FBgn0003090	-2.3979	1.02352e-07	UTR5
7628	X	5747055	5747204	150	-	FBgn0261383_2	FBgn0261383	-2.3979	6.06899e-09	UTR5
7749	X	9682625	9682974	350	-	FBgn0261617_10	FBgn0261617	-2.3979	1.41726e-21	UTR5
64	X	4413547	4413846	300	+	FBgn0000179	FBgn0000179	-2.3979	5.23953e-19	UTR5
3146	X	11123777	11123876	100	-	FBgn0030266_3	FBgn0030266	-2.3979	4.118e-05	UTR5
8891	3L	11938723	11938822	100	-	FBgn0266100_7	FBgn0266100	-2.3979	0.00024758	UTR5
3967	2R	9351171	9351655	485	-	FBgn0033403_7	FBgn0033403	-2.3979	1.6231e-14	UTR5
2596	4	557505	557704	200	-	FBgn0026869_2	FBgn0026869	-2.3979	4.98665e-10	UTR5
7914	2L	5461689	5461838	150	+	FBgn0261963	FBgn0261963	-2.3979	9.03463e-11	UTR5
7155	3L	5803133	5803232	100	+	FBgn0259167	FBgn0259167	-2.3979	6.37214e-07	CDS
1269	2R	8131481	8131927	447	+	FBgn0005648	FBgn0005648	-2.3979	7.90061e-11	UTR5
3679	2L	9550932	9550981	50	-	FBgn0032129_2	FBgn0032129	-2.3979	0.000775306	UTR5
8146	2R	7628834	7634778	5945	+	FBgn0263077_2	FBgn0263077	-2.39717	1.14821e-30	CDS
2109	2L	17389412	17398664	9253	+	FBgn0020503_2	FBgn0020503	-2.39631	4.49638e-19	UTR5
7160	X	17877986	17887172	9187	-	FBgn0259168_5	FBgn0259168	-2.39608	2.73162e-69	UTR5
6117	2R	17081311	17087383	6073	-	FBgn0050460	FBgn0050460	-2.39586	5.97034e-47	UTR5
4317	2R	22454791	22460089	5299	+	FBgn0034731	FBgn0034731	-2.3941	4.10366e-51	UTR5
7773	2R	12665693	12665742	50	-	FBgn0261673_3	FBgn0261673	-2.39393	6.30375e-05	UTR5
4958	3L	20103678	20103777	100	-	FBgn0036935_4	FBgn0036935	-2.39385	3.38305e-09	UTR5
4651	3L	8308742	8308941	200	-	FBgn0035871	FBgn0035871	-2.39362	4.43272e-19	UTR5
7268	3L	20816168	20816467	300	+	FBgn0259243	FBgn0259243	-2.39283	1.6341e-22	UTR5
3770	2L	13219524	13219873	350	-	FBgn0032485	FBgn0032485	-2.39269	1.9765e-27	UTR5
1373	3R	16099278	16099477	200	+	FBgn0010379	FBgn0010379	-2.39269	8.73417e-14	UTR5
2561	X	15333410	15333809	400	+	FBgn0026428	FBgn0026428	-2.39173	2.84151e-28	UTR5
4574	3L	4692933	4707643	14711	+	FBgn0035574_2	FBgn0035574	-2.39161	5.2134e-29	UTR5
5749	3L	23740186	23740585	400	+	FBgn0040056_2	FBgn0040056	-2.39151	1.5218e-19	CDS
2672	3L	8286395	8286444	50	-	FBgn0027569	FBgn0027569	-2.39138	0.000199444	UTR5
3352	X	18634459	18634858	400	-	FBgn0030941_2	FBgn0030941	-2.39088	6.49392e-26	UTR5
2873	2L	15075526	15075775	250	+	FBgn0028879_3	FBgn0028879	-2.39077	2.14507e-20	CDS
4454	3L	1558135	1558434	300	-	FBgn0035232	FBgn0035232	-2.39046	2.14876e-26	UTR5
1516	2R	8952639	8952938	300	+	FBgn0011300_2	FBgn0011300	-2.3896	9.9519e-24	UTR5
6873	4	90440	90489	50	+	FBgn0085432_3	FBgn0085432	-2.3892	1.0218e-05	UTR5
6670	3R	25749341	25752970	3630	-	FBgn0066101_2	FBgn0066101	-2.38903	2.9972e-27	CDS
9241	2L	490885	491034	150	+	FBgn0267991	FBgn0267991	-2.38876	1.19833e-07	UTR5
2798	2R	23396481	23396630	150	-	FBgn0028497_3	FBgn0028497	-2.38876	6.32216e-12	UTR5
6417	3L	21529024	21529283	260	-	FBgn0052442	FBgn0052442	-2.38817	3.34291e-13	CDS
4229	2R	18179748	18180147	400	-	FBgn0034313_2	FBgn0034313	-2.38793	7.01283e-26	UTR5
8935	2L	72687	72986	300	-	FBgn0266322	FBgn0266322	-2.38774	1.85786e-21	NA
6634	X	18225677	18226076	400	-	FBgn0053639	FBgn0053639	-2.38745	3.67938e-29	UTR5
4438	3L	856399	857198	800	-	FBgn0035170	FBgn0035170	-2.38741	1.52499e-56	UTR5
6059	2R	14185354	14185553	200	+	FBgn0050069	FBgn0050069	-2.38714	1.89211e-10	UTR5
2567	2L	741790	744395	2606	-	FBgn0026438_4	FBgn0026438	-2.38678	1.2533e-45	UTR5
8646	2L	7529811	7530560	750	-	FBgn0264895_5	FBgn0264895	-2.38647	1.07285e-42	UTR5
4545	3L	4102042	4102841	800	-	FBgn0035497_2	FBgn0035497	-2.38647	2.00884e-51	UTR5
6977	X	13563873	13564322	450	+	FBgn0086674	FBgn0086674	-2.38536	3.71068e-37	UTR5
7030	2L	21757167	21757416	250	-	FBgn0086779_3	FBgn0086779	-2.38528	8.95364e-15	UTR5
8892	3L	9461300	9461977	678	+	FBgn0266101	FBgn0266101	-2.38482	4.39112e-18	UTR5
378	3R	8179647	8179696	50	-	FBgn0001138_2	FBgn0001138	-2.38482	0.000128744	CDS
8907	3R	21365201	21365250	50	-	FBgn0266172	FBgn0266172	-2.38482	0.000450322	UTR5
8450	3L	1208477	1229655	21179	+	FBgn0264272_2	FBgn0264272	-2.38455	1.2776e-42	CDS
2823	2L	15940068	15962385	22318	-	FBgn0028645	FBgn0028645	-2.3845	3.70269e-25	UTR5
4980	3L	20539059	20540367	1309	-	FBgn0037012	FBgn0037012	-2.38444	1.80951e-16	UTR5
9224	2R	1526785	1527045	261	-	FBgn0267861_2	FBgn0267861	-2.38417	6.85313e-19	UTR5
6452	X	13835823	13836172	350	-	FBgn0052626_2	FBgn0052626	-2.38263	1.66204e-13	UTR5
6875	4	90690	90839	150	+	FBgn0085432_5	FBgn0085432	-2.38263	1.49342e-06	UTR5
5096	3R	7224464	7225023	560	+	FBgn0037487	FBgn0037487	-2.38263	3.13727e-06	UTR5
2785	2L	4324604	4329061	4458	+	FBgn0028482	FBgn0028482	-2.38237	9.86073e-43	CDS
4935	3L	19291517	19292166	650	-	FBgn0036862	FBgn0036862	-2.38123	5.91838e-37	UTR5
6906	3L	5659646	5664134	4489	+	FBgn0085447_3	FBgn0085447	-2.37955	0.000221428	UTR5
5335	3R	17079796	17079845	50	-	FBgn0038475	FBgn0038475	-2.37955	0.00189136	UTR5
2465	3R	16093630	16093679	50	-	FBgn0026059_5	FBgn0026059	-2.37955	0.000118521	UTR5
4439	3L	866542	866841	300	+	FBgn0035171	FBgn0035171	-2.37822	2.08377e-21	UTR5
2180	2R	12585999	12589141	3143	-	FBgn0022764_4	FBgn0022764	-2.37802	4.66113e-29	UTR5
4989	3L	21425541	21433084	7544	-	FBgn0037081	FBgn0037081	-2.37793	1.0159e-13	UTR5
4434	3L	600901	603958	3058	-	FBgn0035146_2	FBgn0035146	-2.37769	4.30266e-42	UTR5
4653	3L	8315103	8315452	350	-	FBgn0035872_2	FBgn0035872	-2.37764	1.51326e-25	UTR5
8055	X	4679338	4679537	200	-	FBgn0262699_2	FBgn0262699	-2.37749	1.80855e-14	UTR5
7378	2R	6680142	6680341	200	-	FBgn0259977	FBgn0259977	-2.37528	2.7249e-18	UTR5
3926	2R	7710073	7710122	50	+	FBgn0033214_2	FBgn0033214	-2.37491	0.0018959	UTR5
5473	3R	22781842	22784649	2808	+	FBgn0039026_3	FBgn0039026	-2.37491	5.02e-26	UTR5
3628	2L	7730508	7732520	2013	-	FBgn0031939_2	FBgn0031939	-2.37279	1.48556e-23	UTR5
5751	3R	16226051	16226150	100	+	FBgn0040071	FBgn0040071	-2.37279	1.19073e-06	UTR5
812	2R	7419550	7424185	4636	+	FBgn0003460	FBgn0003460	-2.37158	5.53319e-25	UTR5
4810	3L	14622846	14626852	4007	+	FBgn0036433	FBgn0036433	-2.37043	2.18457e-15	UTR5
1452	3R	18298680	18298829	150	-	FBgn0010877_8	FBgn0010877	-2.37024	3.41246e-11	UTR5
3782	2L	16491590	16501972	10383	+	FBgn0032586	FBgn0032586	-2.37024	1.97376e-55	UTR5
9336	X	13563873	13564322	450	+	FBgn0284227	FBgn0284227	-2.36923	4.62993e-37	UTR5
8989	2L	221717	221816	100	-	FBgn0266557_4	FBgn0266557	-2.36907	8.61688e-05	UTR5
1232	3L	19574968	19584568	9601	-	FBgn0005564	FBgn0005564	-2.36903	3.15276e-27	UTR5
6040	3R	21022714	21023213	500	-	FBgn0046763_2	FBgn0046763	-2.36877	1.30047e-22	UTR5
2277	X	2194639	2195038	400	+	FBgn0023549	FBgn0023549	-2.36854	4.03096e-25	UTR5
1409	2R	6740073	6740622	550	-	FBgn0010482_3	FBgn0010482	-2.36813	1.79498e-33	UTR5
6030	3R	27274844	27275258	415	+	FBgn0046247	FBgn0046247	-2.36809	2.70451e-27	UTR5
5381	3R	18792284	18793792	1509	-	FBgn0038652_3	FBgn0038652	-2.36797	7.00143e-22	UTR5
1352	X	13089635	13090384	750	-	FBgn0010303_4	FBgn0010303	-2.36725	1.27379e-48	UTR5
6898	X	6541121	6541170	50	+	FBgn0085446_2	FBgn0085446	-2.36712	7.38886e-05	UTR5
1460	2L	20758194	20758643	450	+	FBgn0011202	FBgn0011202	-2.36712	3.061e-29	UTR5
7141	2R	22797840	22797989	150	-	FBgn0259145_4	FBgn0259145	-2.36712	1.99236e-10	UTR5
6641	3L	20392100	20392199	100	-	FBgn0053969	FBgn0053969	-2.36712	2.36335e-05	CDS
3480	2L	2222135	2222742	608	+	FBgn0031401_2	FBgn0031401	-2.36712	4.07761e-15	UTR5
6761	3R	28146930	28147710	781	+	FBgn0085383	FBgn0085383	-2.36428	2.44363e-17	UTR5
5677	3R	30190603	30191102	500	-	FBgn0039754_2	FBgn0039754	-2.36404	1.23578e-32	UTR5
7325	2L	16545166	16545265	100	+	FBgn0259735	FBgn0259735	-2.36321	2.58974e-07	UTR5
7128	X	15972265	15972714	450	-	FBgn0259110	FBgn0259110	-2.36321	2.06767e-22	UTR5
6458	X	13139699	13139748	50	+	FBgn0052645_2	FBgn0052645	-2.36321	0.00460166	CDS
6108	2R	24229446	24229745	300	-	FBgn0050419_2	FBgn0050419	-2.36311	8.98449e-25	UTR5
1337	X	9247442	9247641	200	+	FBgn0010269	FBgn0010269	-2.3623	1.55434e-12	UTR5
5563	3R	25955821	25955920	100	-	FBgn0039396	FBgn0039396	-2.3623	0.000193768	UTR5
878	2R	21522470	21523069	600	+	FBgn0003731	FBgn0003731	-2.3619	7.85535e-38	UTR5
8207	3L	3626402	3626651	250	+	FBgn0263239	FBgn0263239	-2.36085	3.82308e-15	UTR5
242	X	3836415	3836514	100	+	FBgn0000542	FBgn0000542	-2.36085	5.75512e-07	UTR5
6610	2L	6273043	6278694	5652	+	FBgn0053531_4	FBgn0053531	-2.36085	4.71877e-05	CDS
3873	2L	21075505	21075554	50	+	FBgn0032911	FBgn0032911	-2.36085	0.00058881	UTR5
7340	X	19783199	19783348	150	-	FBgn0259789_2	FBgn0259789	-2.36085	1.05494e-09	UTR5
3647	2L	8156571	8156620	50	-	FBgn0031990_2	FBgn0031990	-2.36085	0.000210133	UTR5
9171	3L	22274313	22274362	50	-	FBgn0267622_2	FBgn0267622	-2.36085	0.00177769	NA
150	2R	21379365	21379414	50	-	FBgn0000395_3	FBgn0000395	-2.35928	0.000232785	UTR5
43	2L	12287276	12287375	100	+	FBgn0000114_5	FBgn0000114	-2.35928	2.96029e-08	UTR5
2322	3R	18738593	18739590	998	-	FBgn0024329_3	FBgn0024329	-2.35928	2.96537e-19	UTR5
825	2L	20342000	20342149	150	+	FBgn0003475_2	FBgn0003475	-2.35887	8.90066e-09	UTR5
7899	3R	10226528	10228912	2385	+	FBgn0261928	FBgn0261928	-2.35842	2.58713e-22	UTR5
1304	3R	13874617	13874716	100	-	FBgn0008646	FBgn0008646	-2.35815	3.12243e-05	UTR5
5585	3R	27075920	27076169	250	+	FBgn0039479	FBgn0039479	-2.35815	3.62112e-18	UTR5
5742	2R	4671903	4672410	508	+	FBgn0040005	FBgn0040005	-2.35815	3.0101e-25	UTR5
398	2L	16677235	16677284	50	+	FBgn0001185	FBgn0001185	-2.35815	0.000137767	UTR5
5684	3R	30601240	30601489	250	-	FBgn0039790_3	FBgn0039790	-2.35747	1.75591e-23	UTR5
5954	2R	7722090	7722639	550	-	FBgn0042135_3	FBgn0042135	-2.35742	5.40508e-33	UTR5
8399	X	10333702	10335905	2204	+	FBgn0263997	FBgn0263997	-2.35727	1.31948e-15	UTR5
3905	2R	6715143	6715842	700	-	FBgn0033095_4	FBgn0033095	-2.35713	3.03254e-42	UTR5
8985	2R	6715143	6715842	700	-	FBgn0266525_4	FBgn0266525	-2.35713	3.03254e-42	UTR5
6628	3L	7094868	7111080	16213	+	FBgn0053556	FBgn0053556	-2.35703	1.62536e-34	UTR5
6846	2R	6788541	6788990	450	-	FBgn0085421_3	FBgn0085421	-2.35665	9.07277e-27	UTR5
5556	3R	25686870	25686969	100	-	FBgn0039360	FBgn0039360	-2.35629	2.43195e-08	UTR5
8723	3R	21223969	21224189	221	-	FBgn0265205_2	FBgn0265205	-2.35569	4.7709e-07	NA
1827	2L	11582837	11583036	200	+	FBgn0015400_3	FBgn0015400	-2.35417	1.03564e-11	UTR5
8369	2R	15424896	15425195	300	+	FBgn0263980_6	FBgn0263980	-2.35213	4.39419e-17	UTR5
8706	3R	14696543	14697242	700	-	FBgn0265140	FBgn0265140	-2.35138	8.31336e-51	UTR5
3649	2L	8199032	8199281	250	+	FBgn0031997	FBgn0031997	-2.35138	7.97243e-18	CDS
7180	3L	7156974	7157023	50	-	FBgn0259173_5	FBgn0259173	-2.35138	0.000409793	UTR5
8735	2R	10052846	10052895	50	-	FBgn0265343	FBgn0265343	-2.35138	1.12415e-05	NA
9001	3R	27656397	27656946	550	-	FBgn0266579	FBgn0266579	-2.35138	5.12081e-39	UTR5
6694	2R	11397233	11397382	150	-	FBgn0082585_2	FBgn0082585	-2.35138	3.47067e-09	UTR5
2442	4	43529	43728	200	-	FBgn0025740_3	FBgn0025740	-2.35138	4.30137e-16	UTR5
836	2L	8277420	8277669	250	-	FBgn0003502_3	FBgn0003502	-2.35138	9.75255e-19	UTR5
8414	3L	13803201	13803400	200	-	FBgn0264001_12	FBgn0264001	-2.35138	3.03249e-13	UTR5
6658	3L	23727079	23727128	50	+	FBgn0058298_2	FBgn0058298	-2.35138	0.00846563	CDS
5064	3R	5151008	5153843	2836	+	FBgn0037295	FBgn0037295	-2.35038	1.56841e-35	UTR5
6178	3R	18658960	18659259	300	-	FBgn0051224	FBgn0051224	-2.34961	3.44649e-15	UTR5
4003	2R	10117744	10118075	332	+	FBgn0033486	FBgn0033486	-2.34961	2.64093e-12	UTR5
9325	2L	21104618	21114702	10085	+	FBgn0284223	FBgn0284223	-2.34936	1.74197e-34	UTR5
7644	X	263800	263949	150	-	FBgn0261446	FBgn0261446	-2.34887	1.22224e-10	UTR5
44	2L	12287426	12287775	350	+	FBgn0000114_6	FBgn0000114	-2.34857	3.89475e-23	UTR5
5159	3R	9739330	9739829	500	-	FBgn0037736	FBgn0037736	-2.34839	1.30589e-30	UTR5
7468	X	3930429	3930578	150	-	FBgn0260658_8	FBgn0260658	-2.34751	1.19386e-09	UTR5
6702	3L	11096546	11098125	1580	+	FBgn0083068	FBgn0083068	-2.34694	3.2584e-36	UTR5
8230	3R	4659629	4680303	20675	+	FBgn0263346	FBgn0263346	-2.34653	9.6517e-63	UTR5
7449	3R	23818988	23819187	200	-	FBgn0260634_7	FBgn0260634	-2.34618	6.6392e-18	UTR5
1885	2L	6786312	6786861	550	-	FBgn0015776	FBgn0015776	-2.3459	8.15737e-32	UTR5
3721	2L	10430769	10430868	100	-	FBgn0032248_2	FBgn0032248	-2.34455	2.40319e-06	UTR5
3101	X	8560922	8560971	50	+	FBgn0030049_2	FBgn0030049	-2.34455	3.30381e-05	UTR5
6366	3L	3800819	3800968	150	-	FBgn0052264_18	FBgn0052264	-2.34455	1.35344e-08	UTR5
6851	2L	3199579	3199678	100	-	FBgn0085422_3	FBgn0085422	-2.34455	2.95537e-08	UTR5
8969	3L	15105932	15108928	2997	+	FBgn0266441	FBgn0266441	-2.34455	8.29832e-28	UTR5
2622	3L	22824375	22824774	400	-	FBgn0027339_6	FBgn0027339	-2.34383	8.02029e-25	UTR5
5173	3R	9808869	9809318	450	-	FBgn0037760_4	FBgn0037760	-2.34358	3.0792e-32	UTR5
8971	3L	15098214	15098413	200	+	FBgn0266452	FBgn0266452	-2.34252	1.23992e-13	UTR5
5406	3R	19923937	19925371	1435	-	FBgn0038752	FBgn0038752	-2.34181	2.35168e-20	UTR5
9108	X	7445687	7445786	100	+	FBgn0267089_2	FBgn0267089	-2.34181	8.72218e-06	NA
3080	X	8101696	8101795	100	-	FBgn0029997_2	FBgn0029997	-2.34181	2.8567e-05	UTR5
3490	2L	2415223	2415272	50	-	FBgn0031426_2	FBgn0031426	-2.34181	0.000729181	UTR5
374	3L	17823433	17828643	5211	+	FBgn0001134	FBgn0001134	-2.34181	1.11386e-08	UTR5
3563	2L	5335744	5337773	2030	-	FBgn0031702_2	FBgn0031702	-2.34033	2.00067e-25	UTR5
6972	2R	6610654	6614106	3453	+	FBgn0086655_5	FBgn0086655	-2.33997	1.47515e-20	UTR5
9341	X	15991336	15991924	589	-	FBgn0284228_4	FBgn0284228	-2.33954	3.47004e-10	UTR5
2443	4	1023633	1026267	2635	-	FBgn0025741	FBgn0025741	-2.3394	3.79722e-07	UTR5
4481	3L	2488854	2490363	1510	+	FBgn0035346	FBgn0035346	-2.3394	3.49274e-16	UTR5
6612	2L	2002874	2006263	3390	-	FBgn0053543_2	FBgn0053543	-2.3394	4.87753e-55	UTR5
5330	3R	16477360	16477509	150	+	FBgn0038436	FBgn0038436	-2.3394	2.48749e-07	UTR5
7109	X	6330892	6331291	400	+	FBgn0250869	FBgn0250869	-2.33867	3.8097e-33	CDS
7102	3R	4961202	4961301	100	-	FBgn0250839_2	FBgn0250839	-2.33768	1.08957e-07	UTR5
8314	3R	4452755	4452916	162	+	FBgn0263620	FBgn0263620	-2.33768	0.00017506	NA
5904	2L	7702855	7703154	300	+	FBgn0041181	FBgn0041181	-2.33661	1.79311e-18	UTR5
5784	2L	21104618	21114503	9886	+	FBgn0040297	FBgn0040297	-2.33583	1.87795e-51	UTR5
1938	3L	9674974	9675323	350	-	FBgn0016081_4	FBgn0016081	-2.33537	3.25773e-17	UTR5
3438	2L	267006	267455	450	-	FBgn0031239_2	FBgn0031239	-2.33537	1.28766e-28	UTR5
8302	X	5594405	5594554	150	+	FBgn0263511_2	FBgn0263511	-2.33537	2.55167e-10	UTR5
3030	X	6699558	6699707	150	+	FBgn0029895	FBgn0029895	-2.33537	4.18357e-10	UTR5
8597	3L	277587	277636	50	+	FBgn0264707	FBgn0264707	-2.33537	1.70101e-05	UTR5
204	2L	2428572	2450263	21692	+	FBgn0000490	FBgn0000490	-2.33537	1.1357e-28	UTR5
630	3R	23345518	23345617	100	-	FBgn0003118_6	FBgn0003118	-2.33537	6.32096e-05	UTR5
6190	3R	12095905	12095954	50	+	FBgn0051361_2	FBgn0051361	-2.33537	0.000165682	UTR5
1114	X	2158634	2158933	300	-	FBgn0004655	FBgn0004655	-2.33537	2.15333e-21	UTR5
7696	3L	9583621	9587004	3384	+	FBgn0261555_2	FBgn0261555	-2.33408	2.73542e-19	UTR5
6551	2L	16973141	16973690	550	+	FBgn0053179	FBgn0053179	-2.33348	4.33009e-40	UTR5
1295	2L	14490909	14491108	200	+	FBgn0005771	FBgn0005771	-2.33315	1.9796e-14	UTR5
3134	X	10772591	10773081	491	+	FBgn0030234	FBgn0030234	-2.33311	4.40721e-24	UTR5
8592	4	557505	557704	200	-	FBgn0264618	FBgn0264618	-2.33214	1.12924e-08	UTR5
4386	2R	24543764	24545449	1686	+	FBgn0035023_4	FBgn0035023	-2.33157	6.30393e-22	UTR5
5290	3R	14108022	14108321	300	-	FBgn0038202_2	FBgn0038202	-2.33076	7.64267e-14	UTR5
325	X	22854345	22854394	50	-	FBgn0000719_4	FBgn0000719	-2.33076	0.00339322	UTR5
884	2R	21076715	21080632	3918	+	FBgn0003748_2	FBgn0003748	-2.32998	7.21305e-24	UTR5
8391	3R	17919882	17920631	750	+	FBgn0263995	FBgn0263995	-2.32971	1.18539e-44	UTR5
7793	2R	23042344	23042693	350	-	FBgn0261705_2	FBgn0261705	-2.32949	1.00823e-17	UTR5
5305	3R	14731160	14731459	300	-	FBgn0038256_2	FBgn0038256	-2.32949	9.88453e-13	UTR5
7421	2L	8366088	8367138	1051	+	FBgn0260439	FBgn0260439	-2.32921	3.36162e-25	UTR5
1097	3L	1463861	1465545	1685	+	FBgn0004635	FBgn0004635	-2.32847	1.89932e-25	UTR5
6537	3R	23818988	23819187	200	-	FBgn0053111_3	FBgn0053111	-2.32776	4.17226e-17	UTR5
1697	3L	1639761	1640160	400	+	FBgn0013753	FBgn0013753	-2.32759	1.25477e-24	UTR5
6780	X	20787837	20787886	50	-	FBgn0085387_7	FBgn0085387	-2.32728	0.000688723	UTR5
2349	2R	10673395	10673494	100	+	FBgn0024836	FBgn0024836	-2.32728	1.25318e-05	UTR5
8469	3R	28845320	28845969	650	+	FBgn0264324	FBgn0264324	-2.32728	8.43085e-31	UTR5
2557	X	8805455	8805754	300	-	FBgn0026411_6	FBgn0026411	-2.32654	4.13581e-19	UTR5
428	3R	10613722	10614071	350	-	FBgn0001235_8	FBgn0001235	-2.32628	3.65747e-23	UTR5
5636	3R	29063845	29064544	700	+	FBgn0039633	FBgn0039633	-2.32584	5.06735e-43	UTR5
2915	2L	8825795	8826494	700	+	FBgn0029123	FBgn0029123	-2.32569	5.94274e-33	UTR5
3664	2L	8493828	8506845	13018	-	FBgn0032048	FBgn0032048	-2.3254	1.56883e-11	CDS
3670	2L	8975079	8975128	50	-	FBgn0032083	FBgn0032083	-2.32456	0.00219456	UTR5
3232	X	13814820	13822307	7488	-	FBgn0030529	FBgn0030529	-2.32298	7.45017e-37	UTR5
3946	2R	8614772	8615171	400	+	FBgn0033313	FBgn0033313	-2.32239	2.87855e-21	UTR5
5301	3R	14575788	14575887	100	-	FBgn0038244_3	FBgn0038244	-2.32239	0.000313626	UTR5
6957	2R	22808060	22808109	50	+	FBgn0086408	FBgn0086408	-2.32239	0.00125566	UTR5
2451	2R	16894267	16895652	1386	-	FBgn0025833_2	FBgn0025833	-2.32163	4.23735e-28	UTR5
908	2L	18880862	18881211	350	-	FBgn0003896	FBgn0003896	-2.32116	6.74135e-21	UTR5
6135	3R	25718470	25720097	1628	-	FBgn0051092_3	FBgn0051092	-2.32116	2.15322e-13	UTR5
830	3R	27069321	27070020	700	-	FBgn0003495_2	FBgn0003495	-2.31965	1.67129e-57	UTR5
8904	2L	10209666	10209786	121	+	FBgn0266139	FBgn0266139	-2.31911	8.96019e-05	NA
5858	2L	9166978	9167027	50	+	FBgn0041092	FBgn0041092	-2.31911	0.000171668	UTR5
7769	2L	16888640	16888939	300	+	FBgn0261671	FBgn0261671	-2.31911	5.48563e-14	UTR5
392	3R	20621988	20622037	50	+	FBgn0001169	FBgn0001169	-2.31911	0.000655352	UTR5
3879	2L	21309601	21310000	400	-	FBgn0032940_3	FBgn0032940	-2.31911	6.85943e-24	UTR5
6471	X	10744044	10744943	900	-	FBgn0052676_4	FBgn0052676	-2.31862	5.27744e-52	UTR5
673	2L	8740461	8740660	200	-	FBgn0003209_4	FBgn0003209	-2.31846	4.64085e-18	UTR5
1893	3R	21111558	21111707	150	+	FBgn0015790	FBgn0015790	-2.31825	2.35166e-10	UTR5
3886	2L	22250076	22250225	150	+	FBgn0032988	FBgn0032988	-2.31825	6.43557e-10	CDS
4345	2R	23792069	23797745	5677	-	FBgn0034903_4	FBgn0034903	-2.31815	6.16241e-22	UTR5
1180	3R	10134878	10135127	250	-	FBgn0004889_4	FBgn0004889	-2.31677	1.1811e-09	CDS
3900	2R	6673754	6673909	156	+	FBgn0033088	FBgn0033088	-2.31613	6.18654e-07	CDS
2630	2R	12593654	12606949	13296	+	FBgn0027356	FBgn0027356	-2.31613	3.0779e-32	UTR5
608	3L	19337410	19337559	150	-	FBgn0003089_2	FBgn0003089	-2.31501	1.42713e-13	UTR5
3411	X	21306116	21306165	50	-	FBgn0031170	FBgn0031170	-2.31501	0.000226383	UTR5
3576	2L	5999352	5999451	100	-	FBgn0031759_5	FBgn0031759	-2.31428	2.18427e-06	UTR5
6835	3R	7814961	7815010	50	+	FBgn0085413_2	FBgn0085413	-2.31363	0.000110716	UTR5
5374	3R	18669440	18671228	1789	+	FBgn0038638	FBgn0038638	-2.31363	2.07102e-19	UTR5
7115	3R	26681417	26681966	550	-	FBgn0250908	FBgn0250908	-2.31344	2.06714e-28	UTR5
3063	X	7728805	7728904	100	+	FBgn0029957	FBgn0029957	-2.31254	1.52688e-05	UTR5
4129	2R	14899368	14899567	200	+	FBgn0033982_2	FBgn0033982	-2.31254	1.93309e-10	UTR5
1171	3L	3984096	3984595	500	+	FBgn0004880	FBgn0004880	-2.31222	2.04465e-32	UTR5
5012	3L	21770135	21770484	350	-	FBgn0037130_4	FBgn0037130	-2.31088	1.76079e-19	UTR5
8204	3R	8660012	8660411	400	-	FBgn0263231	FBgn0263231	-2.31066	1.8256e-25	UTR5
7765	3R	17811591	17836154	24564	+	FBgn0261649	FBgn0261649	-2.31051	5.19883e-24	UTR5
4914	3L	18641941	18652935	10995	+	FBgn0036801_3	FBgn0036801	-2.31045	8.0424e-23	UTR5
730	X	2642912	2643561	650	+	FBgn0003371_5	FBgn0003371	-2.31025	1.97909e-41	UTR5
947	3L	3337661	3337810	150	+	FBgn0004167_2	FBgn0004167	-2.31025	5.30777e-10	UTR5
3656	2L	8239729	8239828	100	-	FBgn0032006_3	FBgn0032006	-2.3097	6.09859e-07	UTR5
6258	2L	19003617	19003716	100	+	FBgn0051793_2	FBgn0051793	-2.3097	4.58209e-08	UTR5
6682	2R	946796	949922	3127	-	FBgn0069969_2	FBgn0069969	-2.3097	4.68524e-08	UTR5
3676	2L	9521260	9523326	2067	+	FBgn0032123	FBgn0032123	-2.30946	2.31716e-34	UTR5
8156	3L	5751890	5752189	300	-	FBgn0263106_3	FBgn0263106	-2.30923	2.36915e-23	UTR5
3429	2L	72657	73663	1007	+	FBgn0031213	FBgn0031213	-2.30845	1.18084e-32	CDS
6542	2R	22614378	22614627	250	+	FBgn0053143	FBgn0053143	-2.30828	1.78316e-18	UTR5
4912	3L	18626009	18641440	15432	+	FBgn0036801	FBgn0036801	-2.30783	1.26144e-29	UTR5
3474	2L	1970163	1970362	200	-	FBgn0031375_4	FBgn0031375	-2.30712	3.88328e-15	UTR5
8472	2R	23444187	23456185	11999	+	FBgn0264339	FBgn0264339	-2.30663	1.80318e-16	UTR5
9264	3L	5810332	5810881	550	-	FBgn0283472_4	FBgn0283472	-2.3062	1.36502e-38	UTR5
8364	2R	15401146	15401345	200	+	FBgn0263980	FBgn0263980	-2.30561	1.72237e-11	UTR5
3585	2L	6464131	6465619	1489	-	FBgn0031816_2	FBgn0031816	-2.30528	3.82995e-09	UTR5
8015	2R	17140566	17140815	250	-	FBgn0262567	FBgn0262567	-2.30521	9.31582e-15	CDS
4672	3L	9205415	9206550	1136	-	FBgn0035968	FBgn0035968	-2.30508	2.22241e-20	CDS
4911	3L	18560358	18573844	13487	+	FBgn0036790	FBgn0036790	-2.30403	1.18531e-27	UTR5
8516	X	908864	909163	300	-	FBgn0264449_5	FBgn0264449	-2.30397	3.58846e-22	UTR5
6189	3R	12094926	12095854	929	+	FBgn0051361	FBgn0051361	-2.30259	1.40541e-44	UTR5
4604	3L	6333027	6351540	18514	-	FBgn0035699	FBgn0035699	-2.30259	5.34801e-18	UTR5
5116	3R	8243493	8243742	250	-	FBgn0037556_2	FBgn0037556	-2.30259	1.27051e-14	UTR5
8820	2L	6323967	6324066	100	+	FBgn0265778_2	FBgn0265778	-2.30259	2.03985e-05	UTR5
49	3L	9051205	9051754	550	-	FBgn0000116_2	FBgn0000116	-2.30259	3.08202e-27	UTR5
7080	3R	7150769	7150918	150	-	FBgn0250732_2	FBgn0250732	-2.30259	2.64926e-09	UTR5
5320	3R	15803234	15803283	50	+	FBgn0038365_2	FBgn0038365	-2.30259	0.000189411	CDS
2416	X	656314	656363	50	+	FBgn0025637	FBgn0025637	-2.30259	0.000635868	UTR5
5488	3R	23472029	23472178	150	-	FBgn0039078_3	FBgn0039078	-2.30259	2.06559e-07	UTR5
2391	2R	8083009	8083058	50	-	FBgn0025469	FBgn0025469	-2.30259	0.00227956	UTR5
4055	2R	11790435	11790484	50	+	FBgn0033652_6	FBgn0033652	-2.30259	0.00132783	UTR5
5306	3R	14918728	14918777	50	+	FBgn0038279	FBgn0038279	-2.30259	0.00174732	UTR5
9024	3L	2418194	2418243	50	+	FBgn0266696_7	FBgn0266696	-2.30259	0.00184599	UTR5
7566	3R	10827179	10827228	50	+	FBgn0261053	FBgn0261053	-2.30259	4.06457e-05	UTR5
995	X	4939178	4939509	332	+	FBgn0004368	FBgn0004368	-2.30259	1.64403e-16	UTR5
2136	3R	30912954	30913053	100	+	FBgn0020912	FBgn0020912	-2.30259	0.000609288	UTR5
3953	2R	9092444	9092893	450	-	FBgn0033373_2	FBgn0033373	-2.30259	4.64325e-23	UTR5
4347	2R	23815529	23818277	2749	-	FBgn0034909	FBgn0034909	-2.30259	3.57883e-19	UTR5
5802	X	1134247	1134846	600	-	FBgn0040397	FBgn0040397	-2.30203	8.41735e-42	UTR5
4138	2R	14963492	14965699	2208	+	FBgn0033987_2	FBgn0033987	-2.3019	6.9822e-37	UTR5
7876	2L	10961296	10963303	2008	-	FBgn0261871	FBgn0261871	-2.30031	9.52083e-12	UTR5
5476	3R	22977570	22978164	595	+	FBgn0039031	FBgn0039031	-2.29968	3.67647e-25	UTR3
5775	3R	10167308	10170437	3130	-	FBgn0040238	FBgn0040238	-2.29847	1.28165e-35	UTR5
4932	3L	19136587	19138975	2389	-	FBgn0036851	FBgn0036851	-2.29803	1.48887e-19	UTR5
9259	3R	21125233	21127435	2203	-	FBgn0283468	FBgn0283468	-2.29773	1.17749e-45	UTR5
8358	2R	7098643	7098792	150	+	FBgn0263934_2	FBgn0263934	-2.29757	2.18332e-08	UTR5
869	2L	5236930	5237329	400	-	FBgn0003716	FBgn0003716	-2.2968	7.08968e-32	UTR5
5814	2R	16634898	16639761	4864	-	FBgn0040505_6	FBgn0040505	-2.29618	3.0227e-22	UTR5
8484	3R	21188942	21199451	10510	+	FBgn0264357_8	FBgn0264357	-2.2959	2.98482e-20	UTR5
7352	2L	11175279	11203544	28266	-	FBgn0259822_7	FBgn0259822	-2.29566	1.56156e-24	UTR5
6814	2L	7133429	7133728	300	-	FBgn0085407_2	FBgn0085407	-2.29422	6.29587e-18	UTR5
8248	2L	13415631	13423345	7715	+	FBgn0263354_2	FBgn0263354	-2.29422	3.5924e-24	UTR5
3705	2L	9944615	9947398	2784	-	FBgn0032167	FBgn0032167	-2.29345	4.32202e-17	UTR5
1693	2R	13910867	13910916	50	-	FBgn0013733_8	FBgn0013733	-2.29253	0.000149653	UTR5
3231	X	13782021	13782170	150	-	FBgn0030521_2	FBgn0030521	-2.29253	2.04983e-10	UTR5
3954	2R	9092506	9092738	233	-	FBgn0033374	FBgn0033374	-2.29253	1.71119e-11	UTR5
6444	X	19545366	19545415	50	-	FBgn0052532_3	FBgn0052532	-2.29253	2.7972e-05	UTR5
1993	3R	5612513	5613062	550	-	FBgn0017550_3	FBgn0017550	-2.29159	6.06609e-46	UTR5
2440	4	43129	43178	50	-	FBgn0025740	FBgn0025740	-2.29141	6.57886e-05	CDS
2422	X	655434	655983	550	-	FBgn0025639_5	FBgn0025639	-2.29095	5.31824e-33	UTR5
5450	3R	22298855	22298954	100	+	FBgn0038938	FBgn0038938	-2.29051	1.92194e-09	UTR5
1306	3R	31039424	31039773	350	+	FBgn0010015	FBgn0010015	-2.29001	4.99873e-20	UTR5
1208	2R	25084048	25084297	250	-	FBgn0004919_2	FBgn0004919	-2.28993	4.61672e-14	UTR5
5796	X	294763	294962	200	-	FBgn0040370_2	FBgn0040370	-2.28916	2.81245e-14	UTR5
2863	2L	14040220	14041424	1205	+	FBgn0028875	FBgn0028875	-2.28916	2.47742e-16	UTR5
3240	X	14591461	14591510	50	-	FBgn0030574_3	FBgn0030574	-2.2882	0.000172227	UTR5
3683	2L	9566501	9566750	250	-	FBgn0032129_6	FBgn0032129	-2.2882	1.42976e-17	UTR5
3724	2L	10529343	10529442	100	+	FBgn0032264	FBgn0032264	-2.2882	5.45495e-06	UTR5
6721	X	21123784	21132318	8535	+	FBgn0083956	FBgn0083956	-2.2882	6.93407e-23	UTR5
9248	2L	22538332	22538531	200	+	FBgn0278598	FBgn0278598	-2.2882	1.30343e-11	CDS
4377	2R	24455692	24455791	100	+	FBgn0035010_2	FBgn0035010	-2.2882	1.31106e-06	UTR5
5915	X	13282171	13285582	3412	-	FBgn0041210_4	FBgn0041210	-2.28755	8.88837e-54	UTR5
1301	3L	5078384	5078983	600	-	FBgn0005775_5	FBgn0005775	-2.28667	1.94751e-44	UTR5
1551	2R	9958159	9958858	700	-	FBgn0011656_6	FBgn0011656	-2.28624	7.41802e-58	UTR5
1682	3L	14229867	14229916	50	+	FBgn0013718_8	FBgn0013718	-2.28578	0.00136808	UTR5
2208	3L	7134666	7134965	300	+	FBgn0023001_2	FBgn0023001	-2.28578	3.34917e-15	UTR5
7630	2R	4824020	4824069	50	-	FBgn0261387	FBgn0261387	-2.28578	0.000797539	UTR5
4079	2R	12936186	12936535	350	-	FBgn0033784_2	FBgn0033784	-2.28578	1.32079e-29	UTR5
8357	2R	7086616	7086665	50	+	FBgn0263934	FBgn0263934	-2.28578	0.00039561	UTR5
1122	X	8061337	8061386	50	-	FBgn0004656_8	FBgn0004656	-2.28578	0.000285865	UTR5
4473	3L	1938454	1938703	250	-	FBgn0035293	FBgn0035293	-2.28578	2.06239e-13	UTR5
8947	X	17015029	17018379	3351	-	FBgn0266354_2	FBgn0266354	-2.28529	7.7176e-23	UTR5
1773	3L	3417023	3417572	550	-	FBgn0014388_4	FBgn0014388	-2.28462	6.05505e-30	UTR5
354	X	13735979	13736228	250	-	FBgn0001087_5	FBgn0001087	-2.28442	2.05081e-20	UTR5
59	X	17160456	17161105	650	+	FBgn0000163_2	FBgn0000163	-2.28424	3.79407e-36	UTR5
2989	X	5879919	5879968	50	+	FBgn0029820	FBgn0029820	-2.28424	1.59505e-05	UTR5
3046	X	6849820	6850069	250	+	FBgn0029914	FBgn0029914	-2.28335	1.2387e-16	UTR5
5396	3R	19627494	19627743	250	-	FBgn0038720_5	FBgn0038720	-2.28238	5.42326e-15	UTR5
6204	3R	6741264	6741563	300	-	FBgn0051481	FBgn0051481	-2.28238	6.47981e-21	UTR5
7150	3L	9753432	9760095	6664	-	FBgn0259163_3	FBgn0259163	-2.28238	1.99856e-09	UTR5
1580	3R	24220327	24220878	552	-	FBgn0011725_3	FBgn0011725	-2.28238	1.41456e-05	CDS
2693	2R	14926731	14928075	1345	-	FBgn0027596_8	FBgn0027596	-2.28238	1.06995e-09	UTR5
8819	2L	6323817	6323916	100	+	FBgn0265778	FBgn0265778	-2.28238	6.4373e-07	UTR5
4140	2R	14981313	14989591	8279	+	FBgn0033988	FBgn0033988	-2.28216	9.89894e-42	UTR5
5431	3R	20817722	20818879	1158	-	FBgn0038828	FBgn0038828	-2.28114	6.683e-21	UTR5
5926	3L	14632751	14633150	400	+	FBgn0041604_2	FBgn0041604	-2.28011	3.12343e-19	UTR5
7824	X	19848335	19848434	100	-	FBgn0261811_3	FBgn0261811	-2.28011	8.02884e-07	UTR5
5143	3R	9493578	9493677	100	-	FBgn0037698_5	FBgn0037698	-2.27829	2.23157e-08	UTR5
3269	X	15871407	15871456	50	+	FBgn0030701_2	FBgn0030701	-2.27727	0.000132929	UTR5
9138	3R	10868145	10868194	50	-	FBgn0267376_2	FBgn0267376	-2.27727	0.00013457	UTR5
6111	2R	5519181	5519230	50	+	FBgn0050438	FBgn0050438	-2.27727	0.000587503	UTR5
6388	3L	7804437	7809425	4989	-	FBgn0052369_3	FBgn0052369	-2.27636	7.30938e-41	UTR5
5124	3R	8747426	8747625	200	-	FBgn0037623	FBgn0037623	-2.27632	1.09816e-15	UTR5
1090	2L	310295	317881	7587	+	FBgn0004611_2	FBgn0004611	-2.27605	1.03455e-25	UTR5
4878	3L	16811745	16828474	16730	-	FBgn0036665	FBgn0036665	-2.27592	1.40996e-20	UTR5
1416	2R	8156205	8156604	400	-	FBgn0010504_4	FBgn0010504	-2.27561	3.9053e-40	UTR5
415	X	11806918	11807117	200	-	FBgn0001218_2	FBgn0001218	-2.27556	1.55811e-14	UTR5
1880	2L	18965482	18968744	3263	-	FBgn0015772	FBgn0015772	-2.2755	1.50358e-43	UTR5
5296	3R	14557555	14558054	500	-	FBgn0038237_3	FBgn0038237	-2.27539	1.41559e-35	UTR5
5067	3R	5414577	5437170	22594	+	FBgn0037326	FBgn0037326	-2.27484	2.77073e-48	UTR5
8171	2R	19032493	19032592	100	-	FBgn0263116_5	FBgn0263116	-2.27461	3.81101e-07	UTR5
6522	3R	12387532	12387581	50	+	FBgn0053098	FBgn0053098	-2.2736	0.000347841	UTR5
501	2L	19106067	19106166	100	-	FBgn0002023_3	FBgn0002023	-2.2736	7.77149e-05	UTR5
4892	3L	17439551	17439650	100	+	FBgn0036725_2	FBgn0036725	-2.2736	7.72687e-05	UTR5
5885	2L	2888384	2888483	100	+	FBgn0041111_3	FBgn0041111	-2.2736	8.92961e-07	UTR5
772	2R	11174075	11174174	100	+	FBgn0003396	FBgn0003396	-2.2736	4.09766e-07	UTR5
8618	2R	19356276	19356475	200	-	FBgn0264753_7	FBgn0264753	-2.2736	1.17707e-13	UTR5
1155	3R	21500086	21500285	200	+	FBgn0004863	FBgn0004863	-2.2724	1.2951e-12	UTR5
3872	2L	21071353	21071452	100	-	FBgn0032910_5	FBgn0032910	-2.27213	4.88746e-07	UTR5
7946	2R	18688197	18688641	445	+	FBgn0262102	FBgn0262102	-2.27168	6.97425e-18	UTR5
3780	2L	13914775	13914874	100	+	FBgn0032536	FBgn0032536	-2.27133	8.90039e-09	UTR5
4023	2R	10617712	10619965	2254	+	FBgn0033538	FBgn0033538	-2.27133	2.95588e-14	UTR5
3439	2L	290871	291745	875	-	FBgn0031245	FBgn0031245	-2.27114	1.65392e-14	CDS
2573	X	16422881	16423430	550	+	FBgn0026575	FBgn0026575	-2.27006	4.27805e-40	UTR5
1159	3L	21240401	21240700	300	+	FBgn0004865_2	FBgn0004865	-2.26908	2.96111e-13	UTR5
6753	2L	18589139	18590342	1204	-	FBgn0085370_5	FBgn0085370	-2.26868	0.000100227	UTR5
571	3R	23718058	23718107	50	-	FBgn0002922	FBgn0002922	-2.26868	0.00115233	UTR5
5899	3L	7948236	7948285	50	+	FBgn0041156	FBgn0041156	-2.26868	0.000299295	UTR5
3412	X	21306466	21306665	200	-	FBgn0031170_2	FBgn0031170	-2.26868	1.80254e-13	UTR5
7061	X	19637870	19638169	300	-	FBgn0087008_3	FBgn0087008	-2.26868	6.2323e-14	UTR5
4324	2R	22871240	22871339	100	+	FBgn0034788	FBgn0034788	-2.26868	5.30143e-07	UTR5
2702	3L	3370853	3371752	900	-	FBgn0027616_3	FBgn0027616	-2.26823	3.24779e-45	UTR3
3618	2L	7196838	7204264	7427	-	FBgn0031896_3	FBgn0031896	-2.26763	1.21333e-27	UTR5
6096	2R	7890125	7890424	300	+	FBgn0050377	FBgn0050377	-2.26665	3.41046e-18	UTR5
9316	2L	7307359	7307608	250	+	FBgn0284084_2	FBgn0284084	-2.26622	3.46179e-12	UTR5
5478	3R	23066710	23067259	550	-	FBgn0039048	FBgn0039048	-2.26505	2.03738e-34	UTR5
5332	3R	16987683	16987732	50	-	FBgn0038460_2	FBgn0038460	-2.26436	0.000123521	UTR5
7555	3L	27136575	27136824	250	+	FBgn0260987	FBgn0260987	-2.26375	1.44098e-16	CDS
6848	2R	6797385	6798891	1507	-	FBgn0085421_5	FBgn0085421	-2.26366	4.06743e-10	UTR5
4724	3L	11054335	11055615	1281	+	FBgn0036116_2	FBgn0036116	-2.26344	6.45725e-09	UTR5
1652	2L	16050015	16056255	6241	+	FBgn0013433	FBgn0013433	-2.26316	2.58429e-42	UTR5
7118	3R	12522547	12548129	25583	-	FBgn0250910_3	FBgn0250910	-2.26316	2.83254e-45	UTR5
8651	3R	4768061	4768460	400	-	FBgn0264907_2	FBgn0264907	-2.26231	8.5429e-28	UTR5
1008	3L	319785	319834	50	-	FBgn0004373_3	FBgn0004373	-2.26176	4.40728e-05	UTR5
7070	3R	4649426	4649475	50	+	FBgn0087013	FBgn0087013	-2.26176	0.00229788	UTR5
7518	3L	12211678	12211727	50	-	FBgn0260941_3	FBgn0260941	-2.26176	0.000187535	CDS
6857	2R	21097822	21097971	150	+	FBgn0085425_2	FBgn0085425	-2.26176	8.77828e-06	UTR5
3507	2L	2855121	2855170	50	-	FBgn0031473_2	FBgn0031473	-2.26176	0.000996744	UTR5
6112	2R	5519281	5519580	300	+	FBgn0050438_2	FBgn0050438	-2.26176	1.10769e-12	UTR5
7267	X	6524224	6524273	50	-	FBgn0259242_6	FBgn0259242	-2.26176	0.00177214	UTR5
7178	3L	7147853	7156773	8921	-	FBgn0259173_3	FBgn0259173	-2.26106	1.65057e-56	UTR5
7783	2R	10388321	10395137	6817	-	FBgn0261698_5	FBgn0261698	-2.26065	1.80009e-27	UTR5
3517	2L	3294407	3294456	50	-	FBgn0031515	FBgn0031515	-2.26003	0.000476447	UTR5
939	3L	16766122	16766421	300	+	FBgn0004108	FBgn0004108	-2.25957	7.22998e-19	UTR5
2811	X	1251806	1274784	22979	-	FBgn0028550_3	FBgn0028550	-2.25878	7.1764e-37	UTR5
1160	3L	1100940	1101039	100	-	FBgn0004870	FBgn0004870	-2.25878	0.000118365	UTR5
3673	2L	8984020	8984772	753	-	FBgn0032084_2	FBgn0032084	-2.25878	3.86476e-05	UTR5
7216	4	331546	331695	150	-	FBgn0259214	FBgn0259214	-2.25813	2.97565e-09	CDS
7332	2R	16765361	16765950	590	-	FBgn0259738	FBgn0259738	-2.25809	1.55866e-38	UTR5
2122	2R	9272681	9274971	2291	-	FBgn0020621_6	FBgn0020621	-2.25794	3.39122e-26	UTR5
1501	2L	8563830	8564029	200	+	FBgn0011259_3	FBgn0011259	-2.25712	3.26733e-08	UTR5
6137	3R	9000423	9001846	1424	-	FBgn0051100_2	FBgn0051100	-2.25712	9.93338e-09	UTR5
9145	2R	1344470	1345119	650	-	FBgn0267398	FBgn0267398	-2.25712	5.21246e-46	CDS
996	X	4939608	4939657	50	+	FBgn0004368_2	FBgn0004368	-2.25533	9.07535e-05	UTR5
5907	2L	18152068	18152367	300	-	FBgn0041184_3	FBgn0041184	-2.25482	1.82886e-23	UTR5
7511	3L	5769152	5769551	400	+	FBgn0260936	FBgn0260936	-2.25438	3.07811e-33	UTR5
9223	2R	1521575	1521624	50	-	FBgn0267861	FBgn0267861	-2.25438	6.55831e-05	UTR5
3855	2L	20797765	20798464	700	+	FBgn0032886	FBgn0032886	-2.25373	5.92335e-51	UTR5
8311	2R	8156205	8156604	400	-	FBgn0263593_4	FBgn0263593	-2.25316	2.77553e-39	UTR5
1648	3R	24101600	24101913	314	-	FBgn0013343	FBgn0013343	-2.25279	1.97017e-19	UTR3
4234	2R	18642663	18652723	10061	-	FBgn0034371	FBgn0034371	-2.25257	2.113e-17	UTR5
2830	3R	23733413	23733462	50	-	FBgn0028691_2	FBgn0028691	-2.25129	0.00137463	UTR5
5542	3R	25112148	25112197	50	-	FBgn0039277	FBgn0039277	-2.25129	4.92218e-06	UTR5
438	2R	11475765	11475914	150	+	FBgn0001269	FBgn0001269	-2.25129	6.369e-09	UTR5
1285	2L	552174	552273	100	-	FBgn0005660	FBgn0005660	-2.25129	2.09439e-06	UTR5
9430	3R	14481314	14481413	100	-	FBgn0285955_6	FBgn0285955	-2.25129	8.2501e-06	UTR5
916	2R	12885082	12885181	100	+	FBgn0003975_2	FBgn0003975	-2.25129	4.92747e-05	UTR5
9312	X	1831370	1831569	200	+	FBgn0283741_3	FBgn0283741	-2.25129	2.43175e-10	UTR5
1243	2R	9753747	9756110	2364	+	FBgn0005614	FBgn0005614	-2.24998	8.19135e-29	UTR5
5718	4	305713	305812	100	-	FBgn0039900_4	FBgn0039900	-2.24819	2.92477e-06	UTR5
7970	2R	10056897	10057296	400	+	FBgn0262169_2	FBgn0262169	-2.24819	1.14255e-31	UTR5
6456	X	13126209	13128794	2586	-	FBgn0052638	FBgn0052638	-2.24767	3.2169e-45	UTR5
4966	3L	20376342	20377781	1440	+	FBgn0036980	FBgn0036980	-2.24753	5.80159e-20	UTR5
6160	3R	22720501	22721150	650	-	FBgn0051151_4	FBgn0051151	-2.24735	2.28276e-47	UTR5
9203	3R	28146913	28146962	50	-	FBgn0267747	FBgn0267747	-2.24723	9.44443e-05	NA
1555	X	8880318	8881376	1059	-	FBgn0011661_4	FBgn0011661	-2.24723	1.08111e-10	UTR5
5180	3R	10048548	10048647	100	-	FBgn0037779	FBgn0037779	-2.2465	1.00062e-05	UTR5
333	2L	3655332	3656903	1572	-	FBgn0000721_6	FBgn0000721	-2.24637	5.19593e-22	UTR5
3937	2R	7971704	7972003	300	-	FBgn0033244_2	FBgn0033244	-2.24591	3.5766e-20	UTR5
2542	X	17652163	17652312	150	-	FBgn0026375_2	FBgn0026375	-2.24543	5.19117e-10	UTR5
4227	2R	18173769	18173818	50	+	FBgn0034312	FBgn0034312	-2.24543	0.00457599	UTR5
768	X	6779460	6779659	200	-	FBgn0003390	FBgn0003390	-2.24543	4.55638e-14	UTR5
5982	3L	1494923	1496593	1671	-	FBgn0043458_2	FBgn0043458	-2.24533	8.65863e-24	UTR5
2306	3L	1018964	1022868	3905	-	FBgn0024277_4	FBgn0024277	-2.2452	4.01487e-44	UTR5
526	3R	6678391	6678540	150	-	FBgn0002522_2	FBgn0002522	-2.24469	5.05361e-11	UTR5
5014	3L	21770212	21770361	150	+	FBgn0037133_2	FBgn0037133	-2.24469	5.2335e-08	CDS
5190	3R	10885590	10886039	450	+	FBgn0037856	FBgn0037856	-2.2444	2.06114e-31	UTR5
4362	2R	24162539	24166481	3943	+	FBgn0034985	FBgn0034985	-2.24238	3.35877e-19	UTR5
5344	3R	17391138	17391337	200	-	FBgn0038499_2	FBgn0038499	-2.24206	2.05369e-12	UTR5
3660	2L	8325060	8325259	200	-	FBgn0032021	FBgn0032021	-2.24196	2.12845e-16	UTR5
444	3R	29782683	29783032	350	+	FBgn0001297_4	FBgn0001297	-2.24185	6.40674e-21	UTR5
952	2R	19067205	19089917	22713	+	FBgn0004168	FBgn0004168	-2.2418	6.88046e-23	UTR5
8069	4	467754	467803	50	+	FBgn0262731	FBgn0262731	-2.24168	0.000129714	UTR5
3536	2L	4813059	4813358	300	+	FBgn0031630	FBgn0031630	-2.24168	8.65656e-18	UTR5
4254	2R	19826628	19826827	200	+	FBgn0034476	FBgn0034476	-2.24168	4.55935e-13	UTR5
6886	2R	9578508	9578807	300	-	FBgn0085436	FBgn0085436	-2.24168	5.04796e-16	UTR5
5158	3R	9710538	9710987	450	-	FBgn0037734_2	FBgn0037734	-2.2415	2.54316e-29	UTR5
7827	X	19851610	19851909	300	-	FBgn0261811_6	FBgn0261811	-2.24071	2.36797e-15	UTR5
6355	3L	3745939	3746238	300	-	FBgn0052264_7	FBgn0052264	-2.24071	1.74798e-17	UTR5
7493	3R	4801877	4801976	100	-	FBgn0260794_5	FBgn0260794	-2.24071	4.1939e-06	UTR5
4546	3L	4103714	4103813	100	+	FBgn0035498	FBgn0035498	-2.23907	9.69111e-07	UTR5
4504	3L	3106759	3106908	150	-	FBgn0035398_4	FBgn0035398	-2.23907	2.1224e-12	UTR5
3268	X	15870233	15870582	350	+	FBgn0030701	FBgn0030701	-2.23883	2.66764e-21	UTR5
2584	3R	15804448	15810634	6187	+	FBgn0026616_2	FBgn0026616	-2.23845	2.88837e-14	UTR5
3940	2R	7989568	7991762	2195	-	FBgn0033246_3	FBgn0033246	-2.23755	2.65585e-12	UTR5
9216	2L	10388155	10388454	300	+	FBgn0267821	FBgn0267821	-2.23734	7.13528e-17	UTR5
7361	2R	15236517	15239592	3076	-	FBgn0259878_4	FBgn0259878	-2.23683	0.00116192	UTR5
3902	2R	6704574	6705671	1098	-	FBgn0033095	FBgn0033095	-2.23666	2.50473e-33	UTR5
8982	2R	6704574	6705671	1098	-	FBgn0266525	FBgn0266525	-2.23666	2.50473e-33	UTR5
2327	X	1342156	1342405	250	+	FBgn0024362	FBgn0024362	-2.23663	1.62368e-17	UTR5
5309	3R	15095082	15095581	500	-	FBgn0038286	FBgn0038286	-2.23631	4.79354e-38	UTR5
502	2L	19106217	19107427	1211	-	FBgn0002023_4	FBgn0002023	-2.23614	5.13074e-08	UTR5
82	3R	9532612	9532961	350	-	FBgn0000244	FBgn0000244	-2.23593	1.86245e-23	CDS
5105	3R	7885934	7886333	400	-	FBgn0037525_7	FBgn0037525	-2.23517	9.92329e-26	UTR5
4623	3L	7262985	7263920	936	-	FBgn0035755_3	FBgn0035755	-2.23514	2.4073e-33	UTR5
8729	3R	11777593	11778342	750	-	FBgn0265276_6	FBgn0265276	-2.23399	5.53522e-52	UTR5
3831	2L	19393795	19398343	4549	-	FBgn0032775	FBgn0032775	-2.23359	0.000967845	UTR5
5104	3R	7867857	7867956	100	-	FBgn0037525_6	FBgn0037525	-2.23359	7.06848e-06	UTR3
2126	3R	24006344	24006543	200	-	FBgn0020647_2	FBgn0020647	-2.23359	9.41011e-10	UTR5
1434	3R	19164911	19167888	2978	+	FBgn0010768_3	FBgn0010768	-2.23359	0.000155058	UTR5
6935	2R	2830936	2846649	15714	-	FBgn0085638_2	FBgn0085638	-2.23359	1.26396e-11	CDS
786	3R	24662541	24664690	2150	+	FBgn0003429	FBgn0003429	-2.23343	9.69032e-31	UTR5
349	3L	14274743	14275292	550	+	FBgn0001085_3	FBgn0001085	-2.23266	1.28543e-37	UTR5
5252	3R	12973622	12974415	794	-	FBgn0038098	FBgn0038098	-2.23244	9.20636e-23	UTR5
8660	2L	8205054	8205103	50	+	FBgn0264950_2	FBgn0264950	-2.23171	5.80873e-05	NA
257	3L	17575864	17575913	50	-	FBgn0000567	FBgn0000567	-2.23136	0.000111048	UTR5
319	X	10386010	10388538	2529	+	FBgn0000711	FBgn0000711	-2.23119	2.57759e-37	UTR5
770	2R	21056448	21057147	700	-	FBgn0003391_2	FBgn0003391	-2.23084	7.40249e-41	UTR5
8662	2L	8163123	8163322	200	+	FBgn0264953	FBgn0264953	-2.23084	2.89279e-11	UTR5
4032	2R	11288466	11289722	1257	-	FBgn0033609	FBgn0033609	-2.22983	5.71887e-48	UTR5
3472	2L	1954464	1954513	50	-	FBgn0031375_2	FBgn0031375	-2.22938	8.16716e-05	UTR5
8296	3R	24589238	24591076	1839	+	FBgn0263490	FBgn0263490	-2.22938	8.87773e-41	CDS
2077	3L	129500	129849	350	+	FBgn0020386	FBgn0020386	-2.22912	5.10818e-18	UTR5
6156	3R	7662330	7662529	200	+	FBgn0051146_3	FBgn0051146	-2.22848	7.33803e-10	UTR5
6278	2L	58551	58977	427	-	FBgn0051973_4	FBgn0051973	-2.22848	6.0989e-12	UTR5
7929	2L	16231825	16232074	250	+	FBgn0261999_4	FBgn0261999	-2.22848	3.4477e-14	UTR5
6677	2L	67484	67594	111	+	FBgn0067779_3	FBgn0067779	-2.22848	0.000989261	UTR5
7943	3R	11643089	11646848	3760	-	FBgn0262081_3	FBgn0262081	-2.22848	3.80237e-10	UTR5
7437	2L	7496158	7496257	100	-	FBgn0260486_2	FBgn0260486	-2.22848	4.93562e-06	UTR5
2302	3R	28831825	28832024	200	-	FBgn0024273_3	FBgn0024273	-2.22801	7.37825e-17	UTR5
1451	3R	18298180	18298529	350	-	FBgn0010877_7	FBgn0010877	-2.22742	5.17629e-28	UTR5
6362	3L	3794834	3794883	50	-	FBgn0052264_14	FBgn0052264	-2.22708	0.00958693	UTR5
3567	2L	5724706	5725155	450	+	FBgn0031736	FBgn0031736	-2.22708	1.31945e-23	UTR5
1423	2R	17394643	17404004	9362	+	FBgn0010620	FBgn0010620	-2.22703	3.17912e-39	UTR5
5919	2R	24133152	24133551	400	-	FBgn0041582_2	FBgn0041582	-2.22689	6.33787e-29	UTR5
3814	2L	18845234	18845783	550	+	FBgn0032719	FBgn0032719	-2.22635	3.50256e-36	UTR5
945	2R	7586980	7587029	50	-	FBgn0004133_2	FBgn0004133	-2.22615	1.35271e-08	UTR5
8817	X	13703596	13705743	2148	+	FBgn0265726_4	FBgn0265726	-2.22605	3.99734e-26	UTR5
4091	2R	13501886	13502185	300	+	FBgn0033845	FBgn0033845	-2.22517	5.53899e-21	UTR5
8076	2R	6632181	6632330	150	-	FBgn0262736_4	FBgn0262736	-2.2251	6.20304e-16	UTR5
6877	4	91840	92139	300	+	FBgn0085432_7	FBgn0085432	-2.22462	1.54737e-14	CDS
664	2R	22512929	22514078	1150	-	FBgn0003175	FBgn0003175	-2.22462	5.35598e-63	UTR5
4194	2R	16594347	16594496	150	-	FBgn0034142_4	FBgn0034142	-2.22462	3.49907e-09	UTR5
6716	3R	10972431	10973080	650	+	FBgn0083950	FBgn0083950	-2.2238	7.40593e-46	UTR5
9123	3L	22960980	22961479	500	+	FBgn0267322	FBgn0267322	-2.22334	4.09027e-20	NA
6601	2L	870615	870914	300	+	FBgn0053526	FBgn0053526	-2.22162	9.59795e-13	UTR5
3875	2L	21220273	21220572	300	-	FBgn0032935	FBgn0032935	-2.22162	6.89113e-23	UTR5
7394	3R	19524538	19524737	200	+	FBgn0260003_4	FBgn0260003	-2.22162	2.40243e-13	CDS
2694	2R	14928326	14928375	50	-	FBgn0027596_9	FBgn0027596	-2.22109	5.37019e-05	UTR5
2190	3R	15973348	15976637	3290	+	FBgn0022787	FBgn0022787	-2.22099	1.25184e-44	UTR5
3190	X	12633640	12635763	2124	+	FBgn0030412	FBgn0030412	-2.22052	1.06562e-23	UTR5
3983	2R	9683559	9683808	250	-	FBgn0033438_6	FBgn0033438	-2.22035	3.81547e-14	UTR5
7272	3R	16502820	16513511	10692	+	FBgn0259244	FBgn0259244	-2.22018	9.90259e-50	UTR5
8226	3R	26536400	26537768	1369	+	FBgn0263289	FBgn0263289	-2.21987	4.73298e-33	UTR5
5977	2L	479289	479338	50	-	FBgn0043364_4	FBgn0043364	-2.2192	0.00332755	UTR5
2976	X	5365294	5365643	350	+	FBgn0029761_2	FBgn0029761	-2.2192	1.12719e-18	UTR5
3090	X	8252720	8252869	150	+	FBgn0030027	FBgn0030027	-2.2192	2.12218e-08	UTR5
1715	3R	31134442	31138442	4001	+	FBgn0013973	FBgn0013973	-2.21852	1.30222e-32	UTR5
9469	2L	11843428	11843661	234	+	FBgn0286929_2	FBgn0286929	-2.2184	5.95835e-12	UTR3
343	3L	18765366	18765715	350	-	FBgn0001078_3	FBgn0001078	-2.21817	5.41543e-16	UTR5
6905	3L	5659496	5659595	100	+	FBgn0085447_2	FBgn0085447	-2.21817	4.25127e-06	UTR5
8324	X	4076043	4076392	350	+	FBgn0263772	FBgn0263772	-2.21723	1.68454e-16	UTR5
2538	2L	4372026	4372275	250	+	FBgn0026319	FBgn0026319	-2.21723	1.42776e-17	UTR5
7056	3L	14426770	14427285	516	-	FBgn0087007_3	FBgn0087007	-2.21664	1.36541e-15	UTR5
4082	2R	13079440	13079489	50	-	FBgn0033791_3	FBgn0033791	-2.21636	4.62548e-06	UTR5
6056	2R	11229849	11232466	2618	-	FBgn0050021_2	FBgn0050021	-2.21595	5.00948e-28	UTR5
2466	3R	16094030	16094079	50	-	FBgn0026059_6	FBgn0026059	-2.21557	0.00243631	UTR5
2453	X	8592181	8593518	1338	+	FBgn0025864	FBgn0025864	-2.21557	1.18947e-19	UTR5
6092	2R	8494257	8494306	50	-	FBgn0050361_2	FBgn0050361	-2.21557	0.00279846	UTR5
832	3R	18122275	18122574	300	+	FBgn0003499_2	FBgn0003499	-2.21557	4.04273e-17	UTR5
2652	3R	6379916	6380028	113	-	FBgn0027514	FBgn0027514	-2.21557	0.00608175	CDS
6637	3L	9644259	9644608	350	+	FBgn0053696	FBgn0053696	-2.21557	1.92605e-17	UTR5
9039	3R	24231165	24231214	50	-	FBgn0266744_2	FBgn0266744	-2.21557	0.000105683	NA
2069	2R	23878497	23878896	400	+	FBgn0020372	FBgn0020372	-2.21452	7.10615e-37	UTR5
3860	2L	20857142	20857291	150	-	FBgn0032896	FBgn0032896	-2.21417	6.89445e-08	CDS
1438	3L	1334939	1335238	300	+	FBgn0010786	FBgn0010786	-2.21417	2.35064e-18	UTR5
6187	3R	9705018	9705417	400	-	FBgn0051352_4	FBgn0051352	-2.21359	2.62541e-23	UTR5
707	3R	6847993	6848142	150	-	FBgn0003339	FBgn0003339	-2.21297	1.35235e-07	UTR5
4788	3L	13430952	13435229	4278	-	FBgn0036360_2	FBgn0036360	-2.21236	5.89188e-30	UTR5
294	3L	12467672	12467971	300	-	FBgn0000625	FBgn0000625	-2.21161	8.84422e-15	UTR5
1084	X	16373776	16373825	50	+	FBgn0004598	FBgn0004598	-2.21102	0.00168855	UTR5
3295	X	16676654	16676703	50	-	FBgn0030769_3	FBgn0030769	-2.21102	0.0019502	UTR5
5399	3R	19642523	19642672	150	-	FBgn0038721_3	FBgn0038721	-2.21102	1.78874e-10	UTR5
6215	2L	6822384	6822633	250	+	FBgn0051632	FBgn0051632	-2.21102	1.43184e-11	UTR5
9202	3L	14053310	14053904	595	-	FBgn0267736	FBgn0267736	-2.21037	6.22787e-15	NA
8353	3L	8827555	8828354	800	+	FBgn0263930	FBgn0263930	-2.20987	1.4349e-45	UTR5
2429	2L	128830	129229	400	-	FBgn0025683	FBgn0025683	-2.20982	1.80663e-30	CDS
2801	2L	13878988	13879637	650	+	FBgn0028509_2	FBgn0028509	-2.20949	1.71221e-31	UTR5
9012	2R	10853596	10853707	112	+	FBgn0266629	FBgn0266629	-2.20906	0.000181848	NA
2031	3L	6495730	6496379	650	+	FBgn0020251	FBgn0020251	-2.2086	6.9299e-42	UTR5
525	3R	6678241	6678340	100	-	FBgn0002522	FBgn0002522	-2.20856	3.67313e-07	CDS
2458	4	610734	611471	738	+	FBgn0025936	FBgn0025936	-2.20827	4.74301e-18	UTR5
5447	3R	21349102	21349551	450	-	FBgn0038881	FBgn0038881	-2.20775	3.1819e-34	UTR5
8784	2R	17869077	17869376	300	+	FBgn0265590	FBgn0265590	-2.20734	2.44768e-20	NA
7436	2L	7495608	7496107	500	-	FBgn0260486	FBgn0260486	-2.20698	2.20469e-32	UTR5
6656	2L	22755950	22756349	400	-	FBgn0058006	FBgn0058006	-2.20684	1.27258e-25	UTR5
2558	3L	14037069	14037268	200	+	FBgn0026418	FBgn0026418	-2.20664	8.99117e-15	UTR5
5445	3R	21247161	21247260	100	+	FBgn0038874	FBgn0038874	-2.20644	3.86813e-07	UTR5
4605	3L	6351641	6352040	400	-	FBgn0035699_2	FBgn0035699	-2.20486	6.28647e-20	UTR5
7947	2R	18688182	18692277	4096	+	FBgn0262103	FBgn0262103	-2.20486	1.81607e-38	UTR5
8349	3R	14749515	14749614	100	+	FBgn0263929_2	FBgn0263929	-2.20415	4.88378e-07	UTR5
4779	3L	12842807	12843056	250	-	FBgn0036316_2	FBgn0036316	-2.204	1.20853e-16	UTR5
3904	2R	6705872	6707917	2046	-	FBgn0033095_3	FBgn0033095	-2.20387	5.53804e-39	UTR5
8984	2R	6705872	6707917	2046	-	FBgn0266525_3	FBgn0266525	-2.20387	5.53804e-39	UTR5
2721	3R	25881278	25881377	100	-	FBgn0027865_5	FBgn0027865	-2.20338	8.67197e-07	UTR5
1380	3R	18052585	18052834	250	-	FBgn0010389_2	FBgn0010389	-2.20291	4.82648e-16	UTR5
1012	3R	27558496	27559095	600	-	FBgn0004387_3	FBgn0004387	-2.20246	3.55789e-45	UTR5
2649	2R	17444439	17444938	500	-	FBgn0027506_2	FBgn0027506	-2.20204	9.74688e-35	UTR5
9003	4	43247	43374	128	+	FBgn0266617_2	FBgn0266617	-2.20204	2.71127e-06	NA
7107	2L	20967693	20968781	1089	-	FBgn0250867_2	FBgn0250867	-2.20133	5.09118e-14	UTR5
7615	2L	16685457	16685806	350	+	FBgn0261278	FBgn0261278	-2.2	6.69686e-25	UTR5
6448	X	15024486	15024835	350	+	FBgn0052594	FBgn0052594	-2.19969	2.46796e-20	UTR5
7945	3R	11650257	11650656	400	-	FBgn0262081_5	FBgn0262081	-2.19861	2.39927e-33	UTR5
892	3R	31714167	31714266	100	+	FBgn0003870	FBgn0003870	-2.19722	4.17657e-05	UTR5
9006	2R	9284895	9285094	200	+	FBgn0266625	FBgn0266625	-2.19722	2.65932e-09	NA
7716	3L	16899496	16899545	50	+	FBgn0261565_5	FBgn0261565	-2.19722	0.000389283	UTR5
337	2L	19464367	19464666	300	+	FBgn0000964	FBgn0000964	-2.19722	9.03472e-20	UTR5
1144	3R	10750929	10751078	150	-	FBgn0004841_3	FBgn0004841	-2.19722	9.6219e-07	UTR5
4384	2R	24540289	24540538	250	+	FBgn0035023_2	FBgn0035023	-2.19722	7.14671e-12	UTR5
8174	3R	26441328	26441677	350	+	FBgn0263118_3	FBgn0263118	-2.19722	2.27927e-19	UTR5
4303	2R	22174442	22174541	100	-	FBgn0034703	FBgn0034703	-2.19722	3.96112e-06	CDS
8558	X	10158784	10158933	150	+	FBgn0264503_2	FBgn0264503	-2.19722	4.9169e-08	CDS
3072	X	7930983	7931332	350	-	FBgn0029979_3	FBgn0029979	-2.19722	6.28774e-20	UTR5
7356	X	19312290	19312339	50	-	FBgn0259834	FBgn0259834	-2.19722	0.00334447	CDS
2814	2L	6919861	6920160	300	-	FBgn0028554	FBgn0028554	-2.19722	3.46244e-18	UTR5
6127	3R	27686255	27686304	50	-	FBgn0051055_2	FBgn0051055	-2.19722	7.49768e-05	UTR3
3527	2L	3490922	3490971	50	-	FBgn0031542	FBgn0031542	-2.19722	5.57373e-05	UTR5
8201	X	10244429	10254050	9622	-	FBgn0263220_9	FBgn0263220	-2.19722	3.47524e-09	UTR5
4564	3L	4384692	4384791	100	+	FBgn0035539	FBgn0035539	-2.19722	7.45571e-07	UTR5
6968	2R	6502256	6502305	50	+	FBgn0086655	FBgn0086655	-2.19722	0.00365588	UTR5
893	3R	31725043	31725242	200	+	FBgn0003870_2	FBgn0003870	-2.19722	7.34779e-11	UTR5
6479	X	10454646	10454845	200	-	FBgn0052683	FBgn0052683	-2.19722	1.41974e-11	UTR5
9299	2R	24063151	24063500	350	+	FBgn0283666	FBgn0283666	-2.19637	2.85361e-26	UTR5
7552	2R	9137634	9137883	250	-	FBgn0260972	FBgn0260972	-2.19613	4.33496e-18	UTR5
5511	3R	24571330	24571779	450	-	FBgn0039209_3	FBgn0039209	-2.19534	7.66685e-29	UTR5
4171	2R	16150573	16150922	350	+	FBgn0034083_2	FBgn0034083	-2.19345	5.38404e-24	UTR5
6767	3R	23820963	23821412	450	+	FBgn0085384_3	FBgn0085384	-2.19268	2.90598e-22	UTR5
6048	2R	10125093	10125292	200	+	FBgn0050011_2	FBgn0050011	-2.19258	2.38032e-13	UTR5
9350	2R	10125093	10125292	200	+	FBgn0284235_2	FBgn0284235	-2.19258	2.38032e-13	UTR5
927	X	356559	356658	100	+	FBgn0004034	FBgn0004034	-2.19258	5.50418e-05	UTR5
416	2R	18134435	18134584	150	-	FBgn0001222	FBgn0001222	-2.19238	6.94886e-11	UTR5
4708	3L	9763844	9764043	200	+	FBgn0036043	FBgn0036043	-2.19165	4.57253e-11	UTR5
2124	2L	297930	298329	400	+	FBgn0020622	FBgn0020622	-2.19136	9.81372e-20	UTR5
3058	X	7196715	7197214	500	+	FBgn0029939_2	FBgn0029939	-2.19103	1.88147e-24	UTR5
1613	3L	7979096	7980464	1369	+	FBgn0011817	FBgn0011817	-2.1904	3.91911e-35	UTR5
4077	2R	12933746	12933995	250	-	FBgn0033783	FBgn0033783	-2.19011	4.0895e-16	UTR5
3620	2L	7333814	7334313	500	+	FBgn0031902	FBgn0031902	-2.18962	1.13834e-35	UTR5
3809	2L	18731725	18732274	550	-	FBgn0032707_4	FBgn0032707	-2.18926	4.04196e-31	UTR5
5177	3R	9865643	9865742	100	-	FBgn0037766_4	FBgn0037766	-2.18926	6.14645e-06	CDS
1676	3L	14205507	14207426	1920	+	FBgn0013718_2	FBgn0013718	-2.18926	7.21056e-05	UTR5
9072	X	12128347	12128896	550	+	FBgn0267001	FBgn0267001	-2.18906	1.34715e-31	UTR5
8998	2L	242593	242792	200	-	FBgn0266557_13	FBgn0266557	-2.18841	7.41248e-11	UTR5
9144	3L	15566513	15566712	200	+	FBgn0267390_2	FBgn0267390	-2.18792	6.65976e-12	UTR5
6789	2R	7885883	7885982	100	-	FBgn0085390_3	FBgn0085390	-2.1873	2.73642e-06	UTR5
8432	2L	7674629	7674678	50	-	FBgn0264087_5	FBgn0264087	-2.18605	0.00059502	UTR5
7689	3L	11214555	11216906	2352	+	FBgn0261553	FBgn0261553	-2.18605	5.16852e-36	UTR5
9452	2R	7745113	7745262	150	-	FBgn0286778_3	FBgn0286778	-2.18605	2.36331e-06	UTR5
2430	2R	5782609	5782808	200	-	FBgn0025693	FBgn0025693	-2.18591	2.52319e-15	UTR5
7988	3L	8576858	8577057	200	+	FBgn0262508	FBgn0262508	-2.18546	1.33323e-12	UTR5
3521	2L	3304150	3304499	350	+	FBgn0031518	FBgn0031518	-2.1848	3.4581e-17	UTR5
6823	2L	6179183	6190471	11289	+	FBgn0085409	FBgn0085409	-2.18465	4.74869e-40	UTR5
1234	2R	10728854	10729203	350	-	FBgn0005586	FBgn0005586	-2.18444	3.69815e-25	UTR5
8271	3L	2820105	2821004	900	-	FBgn0263392_7	FBgn0263392	-2.18407	1.54857e-39	UTR5
1130	2L	16817378	16817427	50	+	FBgn0004797_4	FBgn0004797	-2.18324	2.71702e-05	UTR5
7230	2R	13426239	13428760	2522	-	FBgn0259221_7	FBgn0259221	-2.18324	0.000273575	CDS
1386	2R	24410775	24410874	100	-	FBgn0010414_2	FBgn0010414	-2.18324	1.68693e-06	UTR5
6809	3R	23010463	23010512	50	-	FBgn0085404_3	FBgn0085404	-2.18324	9.07885e-05	UTR5
1884	X	14747974	14749326	1353	-	FBgn0015774_4	FBgn0015774	-2.18298	1.19128e-31	UTR5
7039	3L	2088606	2088805	200	-	FBgn0086906_3	FBgn0086906	-2.18241	2.14784e-14	UTR3
5372	3R	18640758	18641307	550	-	FBgn0038632	FBgn0038632	-2.18148	1.5492e-32	UTR5
1535	2R	12529803	12556598	26796	+	FBgn0011592_2	FBgn0011592	-2.18122	0.00044116	CDS
716	X	15813643	15813692	50	+	FBgn0003345_6	FBgn0003345	-2.18122	0.000376324	UTR5
1539	4	1064852	1064951	100	-	FBgn0011642	FBgn0011642	-2.18122	1.32643e-05	UTR5
3627	2L	7730408	7730457	50	-	FBgn0031939	FBgn0031939	-2.18122	0.000342504	CDS
2909	3L	19618944	19619143	200	+	FBgn0029094	FBgn0029094	-2.18054	4.94983e-12	UTR5
7453	3L	19706394	19707765	1372	-	FBgn0260653	FBgn0260653	-2.18036	2.0004e-26	UTR5
268	3L	17959477	17961760	2284	-	FBgn0000568	FBgn0000568	-2.18016	2.31891e-40	CDS
1251	2R	12980245	12980594	350	-	FBgn0005624_3	FBgn0005624	-2.17998	3.81587e-17	UTR5
2731	3R	5647103	5647302	200	-	FBgn0027951	FBgn0027951	-2.17998	9.07971e-10	CDS
381	3R	26042790	26043187	398	+	FBgn0001139_2	FBgn0001139	-2.17953	2.81593e-14	UTR5
3186	X	12582544	12582693	150	-	FBgn0030400_2	FBgn0030400	-2.17929	2.68065e-08	UTR5
8118	2L	7042447	7046337	3891	+	FBgn0262872_3	FBgn0262872	-2.17853	1.76239e-09	UTR5
6062	2R	15727431	15732071	4641	+	FBgn0050089	FBgn0050089	-2.17853	4.18346e-26	UTR5
2100	3R	13017287	13017336	50	+	FBgn0020496_3	FBgn0020496	-2.17853	0.000470954	UTR5
9314	X	1831770	1831819	50	+	FBgn0283741_5	FBgn0283741	-2.17853	0.000757525	UTR5
7545	3L	12814454	12814503	50	+	FBgn0260965_2	FBgn0260965	-2.17853	8.50774e-05	UTR5
5136	3R	9411994	9412143	150	-	FBgn0037690	FBgn0037690	-2.17853	1.94645e-08	UTR5
4791	3L	13450920	13451369	450	+	FBgn0036368	FBgn0036368	-2.17771	1.9853e-23	UTR5
1312	3L	15728081	15728380	300	-	FBgn0010105	FBgn0010105	-2.17705	4.05806e-16	UTR5
259	3L	17576114	17576513	400	-	FBgn0000567_3	FBgn0000567	-2.17682	9.56718e-15	UTR5
1666	3R	5314278	5323522	9245	-	FBgn0013576_10	FBgn0013576	-2.17617	6.74591e-14	UTR5
6179	3R	14566675	14566724	50	-	FBgn0051313	FBgn0051313	-2.17583	9.77804e-05	UTR3
923	3L	5844815	5845664	850	-	FBgn0003984_4	FBgn0003984	-2.17572	9.61698e-39	UTR5
8775	X	12732298	12741495	9198	-	FBgn0265523_9	FBgn0265523	-2.17563	6.34066e-09	UTR5
1235	3R	29122380	29122729	350	-	FBgn0005596	FBgn0005596	-2.17475	2.85763e-13	UTR5
8392	3R	17921082	17921131	50	+	FBgn0263995_2	FBgn0263995	-2.17475	0.000493489	UTR5
6379	3L	23150400	23150449	50	-	FBgn0052350	FBgn0052350	-2.17475	0.000133738	UTR5
2995	X	5988841	5989190	350	+	FBgn0029831	FBgn0029831	-2.17336	1.58554e-20	UTR5
5462	3R	22522114	22528613	6500	-	FBgn0038981	FBgn0038981	-2.17313	1.03461e-35	UTR5
1530	3R	14214711	14214760	50	-	FBgn0011582_2	FBgn0011582	-2.17313	3.1861e-05	UTR5
4455	3L	1558278	1558427	150	+	FBgn0035233	FBgn0035233	-2.1721	9.04653e-13	UTR5
256	2R	23746280	23746779	500	-	FBgn0000562_4	FBgn0000562	-2.1702	7.43087e-31	UTR5
2684	3L	1730608	1730907	300	-	FBgn0027594_2	FBgn0027594	-2.1702	1.05121e-17	UTR5
2746	X	3099939	3100138	200	+	FBgn0028369_3	FBgn0028369	-2.1702	1.24828e-12	UTR5
2597	4	557755	557804	50	-	FBgn0026869_3	FBgn0026869	-2.16905	0.000137166	UTR5
1874	2L	9966880	9967179	300	-	FBgn0015664	FBgn0015664	-2.16905	8.5914e-18	UTR5
961	3R	27191999	27194017	2019	-	FBgn0004197_2	FBgn0004197	-2.16905	7.20572e-09	UTR5
8010	3R	17774199	17774598	400	-	FBgn0262562_2	FBgn0262562	-2.16905	4.41123e-25	UTR5
3488	2L	2401186	2401941	756	+	FBgn0031424_2	FBgn0031424	-2.16905	2.77458e-13	UTR5
9190	3L	10365116	10365515	400	+	FBgn0267668_5	FBgn0267668	-2.16905	4.57436e-18	NA
6357	3L	3746389	3758910	12522	-	FBgn0052264_9	FBgn0052264	-2.16905	3.14729e-40	CDS
2859	2L	15682976	15683275	300	-	FBgn0028863_3	FBgn0028863	-2.16905	2.32968e-14	UTR5
3229	X	13754907	13755356	450	-	FBgn0030520_4	FBgn0030520	-2.16813	4.15094e-32	UTR5
2176	X	15553979	15554228	250	-	FBgn0022710_4	FBgn0022710	-2.16755	1.06586e-14	UTR5
3796	2L	18483964	18484413	450	-	FBgn0032681	FBgn0032681	-2.16715	2.14101e-31	UTR5
7261	X	11037609	11039851	2243	-	FBgn0259241_3	FBgn0259241	-2.16645	6.36186e-14	CDS
6861	2R	21255865	21256214	350	+	FBgn0085426	FBgn0085426	-2.16645	1.55459e-20	UTR5
2301	3R	28830527	28831092	566	-	FBgn0024273_2	FBgn0024273	-2.1663	2.40014e-20	CDS
8199	X	10243929	10244178	250	-	FBgn0263220_7	FBgn0263220	-2.16587	8.69896e-12	UTR5
5211	3R	11858722	11869410	10689	-	FBgn0037956	FBgn0037956	-2.16562	1.4067e-51	UTR5
4597	3L	6173408	6173830	423	-	FBgn0035688_3	FBgn0035688	-2.16496	8.66298e-15	UTR5
2431	2L	7450845	7451094	250	-	FBgn0025697	FBgn0025697	-2.16496	2.71562e-15	UTR5
12	X	15378515	15379014	500	-	FBgn0000028_3	FBgn0000028	-2.16496	6.51747e-25	UTR5
5304	3R	14728828	14729027	200	-	FBgn0038256	FBgn0038256	-2.16476	1.18235e-12	UTR5
1151	2L	14409150	14409499	350	-	FBgn0004858_4	FBgn0004858	-2.16332	1.1981e-14	UTR5
5621	3R	28675091	28675590	500	+	FBgn0039594	FBgn0039594	-2.16332	3.52457e-26	UTR5
2408	X	2049771	2049920	150	-	FBgn0025631_2	FBgn0025631	-2.16332	3.78454e-08	UTR5
4044	2R	11651417	11651616	200	-	FBgn0033639_3	FBgn0033639	-2.16282	6.78787e-14	UTR5
5048	3R	4319733	4321936	2204	+	FBgn0037234	FBgn0037234	-2.162	7.63775e-15	UTR5
2294	X	17301430	17301929	500	-	FBgn0024238_2	FBgn0024238	-2.16093	2.25019e-38	UTR5
4635	3L	7605110	7605309	200	+	FBgn0035802_2	FBgn0035802	-2.16077	2.54322e-15	UTR5
2748	2L	15552773	15554808	2036	+	FBgn0028370	FBgn0028370	-2.16052	1.29198e-29	UTR5
2767	2R	9291906	9292105	200	+	FBgn0028408	FBgn0028408	-2.16015	5.39296e-15	UTR5
1534	2R	12529103	12529752	650	+	FBgn0011592	FBgn0011592	-2.16015	3.77664e-35	UTR5
2400	3L	205745	205794	50	-	FBgn0025592_3	FBgn0025592	-2.15948	0.00015041	UTR5
7872	2R	14962820	14962869	50	-	FBgn0261854_7	FBgn0261854	-2.15948	0.00352371	UTR5
4436	3L	698945	698994	50	-	FBgn0035157	FBgn0035157	-2.15948	9.87226e-05	UTR5
7927	2L	16231625	16231674	50	+	FBgn0261999_2	FBgn0261999	-2.15948	0.00132193	UTR5
1050	3R	31016226	31016825	600	-	FBgn0004573	FBgn0004573	-2.15867	8.6486e-27	UTR5
1105	2R	13497872	13502791	4920	-	FBgn0004638_2	FBgn0004638	-2.15859	3.81477e-35	UTR5
8710	2R	24876741	24877140	400	+	FBgn0265182	FBgn0265182	-2.15807	3.84455e-25	UTR5
4012	2R	10234508	10234607	100	-	FBgn0033497_5	FBgn0033497	-2.15781	8.90082e-07	UTR5
8184	2R	6214618	6229594	14977	+	FBgn0263144	FBgn0263144	-2.15756	3.38307e-29	CDS
6790	3R	28047648	28049544	1897	+	FBgn0085391	FBgn0085391	-2.15728	1.63028e-21	UTR5
7810	3L	7717796	7717845	50	-	FBgn0261788_5	FBgn0261788	-2.15598	0.000938588	CDS
3168	X	11855072	11855271	200	+	FBgn0030343	FBgn0030343	-2.15563	1.76112e-12	UTR5
2446	2R	23862344	23862543	200	-	FBgn0025790	FBgn0025790	-2.15543	6.82864e-15	UTR5
7917	3R	19860942	19861291	350	-	FBgn0261984	FBgn0261984	-2.15527	4.17825e-25	UTR5
771	X	15892166	15893094	929	+	FBgn0003392	FBgn0003392	-2.15355	4.0715e-47	UTR5
246	2R	6131161	6131660	500	-	FBgn0000546_3	FBgn0000546	-2.15355	1.69621e-22	UTR5
3901	2R	6680205	6680304	100	+	FBgn0033092	FBgn0033092	-2.15343	9.37491e-11	UTR5
8477	3R	21140789	21141038	250	+	FBgn0264357	FBgn0264357	-2.15283	4.42755e-18	UTR5
1031	3L	22407414	22407813	400	-	FBgn0004449_8	FBgn0004449	-2.15218	1.50585e-25	UTR5
3305	X	16876145	16876344	200	-	FBgn0030798_2	FBgn0030798	-2.15216	2.21288e-09	UTR5
7798	X	10473361	10473410	50	-	FBgn0261710_5	FBgn0261710	-2.15176	1.99646e-05	UTR5
2554	X	8785268	8787623	2356	-	FBgn0026411_3	FBgn0026411	-2.15176	3.64456e-05	UTR5
9053	3L	11349644	11349743	100	-	FBgn0266786	FBgn0266786	-2.15176	9.18628e-06	NA
589	X	5048673	5048922	250	+	FBgn0003028	FBgn0003028	-2.15176	2.55769e-13	UTR5
3774	2L	13354924	13355073	150	-	FBgn0032506_2	FBgn0032506	-2.15176	1.66881e-09	UTR5
6233	2L	20675026	20675691	666	-	FBgn0051678_2	FBgn0051678	-2.15104	1.39277e-28	CDS
9036	3R	25661914	25662413	500	-	FBgn0266735	FBgn0266735	-2.15074	8.00416e-35	NA
5748	3L	23738110	23738159	50	+	FBgn0040056	FBgn0040056	-2.1507	7.24227e-05	UTR5
3847	2L	20097954	20098053	100	+	FBgn0032850	FBgn0032850	-2.15039	3.14216e-07	UTR5
7539	3L	12804567	12805066	500	-	FBgn0260945	FBgn0260945	-2.14982	3.50023e-42	UTR5
5243	3R	12654627	12654776	150	+	FBgn0038072	FBgn0038072	-2.14908	6.1086e-09	UTR5
788	3R	24668213	24668762	550	+	FBgn0003429_3	FBgn0003429	-2.14908	3.50361e-35	UTR5
5446	3R	21292212	21293948	1737	-	FBgn0038880	FBgn0038880	-2.14885	3.34487e-07	UTR5
4205	2R	17108894	17109959	1066	+	FBgn0034194	FBgn0034194	-2.14824	1.92929e-25	CDS
8401	3L	9252028	9252327	300	+	FBgn0264000	FBgn0264000	-2.14813	8.69362e-20	UTR5
3906	2R	6828406	6829539	1134	+	FBgn0033108	FBgn0033108	-2.1481	3.19692e-25	UTR5
3733	2L	10838643	10838892	250	-	FBgn0032305	FBgn0032305	-2.14752	1.15991e-13	UTR3
649	3R	9157188	9157937	750	-	FBgn0003165_5	FBgn0003165	-2.14739	2.6246e-40	UTR5
7625	3R	19147411	19147710	300	-	FBgn0261285_2	FBgn0261285	-2.1471	5.72413e-15	UTR5
9201	2R	12024923	12025222	300	-	FBgn0267728	FBgn0267728	-2.14673	2.10266e-23	UTR5
7397	3R	7891431	7894270	2840	+	FBgn0260005	FBgn0260005	-2.14658	1.84407e-11	UTR5
4316	2R	22404227	22407209	2983	+	FBgn0034725	FBgn0034725	-2.14556	8.60081e-25	CDS
6964	2R	20424388	20429534	5147	+	FBgn0086604	FBgn0086604	-2.1455	1.3026e-25	UTR5
5452	3R	22299355	22299554	200	+	FBgn0038938_3	FBgn0038938	-2.1454	5.25776e-11	UTR5
6689	3R	30563246	30563445	200	+	FBgn0082582_6	FBgn0082582	-2.1454	2.24137e-07	UTR5
1665	3R	5307999	5308048	50	-	FBgn0013576_9	FBgn0013576	-2.1454	0.000179191	UTR5
7027	X	19347948	19348397	450	-	FBgn0086778_5	FBgn0086778	-2.14477	1.26024e-32	UTR5
5701	3R	31609368	31610932	1565	-	FBgn0039858_3	FBgn0039858	-2.14461	1.51075e-34	UTR5
5003	3L	21625548	21625647	100	-	FBgn0037107	FBgn0037107	-2.14458	2.12273e-05	UTR5
1310	3R	5517267	5517466	200	+	FBgn0010051_2	FBgn0010051	-2.14458	1.9629e-12	UTR5
4046	2R	11712563	11712912	350	+	FBgn0033649_2	FBgn0033649	-2.14377	5.97301e-23	UTR5
5027	3L	22460482	22461131	650	-	FBgn0037163_4	FBgn0037163	-2.14333	7.84696e-44	UTR5
4038	2R	11615646	11615995	350	-	FBgn0033636_5	FBgn0033636	-2.14316	4.64762e-21	UTR5
8791	X	12988665	12988914	250	+	FBgn0265597	FBgn0265597	-2.14262	1.13237e-14	UTR5
5620	3R	28634400	28635099	700	-	FBgn0039590_3	FBgn0039590	-2.14007	1.85037e-52	UTR5
4235	2R	18658123	18658172	50	-	FBgn0034371_2	FBgn0034371	-2.14007	0.00111066	UTR5
3637	2L	7855176	7855225	50	-	FBgn0031955_4	FBgn0031955	-2.14007	0.000509422	UTR5
3889	2R	5294121	5294170	50	+	FBgn0033015	FBgn0033015	-2.14007	0.00185654	UTR5
4325	2R	22871390	22871489	100	+	FBgn0034788_2	FBgn0034788	-2.14007	2.69778e-07	UTR5
8940	X	22657474	22692954	35481	+	FBgn0266348_2	FBgn0266348	-2.14007	9.78211e-10	NA
7950	3L	2088866	2088915	50	+	FBgn0262107_2	FBgn0262107	-2.14007	0.000668762	NA
1088	4	503853	504002	150	+	FBgn0004607	FBgn0004607	-2.14007	1.70515e-07	UTR5
1720	3L	7433841	7434290	450	-	FBgn0014011	FBgn0014011	-2.13968	6.08433e-40	CDS
8185	2R	6233343	6233742	400	+	FBgn0263144_2	FBgn0263144	-2.13881	2.15024e-20	UTR5
2710	2L	16727386	16727676	291	-	FBgn0027779	FBgn0027779	-2.13801	1.14212e-12	CDS
603	2R	10110919	10111518	600	+	FBgn0003071	FBgn0003071	-2.1378	1.8763e-38	UTR5
6976	2L	16804934	16805233	300	+	FBgn0086673	FBgn0086673	-2.13774	2.24737e-19	UTR5
8574	3L	914574	950989	36416	+	FBgn0264574_2	FBgn0264574	-2.13735	8.60938e-17	UTR5
1824	2L	12821788	12822787	1000	-	FBgn0015399_5	FBgn0015399	-2.13726	3.94454e-51	UTR5
5514	3R	24572080	24572279	200	-	FBgn0039209_6	FBgn0039209	-2.13697	2.59296e-08	UTR5
2683	3L	1724159	1730557	6399	-	FBgn0027594	FBgn0027594	-2.13697	3.37732e-06	UTR5
8119	2L	7049345	7050636	1292	+	FBgn0262872_4	FBgn0262872	-2.1366	4.99437e-41	UTR5
1125	2R	23632660	23633109	450	+	FBgn0004795	FBgn0004795	-2.13649	1.49057e-24	UTR5
3128	X	10212225	10212324	100	-	FBgn0030183_2	FBgn0030183	-2.13498	4.06758e-08	UTR5
5970	2R	21502147	21506213	4067	+	FBgn0043070	FBgn0043070	-2.13441	2.07265e-38	UTR5
1571	3R	18236242	18236691	450	+	FBgn0011701	FBgn0011701	-2.13417	3.52292e-27	UTR5
2600	2L	12103801	12104326	526	+	FBgn0027081	FBgn0027081	-2.13369	4.37358e-25	CDS
5054	3R	4429236	4429285	50	-	FBgn0037248_2	FBgn0037248	-2.13351	0.00027585	UTR5
6715	3R	5959306	5959505	200	-	FBgn0083949_9	FBgn0083949	-2.13326	1.3805e-13	UTR5
4001	2R	10087612	10090635	3024	+	FBgn0033484	FBgn0033484	-2.13282	1.58396e-21	UTR5
2705	3R	15897905	15901348	3444	-	FBgn0027657	FBgn0027657	-2.13269	8.71371e-24	UTR5
2039	2R	22688588	22688937	350	-	FBgn0020257_4	FBgn0020257	-2.13269	3.96571e-23	UTR5
5458	3R	22402855	22404466	1612	+	FBgn0038959_2	FBgn0038959	-2.13219	3.10457e-08	UTR5
2492	3L	21034585	21034634	50	+	FBgn0026179	FBgn0026179	-2.13163	0.000137047	UTR5
7186	3L	14673139	14673188	50	+	FBgn0259175_3	FBgn0259175	-2.13163	0.00451051	UTR5
4237	2R	18783349	18783598	250	+	FBgn0034391	FBgn0034391	-2.13163	1.80638e-11	UTR5
5895	2L	4915146	4915245	100	-	FBgn0041150	FBgn0041150	-2.13163	4.54614e-07	UTR5
5959	3L	6551738	6551837	100	+	FBgn0042185_2	FBgn0042185	-2.13163	2.30297e-06	UTR5
2547	3L	13925036	13925285	250	-	FBgn0026376_5	FBgn0026376	-2.13163	8.75254e-11	UTR5
3308	X	16943390	16943689	300	+	FBgn0030808	FBgn0030808	-2.13098	8.78232e-19	UTR5
7400	X	15125803	15125852	50	+	FBgn0260006	FBgn0260006	-2.13021	0.000652977	UTR5
3277	X	15991875	15991924	50	-	FBgn0030719_4	FBgn0030719	-2.13021	2.66711e-06	UTR5
4985	3L	20730641	20737308	6668	+	FBgn0037016	FBgn0037016	-2.12973	3.00761e-23	UTR5
4913	3L	18641491	18641840	350	+	FBgn0036801_2	FBgn0036801	-2.12963	1.89731e-13	UTR5
5289	3R	14107822	14107971	150	-	FBgn0038202	FBgn0038202	-2.12931	4.16069e-09	UTR5
514	3R	7162958	7164238	1281	+	FBgn0002306_2	FBgn0002306	-2.1292	2.57471e-19	UTR5
7105	X	13115281	13115330	50	+	FBgn0250862	FBgn0250862	-2.12823	0.000222384	UTR5
9365	2R	6662315	6662664	350	+	FBgn0284249	FBgn0284249	-2.12823	2.13055e-16	UTR5
4532	3L	3942960	3943059	100	+	FBgn0035477	FBgn0035477	-2.12823	9.5257e-09	UTR5
682	2L	14000999	14001048	50	-	FBgn0003255_2	FBgn0003255	-2.12823	1.61895e-05	UTR5
1944	2R	21624197	21624396	200	-	FBgn0016641_3	FBgn0016641	-2.12745	2.97096e-16	UTR5
5877	3L	12056252	12056451	200	-	FBgn0041096_4	FBgn0041096	-2.1272	2.67562e-12	UTR5
5153	3R	9586992	9587291	300	+	FBgn0037718	FBgn0037718	-2.12691	8.5808e-21	UTR5
5996	X	2333459	2334008	550	-	FBgn0044047	FBgn0044047	-2.1268	3.17848e-31	UTR5
1494	3R	24263328	24263727	400	-	FBgn0011225_2	FBgn0011225	-2.12609	1.01953e-19	UTR5
3981	2R	9682809	9683208	400	-	FBgn0033438_4	FBgn0033438	-2.12547	7.77574e-30	UTR5
7502	2R	19462574	19463023	450	+	FBgn0260934_2	FBgn0260934	-2.1254	7.76152e-19	UTR5
7667	X	8925267	8925316	50	+	FBgn0261549_3	FBgn0261549	-2.12525	0.000278815	UTR5
4573	3L	4692833	4692882	50	+	FBgn0035574	FBgn0035574	-2.12525	4.8002e-05	UTR5
6150	3R	23963230	23966045	2816	+	FBgn0051140	FBgn0051140	-2.12516	1.8995e-15	UTR5
3685	2L	9616891	9617190	300	+	FBgn0032135	FBgn0032135	-2.12482	4.34664e-18	UTR5
9237	2R	5725905	5726454	550	-	FBgn0267978_2	FBgn0267978	-2.12389	1.30927e-27	UTR5
8577	3L	974833	974882	50	+	FBgn0264574_5	FBgn0264574	-2.12389	0.000871164	UTR3
4697	3L	9477088	9477287	200	+	FBgn0036004	FBgn0036004	-2.12346	1.61655e-10	UTR5
9022	3L	2388448	2388747	300	+	FBgn0266696_5	FBgn0266696	-2.12312	3.408e-16	UTR5
3009	X	6317464	6317613	150	+	FBgn0029864	FBgn0029864	-2.12261	2.94626e-11	UTR5
7257	3L	21193014	21193163	150	-	FBgn0259239	FBgn0259239	-2.122	1.10346e-09	UTR5
4259	2R	20329312	20330349	1038	+	FBgn0034504_2	FBgn0034504	-2.12196	6.68723e-61	CDS
581	2L	9450009	9460048	10040	+	FBgn0002973_3	FBgn0002973	-2.1218	2.96524e-25	UTR5
6843	3L	5429196	5429445	250	+	FBgn0085420_2	FBgn0085420	-2.12124	1.83722e-17	UTR5
2559	3L	14037369	14037618	250	+	FBgn0026418_2	FBgn0026418	-2.12026	1.32075e-15	UTR5
1145	3R	10751129	10751178	50	-	FBgn0004841_4	FBgn0004841	-2.12026	0.000433427	UTR5
3320	X	17091904	17092103	200	+	FBgn0030817	FBgn0030817	-2.12026	8.71653e-12	UTR5
7717	3L	16899596	16899695	100	+	FBgn0261565_6	FBgn0261565	-2.12026	4.00938e-05	UTR5
1161	3L	3829055	3829204	150	+	FBgn0004875	FBgn0004875	-2.12026	9.48781e-09	UTR5
3658	2L	8257153	8257502	350	-	FBgn0032010_2	FBgn0032010	-2.11972	1.02191e-24	UTR5
6138	3R	11803730	11804579	850	-	FBgn0051116	FBgn0051116	-2.11962	7.84109e-55	UTR5
4877	3L	16799572	16807731	8160	-	FBgn0036663	FBgn0036663	-2.11959	4.19542e-48	UTR5
4482	3L	2490414	2490674	261	+	FBgn0035346_2	FBgn0035346	-2.11878	1.05001e-09	UTR5
346	X	12003815	12003864	50	-	FBgn0001083_2	FBgn0001083	-2.11866	2.96928e-06	UTR5
7375	3R	10388308	10389007	700	+	FBgn0259938	FBgn0259938	-2.11804	1.17376e-40	UTR5
8593	4	557755	557804	50	-	FBgn0264618_2	FBgn0264618	-2.11718	0.000151907	UTR5
5164	3R	9756591	9756740	150	+	FBgn0037743	FBgn0037743	-2.11678	4.11745e-10	UTR5
6683	2R	951153	951252	100	-	FBgn0069969_3	FBgn0069969	-2.11655	9.56959e-12	UTR5
7500	2R	22566631	22592914	26284	-	FBgn0260866_2	FBgn0260866	-2.11626	1.84494e-40	UTR5
7140	2R	22797640	22797789	150	-	FBgn0259145_3	FBgn0259145	-2.11626	4.09487e-11	UTR5
7431	3R	5251696	5251745	50	-	FBgn0260462	FBgn0260462	-2.11626	5.18503e-05	UTR5
1469	3L	9113413	9129913	16501	-	FBgn0011206_5	FBgn0011206	-2.11581	1.40703e-19	UTR5
326	X	22854745	22854944	200	-	FBgn0000719_5	FBgn0000719	-2.11555	1.65488e-08	UTR5
601	X	2685630	2685879	250	+	FBgn0003068	FBgn0003068	-2.11555	1.58139e-11	UTR5
8077	3L	21844838	21879599	34762	+	FBgn0262737	FBgn0262737	-2.11453	7.53842e-33	UTR5
5547	3R	25199868	25199917	50	+	FBgn0039290	FBgn0039290	-2.11453	0.00331253	UTR5
8965	3R	10083481	10083780	300	+	FBgn0266414	FBgn0266414	-2.11384	4.25553e-14	NA
4762	3L	12351245	12351494	250	-	FBgn0036278_3	FBgn0036278	-2.11296	1.45572e-15	UTR5
2169	2R	10024174	10025992	1819	-	FBgn0022382_4	FBgn0022382	-2.11254	2.90238e-24	UTR5
7337	3L	21286199	21286248	50	+	FBgn0259785	FBgn0259785	-2.11223	0.000448872	UTR5
8812	X	13206805	13211624	4820	-	FBgn0265630_3	FBgn0265630	-2.11213	2.82257e-24	UTR5
1183	2L	3771750	3771995	246	+	FBgn0004893	FBgn0004893	-2.11181	1.92413e-14	UTR5
1798	3R	30387579	30388028	450	-	FBgn0015222_2	FBgn0015222	-2.11156	4.04869e-25	UTR5
2044	3R	22626546	22626595	50	-	FBgn0020278_3	FBgn0020278	-2.11133	3.89583e-05	UTR5
7713	3L	16866728	16883949	17222	+	FBgn0261565_2	FBgn0261565	-2.11056	2.32498e-17	CDS
4864	3L	16164052	16164701	650	-	FBgn0036576_4	FBgn0036576	-2.11021	1.11123e-34	UTR5
3856	2L	20810074	20813205	3132	+	FBgn0032886_2	FBgn0032886	-2.11021	2.43439e-17	UTR5
8677	2L	10178328	10180256	1929	-	FBgn0265002_2	FBgn0265002	-2.11021	1.02042e-13	UTR5
7452	3L	16050535	16050884	350	-	FBgn0260635_3	FBgn0260635	-2.11021	1.2872e-18	UTR5
8824	X	18371027	18371576	550	+	FBgn0265784_4	FBgn0265784	-2.10924	4.36213e-42	UTR5
6075	2R	18610728	18611727	1000	-	FBgn0050115_5	FBgn0050115	-2.10824	2.55852e-61	UTR5
8823	X	18366960	18367109	150	+	FBgn0265784_3	FBgn0265784	-2.10788	1.68689e-06	UTR5
1391	2R	21480092	21481176	1085	-	FBgn0010415_4	FBgn0010415	-2.10788	1.13819e-26	UTR5
3909	2R	7045819	7045868	50	+	FBgn0033134	FBgn0033134	-2.10745	1.08896e-06	UTR5
6988	2R	16125031	16125480	450	+	FBgn0086676	FBgn0086676	-2.10648	1.06734e-33	UTR5
8596	3L	15099353	15099502	150	-	FBgn0264704	FBgn0264704	-2.10587	2.56264e-07	NA
8379	X	5420518	5420817	300	-	FBgn0263987_5	FBgn0263987	-2.10542	9.95369e-19	UTR5
1202	2L	8698912	8699411	500	-	FBgn0004914	FBgn0004914	-2.10523	5.73847e-33	UTR5
1756	3R	17098700	17098749	50	-	FBgn0014141_2	FBgn0014141	-2.10515	0.000441153	UTR5
8063	X	6225697	6226146	450	+	FBgn0262730	FBgn0262730	-2.10459	1.00474e-34	UTR5
6838	2R	5804762	5846668	41907	+	FBgn0085414	FBgn0085414	-2.10437	6.14693e-57	UTR5
937	X	8650282	8650631	350	-	FBgn0004102_3	FBgn0004102	-2.10413	1.81332e-21	UTR5
1800	3R	21855867	21856266	400	-	FBgn0015229	FBgn0015229	-2.10413	3.03686e-26	UTR5
3183	X	12028883	12028982	100	-	FBgn0030366_2	FBgn0030366	-2.10413	2.96963e-05	UTR5
8970	2L	6082653	6083702	1050	+	FBgn0266450	FBgn0266450	-2.10344	2.08858e-72	UTR5
3069	X	7907466	7907765	300	-	FBgn0029974_2	FBgn0029974	-2.10221	4.84735e-18	UTR5
9060	3R	8444437	8477567	33131	-	FBgn0266801_7	FBgn0266801	-2.10217	2.87096e-32	UTR5
8664	2R	5981894	5982543	650	+	FBgn0264959	FBgn0264959	-2.10205	1.27438e-51	UTR5
661	2R	7283722	7286012	2291	+	FBgn0003174_2	FBgn0003174	-2.10191	2.96253e-16	CDS
1401	2L	4283198	4284792	1595	+	FBgn0010473	FBgn0010473	-2.10191	7.8577e-14	UTR5
9184	3L	6128405	6128504	100	+	FBgn0267667_2	FBgn0267667	-2.10191	6.13005e-06	NA
7026	X	19347748	19347847	100	-	FBgn0086778_4	FBgn0086778	-2.10191	9.26193e-07	UTR5
2340	2L	16257157	16257556	400	-	FBgn0024734_3	FBgn0024734	-2.10141	2.25561e-26	UTR5
5439	3R	21097278	21097827	550	-	FBgn0038853	FBgn0038853	-2.10006	2.62432e-35	UTR5
8371	2R	15426246	15426445	200	+	FBgn0263980_8	FBgn0263980	-2.10006	1.34138e-10	UTR5
1855	2L	3086226	3086275	50	-	FBgn0015600_2	FBgn0015600	-2.10006	0.00596785	UTR5
2071	X	9729898	9730197	300	+	FBgn0020378_2	FBgn0020378	-2.10006	2.17528e-13	UTR5
8273	3L	2871727	2872026	300	-	FBgn0263392_9	FBgn0263392	-2.10006	5.5723e-13	UTR5
2336	2R	12044662	12044861	200	+	FBgn0024732	FBgn0024732	-2.09906	4.22854e-12	UTR5
7603	3R	5686105	5686872	768	+	FBgn0261261	FBgn0261261	-2.0987	8.69841e-18	UTR5
8309	2R	8145782	8145981	200	-	FBgn0263593_2	FBgn0263593	-2.09849	7.56191e-14	UTR5
9142	3R	22369349	22370810	1462	+	FBgn0267385	FBgn0267385	-2.09818	1.60526e-18	UTR5
4542	3L	4025612	4025961	350	-	FBgn0035484_2	FBgn0035484	-2.09766	1.23272e-21	UTR5
6573	3R	6566425	6593330	26906	-	FBgn0053202_4	FBgn0053202	-2.09766	1.31464e-48	UTR5
628	3R	23295093	23311985	16893	-	FBgn0003118_4	FBgn0003118	-2.09714	9.77755e-07	UTR5
9106	X	5690223	5690572	350	-	FBgn0267081_2	FBgn0267081	-2.09714	5.42914e-16	NA
7296	X	12432374	12432423	50	+	FBgn0259680	FBgn0259680	-2.09714	0.00435574	UTR5
9431	3R	14481464	14481513	50	-	FBgn0285955_7	FBgn0285955	-2.09714	0.00149042	UTR5
8175	2R	8666213	8670796	4584	+	FBgn0263120	FBgn0263120	-2.09627	1.2574e-16	UTR5
2765	3R	7266115	7266871	757	+	FBgn0028400	FBgn0028400	-2.09577	2.12008e-11	UTR5
1327	2R	12453240	12453389	150	+	FBgn0010238	FBgn0010238	-2.09523	6.9688e-09	UTR5
[truncated: 7,477 more rows]

## Sheet: Radar.mettl3RNAivscontrol.aged
Column1	seqnames	start	end	width	strand	transcript_id	gene	logFC	p	location
2049	3L	1648994	1649293	300	+	FBgn0025712	FBgn0025712	-5.0626	1.04783e-26	UTR5
6210	2L	5824704	5825153	450	+	FBgn0085410_2	FBgn0085410	-4.77912	8.7677e-23	UTR5
2332	3R	25881178	25881377	200	-	FBgn0027865	FBgn0027865	-4.63473	2.79506e-11	UTR5
7099	3L	20168715	20185213	16499	-	FBgn0261556_2	FBgn0261556	-4.56781	1.81513e-33	UTR5
1074	3L	6098267	6098416	150	+	FBgn0005658_4	FBgn0005658	-4.56435	2.10587e-10	UTR5
861	3L	22035053	22035552	500	+	FBgn0004514	FBgn0004514	-4.54329	3.85938e-35	UTR5
1075	3L	6111523	6112394	872	+	FBgn0005658_5	FBgn0005658	-4.5326	3.22069e-43	UTR5
1261	2R	16500228	16503602	3375	+	FBgn0011260	FBgn0011260	-4.50535	1.21803e-27	UTR5
5814	3L	20294884	20295083	200	-	FBgn0052227_2	FBgn0052227	-4.40672	3.09949e-13	UTR5
7817	2L	20016883	20017282	400	-	FBgn0264443	FBgn0264443	-4.3438	1.57359e-24	UTR5
927	3R	18446740	18446889	150	-	FBgn0004652_3	FBgn0004652	-4.31749	2.20981e-11	UTR5
2058	4	43129	43478	350	-	FBgn0025740	FBgn0025740	-4.31749	9.40481e-22	CDS
2763	X	12616366	12616615	250	+	FBgn0030408	FBgn0030408	-4.30407	5.6552e-13	UTR5
6167	3R	31311207	31311806	600	+	FBgn0085376	FBgn0085376	-4.29728	4.54688e-40	UTR5
5169	3R	28744033	28744382	350	-	FBgn0039595	FBgn0039595	-4.29046	1.56535e-19	UTR5
8208	3L	23206719	23210950	4232	+	FBgn0266347	FBgn0266347	-4.29046	4.48806e-31	UTR5
8237	3R	22639858	22652354	12497	+	FBgn0266418	FBgn0266418	-4.2485	1.09714e-12	UTR5
2673	X	8442249	8442298	50	-	FBgn0030039	FBgn0030039	-4.23411	2.15805e-05	UTR5
7607	2L	13423146	13423345	200	+	FBgn0263354_3	FBgn0263354	-4.21951	6.7105e-12	UTR5
7810	3R	5522721	5523120	400	-	FBgn0264427	FBgn0264427	-4.21951	9.53736e-25	UTR5
1105	3R	31039674	31040123	450	+	FBgn0010015_2	FBgn0010015	-4.21951	1.27603e-21	UTR5
1116	X	18505156	18505205	50	-	FBgn0010194_3	FBgn0010194	-4.21951	0.000400393	UTR5
1760	2R	20916853	20917052	200	+	FBgn0020617	FBgn0020617	-4.21951	3.16532e-10	UTR5
5856	3L	5997258	6019082	21825	+	FBgn0052406	FBgn0052406	-4.21319	1.85005e-34	UTR5
5892	X	19545116	19545265	150	-	FBgn0052532	FBgn0052532	-4.20469	4.29865e-11	UTR5
3488	2R	7540211	7540260	50	+	FBgn0033192	FBgn0033192	-4.20469	1.38444e-05	UTR5
3770	2R	16566073	16566699	627	+	FBgn0034137	FBgn0034137	-4.20469	1.42467e-20	UTR5
4353	3L	13474388	13474637	250	-	FBgn0036369_3	FBgn0036369	-4.2017	2.88356e-20	UTR5
6155	X	20623174	20623423	250	-	FBgn0083981	FBgn0083981	-4.18586	2.85537e-14	UTR5
7361	3L	392284	392333	50	-	FBgn0262139_3	FBgn0262139	-4.17439	1.61194e-05	UTR5
4831	3R	14609692	14610041	350	+	FBgn0038246	FBgn0038246	-4.17246	1.24701e-32	UTR5
8168	3R	29658937	29659834	898	-	FBgn0266137_3	FBgn0266137	-4.16408	1.52112e-32	UTR5
3153	2L	6742552	6743001	450	+	FBgn0031855	FBgn0031855	-4.15888	2.8193e-32	UTR5
8024	2R	17216699	17275439	58741	+	FBgn0265487	FBgn0265487	-4.12136	2.17411e-79	UTR5
8444	3L	22274163	22274262	100	-	FBgn0267622	FBgn0267622	-4.11632	3.89805e-09	NA
7241	2R	14504008	14504157	150	+	FBgn0261823	FBgn0261823	-4.11087	1.93917e-11	UTR5
7191	X	15297816	15299537	1722	+	FBgn0261703	FBgn0261703	-4.09434	2.22938e-33	UTR5
8210	X	22657424	22740546	83123	+	FBgn0266348	FBgn0266348	-4.09434	1.13484e-23	NA
963	2R	12019047	12019146	100	-	FBgn0004839	FBgn0004839	-4.09434	8.7406e-08	UTR5
5752	2L	13717021	13717120	100	-	FBgn0051814_2	FBgn0051814	-4.07754	3.47216e-07	UTR5
6069	4	161226	161275	50	-	FBgn0053978	FBgn0053978	-4.02535	4.19312e-05	CDS
5901	X	13835873	13836122	250	-	FBgn0052626	FBgn0052626	-4.02535	1.50158e-14	UTR5
5254	4	305563	305812	250	-	FBgn0039900_2	FBgn0039900	-4.01938	1.9678e-18	UTR5
7294	2L	10963404	10964103	700	-	FBgn0261871_2	FBgn0261871	-4.01096	2.30209e-47	UTR5
284	2R	15380489	15380638	150	-	FBgn0000996_2	FBgn0000996	-4.00733	1.12601e-09	UTR5
7317	3R	8578305	8578404	100	+	FBgn0261929	FBgn0261929	-4.00733	1.68453e-06	UTR5
7773	X	7090383	7090432	50	-	FBgn0264270_6	FBgn0264270	-4.00733	0.00011996	UTR5
7906	4	427381	427630	250	+	FBgn0264794	FBgn0264794	-4.00213	8.68071e-20	NA
8081	2L	6323817	6324116	300	+	FBgn0265778	FBgn0265778	-3.98898	2.12674e-17	UTR5
5282	2R	4671903	4672360	458	+	FBgn0040005	FBgn0040005	-3.97029	1.38996e-25	UTR5
6172	2L	4694771	4705556	10786	+	FBgn0085380	FBgn0085380	-3.94481	3.65734e-27	UTR5
4198	3L	7077413	7077462	50	-	FBgn0035733_3	FBgn0035733	-3.94158	0.000254557	UTR5
4681	3R	9411994	9412143	150	-	FBgn0037690	FBgn0037690	-3.94158	1.00786e-11	UTR5
6793	3L	7423877	7445336	21460	+	FBgn0259935	FBgn0259935	-3.93183	3.68374e-32	UTR5
7955	3R	23178870	23178919	50	+	FBgn0265042_4	FBgn0265042	-3.93183	7.19946e-05	UTR5
4436	3L	16942772	16942821	50	-	FBgn0036680	FBgn0036680	-3.93183	3.58386e-05	UTR5
929	3R	18545137	18545486	350	-	FBgn0004652_5	FBgn0004652	-3.91202	1.69996e-21	UTR5
6369	X	12917727	12919689	1963	+	FBgn0086675_2	FBgn0086675	-3.91202	1.70289e-100	UTR5
2240	2L	10310707	10310856	150	-	FBgn0027491	FBgn0027491	-3.89182	1.46498e-12	UTR5
3304	2L	12114410	12114609	200	+	FBgn0032414	FBgn0032414	-3.8712	1.24491e-14	UTR5
7293	2L	10961296	10963303	2008	-	FBgn0261871	FBgn0261871	-3.85722	1.34882e-12	UTR5
5112	3R	25665909	25665958	50	+	FBgn0039354	FBgn0039354	-3.85015	0.000135851	UTR5
3254	2L	10060916	10062630	1715	+	FBgn0032178	FBgn0032178	-3.85015	1.28382e-08	UTR5
6689	3L	20820510	20820709	200	+	FBgn0259243_3	FBgn0259243	-3.8466	2.62303e-16	UTR5
1677	X	10890551	10890800	250	-	FBgn0017561	FBgn0017561	-3.82864	2.53395e-14	UTR5
7023	2L	16685457	16685856	400	+	FBgn0261278	FBgn0261278	-3.82864	3.76917e-31	UTR5
8334	3R	24544769	24545018	250	+	FBgn0266758	FBgn0266758	-3.81771	2.57697e-15	UTR5
5825	3L	3800819	3801018	200	-	FBgn0052264_11	FBgn0052264	-3.79549	5.76224e-16	UTR5
7360	3L	376631	377180	550	-	FBgn0262139_2	FBgn0262139	-3.7612	2.60988e-35	UTR5
3730	2R	15340522	15350580	10059	+	FBgn0034013	FBgn0034013	-3.75271	6.02907e-44	UTR5
6575	X	15972265	15973064	800	-	FBgn0259110_5	FBgn0259110	-3.73767	1.76912e-52	UTR5
5267	4	1147616	1149035	1420	+	FBgn0039925	FBgn0039925	-3.73767	6.76896e-05	CDS
1435	3R	20978233	20978982	750	+	FBgn0013995	FBgn0013995	-3.73767	7.47317e-58	UTR5
3449	2L	21677131	21677480	350	-	FBgn0032957_3	FBgn0032957	-3.7297	2.81392e-18	UTR5
7374	2L	12347909	12348058	150	+	FBgn0262475	FBgn0262475	-3.72569	1.77942e-09	UTR5
4580	3L	22637717	22637916	200	-	FBgn0037171_3	FBgn0037171	-3.71965	7.68744e-17	UTR5
5179	3R	28969873	28970322	450	-	FBgn0039617_3	FBgn0039617	-3.71357	1.57526e-25	UTR5
5131	3R	26262712	26268380	5669	+	FBgn0039420	FBgn0039420	-3.71357	1.35671e-22	UTR5
2045	3L	22274035	22274284	250	+	FBgn0025702	FBgn0025702	-3.7095	2.00557e-20	UTR5
4632	3R	6187415	6189095	1681	+	FBgn0037408	FBgn0037408	-3.7013	3.50951e-19	UTR5
2004	X	1753766	1754015	250	-	FBgn0025391_2	FBgn0025391	-3.68888	6.54852e-14	UTR5
3125	2L	5613529	5617896	4368	-	FBgn0031725	FBgn0031725	-3.68679	6.45594e-26	UTR5
5125	3R	25955821	25955870	50	-	FBgn0039396	FBgn0039396	-3.66356	0.00032933	UTR5
5346	X	294713	294962	250	-	FBgn0040370_2	FBgn0040370	-3.66356	1.60231e-17	UTR5
6147	2L	7885603	7885752	150	+	FBgn0083968	FBgn0083968	-3.64632	7.87331e-11	CDS
2193	3R	15804298	15810884	6587	+	FBgn0026616	FBgn0026616	-3.64632	4.04976e-39	UTR5
1971	2R	10673645	10673944	300	+	FBgn0024836_2	FBgn0024836	-3.63759	2.73514e-18	UTR5
4988	3R	21247061	21247260	200	+	FBgn0038874	FBgn0038874	-3.63759	2.28462e-11	UTR5
5183	3R	29088445	29088794	350	+	FBgn0039633_2	FBgn0039633	-3.63759	2.10829e-21	UTR5
6743	3R	22120111	22120210	100	+	FBgn0259736	FBgn0259736	-3.63759	8.8866e-08	UTR5
8169	3R	29659885	29659984	100	-	FBgn0266137_4	FBgn0266137	-3.62624	1.63133e-10	UTR5
4973	3R	20817722	20818879	1158	-	FBgn0038828	FBgn0038828	-3.62434	7.68785e-16	UTR5
6686	X	6524174	6524273	100	-	FBgn0259242_3	FBgn0259242	-3.61989	6.05193e-08	UTR5
8293	3L	2378900	2379149	250	+	FBgn0266696	FBgn0266696	-3.61989	1.55731e-14	UTR5
7758	2L	7674629	7675078	450	-	FBgn0264087_3	FBgn0264087	-3.61092	5.64487e-28	UTR5
6979	3L	15034008	15048742	14735	-	FBgn0261090_2	FBgn0261090	-3.61092	2.4658e-13	CDS
2153	X	17652113	17652412	300	-	FBgn0026375_4	FBgn0026375	-3.61092	7.20561e-17	UTR5
2627	X	6849820	6850069	250	+	FBgn0029914	FBgn0029914	-3.61092	1.85562e-14	UTR5
5361	2R	16639862	16639961	100	-	FBgn0040505_5	FBgn0040505	-3.59731	8.91231e-08	UTR5
8483	2L	19606619	19610796	4178	+	FBgn0267964	FBgn0267964	-3.59731	3.30327e-40	UTR5
8012	3R	26195550	26195599	50	+	FBgn0265379	FBgn0265379	-3.59731	8.49309e-06	NA
5816	3L	3742834	3746238	3405	-	FBgn0052264_2	FBgn0052264	-3.58352	1.00473e-83	UTR5
7821	X	836241	836290	50	-	FBgn0264449_4	FBgn0264449	-3.56953	0.000528951	UTR5
65	2L	10249514	10249563	50	-	FBgn0000229	FBgn0000229	-3.56953	4.90104e-05	UTR5
5218	3R	30160074	30160273	200	-	FBgn0039749	FBgn0039749	-3.56953	1.00013e-11	UTR5
2463	2L	22019408	22019557	150	+	FBgn0028979	FBgn0028979	-3.56953	3.25913e-09	UTR5
1295	2R	9928971	9929320	350	-	FBgn0011656_3	FBgn0011656	-3.56483	4.19068e-26	UTR5
2452	2L	15074826	15074975	150	+	FBgn0028879	FBgn0028879	-3.56483	4.32213e-15	UTR5
4020	3L	589175	589224	50	-	FBgn0035144_3	FBgn0035144	-3.55535	1.96792e-05	UTR5
5368	3R	26727602	26727854	253	+	FBgn0040608	FBgn0040608	-3.55535	5.22811e-07	UTR5
4786	3R	12916156	12918444	2289	+	FBgn0038092	FBgn0038092	-3.54818	1.53819e-16	UTR5
5577	2R	15727431	15727880	450	+	FBgn0050089	FBgn0050089	-3.54385	9.2783e-31	UTR5
691	2L	20341950	20342199	250	+	FBgn0003475_2	FBgn0003475	-3.54096	8.95219e-15	UTR5
5772	3L	9491866	9491915	50	-	FBgn0052037	FBgn0052037	-3.54096	0.000213648	UTR5
7544	3R	22323845	22323894	50	-	FBgn0263117	FBgn0263117	-3.54096	0.000498889	UTR5
5178	3R	28969473	28969722	250	-	FBgn0039617_2	FBgn0039617	-3.53223	1.5049e-20	UTR5
6072	2L	22019408	22019557	150	+	FBgn0053987	FBgn0053987	-3.52636	1.11522e-09	UTR5
6755	2R	7489424	7489523	100	-	FBgn0259745_7	FBgn0259745	-3.52636	1.17515e-06	UTR5
6977	2L	17594761	17594960	200	+	FBgn0261089	FBgn0261089	-3.52636	7.81544e-12	UTR5
8201	2L	19604941	19605490	550	-	FBgn0266313	FBgn0266313	-3.52636	1.13079e-45	NA
7824	X	881566	884448	2883	-	FBgn0264449_7	FBgn0264449	-3.52636	4.94196e-22	CDS
6031	4	252880	253329	450	-	FBgn0053481_2	FBgn0053481	-3.52268	2.84744e-35	UTR5
3261	2L	10344492	10344641	150	+	FBgn0032225	FBgn0032225	-3.51453	2.62279e-12	UTR5
3092	2L	3730566	3730665	100	+	FBgn0031568	FBgn0031568	-3.51155	1.34007e-07	UTR5
3460	2R	6051299	6051348	50	+	FBgn0033058	FBgn0033058	-3.51155	0.000176032	UTR5
6224	3L	5424159	5429445	5287	+	FBgn0085420	FBgn0085420	-3.51154	2.18443e-25	UTR5
5150	3R	27608129	27613293	5165	+	FBgn0039530_2	FBgn0039530	-3.50405	3.34875e-31	UTR5
2077	2R	22379737	22380858	1122	+	FBgn0025878	FBgn0025878	-3.49808	2.48414e-20	CDS
6652	2R	13438852	13439001	150	-	FBgn0259221_8	FBgn0259221	-3.49651	1.016e-09	UTR5
5461	2L	19411665	19411764	100	-	FBgn0041789_2	FBgn0041789	-3.49651	7.26938e-06	UTR5
594	2R	12780591	12781190	600	+	FBgn0003326	FBgn0003326	-3.49651	3.74449e-44	CDS
2515	X	3482073	3482322	250	-	FBgn0029663_3	FBgn0029663	-3.4889	7.22009e-16	UTR5
1003	3L	3930970	3933619	2650	-	FBgn0004910_3	FBgn0004910	-3.47816	3.70469e-19	UTR5
150	2L	19586923	19610806	23884	+	FBgn0000464_2	FBgn0000464	-3.4761	2.09518e-68	UTR5
7178	2R	12665293	12665542	250	-	FBgn0261673	FBgn0261673	-3.46574	7.41941e-11	UTR5
8240	X	3574586	3574835	250	+	FBgn0266429	FBgn0266429	-3.46574	4.2356e-12	UTR5
4788	3R	12973622	12974315	694	-	FBgn0038098_2	FBgn0038098	-3.46574	4.3268e-13	UTR5
4628	3R	5780960	5781009	50	+	FBgn0037374_2	FBgn0037374	-3.46574	1.31755e-05	UTR3
4739	3R	11500034	11501074	1041	+	FBgn0037908	FBgn0037908	-3.46051	7.36203e-35	UTR5
4885	3R	17762089	17762188	100	-	FBgn0038542	FBgn0038542	-3.45526	8.21548e-07	UTR5
5679	3R	26170897	26171394	498	+	FBgn0051323	FBgn0051323	-3.44468	3.68318e-10	UTR5
6775	2L	11167574	11167873	300	-	FBgn0259822_6	FBgn0259822	-3.44468	9.56666e-22	UTR5
480	3R	21556733	21557082	350	-	FBgn0002941	FBgn0002941	-3.43757	2.32405e-18	UTR5
5049	3R	24226635	24226834	200	-	FBgn0039169	FBgn0039169	-3.43399	4.08068e-11	UTR5
7927	3L	15893645	15899029	5385	-	FBgn0264908	FBgn0264908	-3.43399	3.26198e-29	UTR5
4000	2R	24693987	24694236	250	-	FBgn0035050	FBgn0035050	-3.42652	3.09572e-19	UTR5
2046	3L	22277760	22277809	50	+	FBgn0025702_2	FBgn0025702	-3.42318	0.000200096	UTR5
3645	2R	12079394	12079493	100	-	FBgn0033679	FBgn0033679	-3.42318	3.26963e-09	UTR5
2700	X	9210238	9210537	300	-	FBgn0030102_3	FBgn0030102	-3.42182	1.07277e-16	UTR5
3703	2R	14378147	14382203	4057	+	FBgn0033932	FBgn0033932	-3.421	1.67324e-37	UTR5
7891	3L	277537	277686	150	+	FBgn0264707	FBgn0264707	-3.41773	6.62502e-10	UTR5
5100	3R	25199868	25200017	150	+	FBgn0039290	FBgn0039290	-3.41773	3.75129e-09	UTR5
4616	3R	5467828	5468127	300	+	FBgn0037329	FBgn0037329	-3.41773	1.27831e-20	UTR5
6485	3L	2114379	2115611	1233	-	FBgn0086906_47	FBgn0086906	-3.41444	1.67766e-17	UTR5
1072	3L	6097917	6097966	50	+	FBgn0005658_2	FBgn0005658	-3.4012	2.13028e-05	UTR5
2105	3L	21048409	21048508	100	+	FBgn0026179_2	FBgn0026179	-3.4012	1.94845e-06	UTR5
7478	3L	21220450	21220799	350	+	FBgn0262855	FBgn0262855	-3.39702	2.73045e-34	UTR5
7459	3L	4625328	4625896	569	-	FBgn0262733_2	FBgn0262733	-3.39002	2.84182e-11	UTR5
3052	2L	2011761	2017798	6038	+	FBgn0031384_2	FBgn0031384	-3.38967	2.1544e-21	UTR5
5786	3L	12329282	12329631	350	+	FBgn0052105	FBgn0052105	-3.38439	5.06798e-18	UTR5
6478	3L	2088606	2088905	300	-	FBgn0086906_40	FBgn0086906	-3.38251	1.7181e-20	UTR3
6725	2L	6408411	6411026	2616	-	FBgn0259714	FBgn0259714	-3.38139	1.25891e-27	UTR5
5012	3R	22469527	22470526	1000	+	FBgn0038975	FBgn0038975	-3.38099	1.1703e-91	UTR5
7435	3R	10264356	10264855	500	+	FBgn0262617	FBgn0262617	-3.37873	1.86725e-32	UTR5
4719	3R	9864993	9868120	3128	-	FBgn0037766_4	FBgn0037766	-3.37872	2.0314e-127	UTR5
6949	2R	13529706	13529855	150	-	FBgn0260964_2	FBgn0260964	-3.3771	2.22627e-14	UTR5
7705	2R	7098643	7098892	250	+	FBgn0263934	FBgn0263934	-3.37303	1.3849e-14	UTR5
3771	2R	16566750	16567841	1092	+	FBgn0034137_2	FBgn0034137	-3.36959	1.4599e-21	UTR5
5673	3R	19412739	19416156	3418	+	FBgn0051221	FBgn0051221	-3.36837	8.14377e-48	UTR5
7401	3R	17775449	17776148	700	-	FBgn0262562_3	FBgn0262562	-3.3673	2.48899e-46	UTR5
5813	3L	20280121	20294833	14713	-	FBgn0052227	FBgn0052227	-3.3673	3.63357e-06	UTR5
756	3R	27974329	27988384	14056	-	FBgn0003890	FBgn0003890	-3.3673	9.99981e-25	UTR5
1900	3L	4071418	4071667	250	-	FBgn0024179	FBgn0024179	-3.3673	2.30481e-15	UTR5
2852	X	15941227	15941426	200	+	FBgn0030710_2	FBgn0030710	-3.3673	1.0993e-13	UTR5
8432	rDNA	36341	37519	1179	+	FBgn0267511	FBgn0267511	-3.36379	9.31528e-05	NA
6278	X	6540971	6541170	200	+	FBgn0085446	FBgn0085446	-3.35864	7.55324e-13	UTR5
4466	3L	18502258	18502507	250	-	FBgn0036789	FBgn0036789	-3.35864	4.91509e-12	UTR5
3180	2L	7364616	7364715	100	+	FBgn0031903	FBgn0031903	-3.35574	4.04681e-08	UTR5
4594	3R	4250322	4250421	100	-	FBgn0037225_2	FBgn0037225	-3.35341	2.72647e-08	UTR5
3408	2L	20097954	20098153	200	+	FBgn0032850	FBgn0032850	-3.3499	2.13082e-09	UTR5
4542	2R	11220010	11220409	400	+	FBgn0037084	FBgn0037084	-3.3499	1.17389e-35	UTR5
5449	3R	4280449	4281730	1282	+	FBgn0041605	FBgn0041605	-3.34585	5.12642e-34	UTR5
4823	3R	14107922	14108321	400	-	FBgn0038202_2	FBgn0038202	-3.34551	8.87118e-28	UTR5
6071	4	162076	162125	50	-	FBgn0053978_3	FBgn0053978	-3.34404	0.000296365	CDS
6033	3R	11542100	11542899	800	-	FBgn0053512	FBgn0053512	-3.34265	2.09312e-69	UTR5
2293	2R	9793223	9806825	13603	-	FBgn0027589_2	FBgn0027589	-3.34265	8.11825e-37	UTR5
5305	X	16275533	16275732	200	-	FBgn0040207	FBgn0040207	-3.34109	8.43191e-11	UTR5
6651	2R	13437401	13437500	100	-	FBgn0259221_7	FBgn0259221	-3.33221	3.52343e-07	UTR5
1145	X	7995747	7999477	3731	+	FBgn0010329	FBgn0010329	-3.3322	1.45406e-18	UTR5
642	X	18059770	18062847	3078	-	FBgn0003380_29	FBgn0003380	-3.3322	1.50667e-48	UTR5
4197	3L	7063132	7077362	14231	-	FBgn0035733_2	FBgn0035733	-3.3322	1.18113e-14	CDS
5073	3R	24836918	24837167	250	+	FBgn0039232_2	FBgn0039232	-3.3322	1.12867e-16	UTR5
5244	3R	31622186	31622735	550	+	FBgn0039862	FBgn0039862	-3.32791	5.01507e-52	UTR5
7718	3R	18958604	18969447	10844	+	FBgn0263983_2	FBgn0263983	-3.32466	6.3676e-87	UTR3
1509	3R	10350232	10350531	300	+	FBgn0015396	FBgn0015396	-3.32023	7.56712e-22	UTR5
2989	X	20394445	20394944	500	+	FBgn0031107	FBgn0031107	-3.31782	8.77615e-29	UTR5
416	2L	19107578	19107627	50	-	FBgn0002023_7	FBgn0002023	-3.31419	8.90989e-05	UTR5
7402	3R	17782358	17782407	50	-	FBgn0262562_4	FBgn0262562	-3.31419	0.000274413	CDS
5981	2L	5004651	5004900	250	-	FBgn0053113_4	FBgn0053113	-3.30916	5.12814e-25	UTR5
6182	3R	4538677	4558067	19391	-	FBgn0085386	FBgn0085386	-3.30505	2.02412e-31	UTR5
7324	3L	21598887	21599286	400	+	FBgn0261953	FBgn0261953	-3.30505	1.47457e-25	UTR5
1132	2L	19133916	19134165	250	+	FBgn0010300	FBgn0010300	-3.30505	7.66149e-15	UTR5
1607	3L	9678854	9679003	150	-	FBgn0016081_3	FBgn0016081	-3.30505	4.43788e-14	UTR5
6361	2R	6610554	6614106	3553	+	FBgn0086655_5	FBgn0086655	-3.30111	5.93855e-30	UTR5
6523	2L	20796743	20796992	250	-	FBgn0250785	FBgn0250785	-3.29584	2.66123e-12	UTR5
640	X	18039369	18040168	800	-	FBgn0003380_27	FBgn0003380	-3.29584	1.40521e-55	UTR5
5288	3R	16226051	16226250	200	+	FBgn0040071	FBgn0040071	-3.29584	6.48686e-13	UTR5
4019	3L	589025	589124	100	-	FBgn0035144_2	FBgn0035144	-3.29584	1.65133e-07	UTR5
4682	3R	9460403	9460602	200	-	FBgn0037697	FBgn0037697	-3.29584	6.05063e-15	UTR5
2417	2L	16000591	16014138	13548	+	FBgn0028644	FBgn0028644	-3.29053	8.00866e-51	UTR5
6595	3L	9751183	9752931	1749	-	FBgn0259163	FBgn0259163	-3.29039	3.49202e-40	UTR5
3387	2L	19426344	19426443	100	+	FBgn0032779	FBgn0032779	-3.28653	1.9871e-06	UTR5
7682	3R	22297070	22297119	50	+	FBgn0263834	FBgn0263834	-3.28341	0.000743811	NA
3639	2R	11845374	11845723	350	+	FBgn0033657	FBgn0033657	-3.28287	2.23652e-22	UTR5
1113	2R	9246800	9247249	450	-	FBgn0010114	FBgn0010114	-3.28228	1.05865e-40	UTR5
6726	2L	6411127	6411176	50	-	FBgn0259714_2	FBgn0259714	-3.27714	0.000376606	UTR5
2628	X	6908377	6917414	9038	+	FBgn0029922	FBgn0029922	-3.27714	4.60279e-34	UTR5
948	2R	23632660	23633109	450	+	FBgn0004795	FBgn0004795	-3.27714	1.39988e-33	UTR5
4543	3L	21516406	21516505	100	+	FBgn0037093	FBgn0037093	-3.27714	1.8305e-06	UTR5
6242	2R	21255865	21256214	350	+	FBgn0085426	FBgn0085426	-3.27371	5.51174e-27	UTR5
4009	3L	152934	153083	150	+	FBgn0035101	FBgn0035101	-3.26767	3.7502e-10	UTR5
5952	2R	13295428	13295677	250	-	FBgn0052843_2	FBgn0052843	-3.26449	1.5475e-15	UTR5
4328	3L	12168660	12175282	6623	-	FBgn0036260	FBgn0036260	-3.26358	2.19257e-21	UTR5
1178	2L	7276822	7277121	300	-	FBgn0010453_5	FBgn0010453	-3.26236	1.07356e-17	UTR5
8423	3R	31210281	31210530	250	-	FBgn0267435	FBgn0267435	-3.25887	3.02918e-23	UTR5
6863	2L	17445463	17445512	50	-	FBgn0260632_4	FBgn0260632	-3.2581	0.000223578	UTR5
6029	2L	10373752	10374001	250	-	FBgn0053303	FBgn0053303	-3.2581	3.13869e-18	UTR3
2104	3L	21034585	21035034	450	+	FBgn0026179	FBgn0026179	-3.2581	7.37734e-20	UTR5
760	2L	18880862	18881211	350	-	FBgn0003896	FBgn0003896	-3.2581	7.23001e-21	UTR5
1542	2L	3127739	3144786	17048	-	FBgn0015600_6	FBgn0015600	-3.2581	1.37662e-30	UTR5
7862	X	10158484	10158933	450	+	FBgn0264503	FBgn0264503	-3.25722	6.56337e-28	UTR5
6294	3L	5659496	5664134	4639	+	FBgn0085447_2	FBgn0085447	-3.25424	4.9929e-14	UTR5
6645	2R	13424163	13424712	550	-	FBgn0259221	FBgn0259221	-3.25167	1.59349e-35	UTR5
2316	3R	31794131	31794380	250	+	FBgn0027620	FBgn0027620	-3.24843	2.87177e-14	UTR5
1527	2R	20902915	20903364	450	-	FBgn0015524_3	FBgn0015524	-3.24519	6.25251e-24	UTR5
6655	3L	3472497	3485848	13352	+	FBgn0259224	FBgn0259224	-3.24519	1.12482e-12	UTR5
5031	3R	23245620	23248853	3234	-	FBgn0039064_3	FBgn0039064	-3.24454	6.37288e-29	UTR5
359	2R	11475865	11475914	50	+	FBgn0001269	FBgn0001269	-3.23868	0.000322711	UTR5
5030	3R	23237299	23240017	2719	-	FBgn0039064_2	FBgn0039064	-3.23868	6.99738e-31	UTR5
2475	4	606750	607599	850	-	FBgn0028996	FBgn0028996	-3.23868	2.50224e-56	UTR5
5985	2L	10968053	10968102	50	-	FBgn0053129_2	FBgn0053129	-3.23475	1.77508e-05	UTR5
6181	3L	9927586	9928277	692	+	FBgn0085385	FBgn0085385	-3.23212	5.76793e-07	UTR5
4940	3R	19847361	19850086	2726	+	FBgn0038735	FBgn0038735	-3.23156	9.37044e-30	CDS
7111	3L	16899646	16900095	450	+	FBgn0261565_5	FBgn0261565	-3.21888	1.66671e-24	UTR5
4627	3R	5780860	5780909	50	+	FBgn0037374	FBgn0037374	-3.21888	4.7841e-05	UTR3
1583	3L	18304268	18304367	100	-	FBgn0015946	FBgn0015946	-3.21888	9.94538e-07	UTR5
5099	3R	25185233	25185332	100	+	FBgn0039286_3	FBgn0039286	-3.21888	3.12528e-08	UTR5
1183	2R	6740073	6740622	550	-	FBgn0010482_2	FBgn0010482	-3.21697	8.2586e-46	UTR5
6160	3R	17402362	17402452	91	-	FBgn0085308	FBgn0085308	-3.21084	0.0103165	UTR3
889	3R	11333051	11333100	50	+	FBgn0004595_7	FBgn0004595	-3.20883	5.58832e-05	UTR5
5803	3L	17690065	17690464	400	+	FBgn0052183	FBgn0052183	-3.2063	9.21519e-32	UTR5
4808	3R	13674143	13674542	400	-	FBgn0038165_5	FBgn0038165	-3.20327	1.54174e-31	UTR5
7901	2R	19349730	19356475	6746	-	FBgn0264753_2	FBgn0264753	-3.20275	6.92708e-26	UTR5
6490	3L	21322423	21327624	5202	+	FBgn0086913_4	FBgn0086913	-3.19867	1.9746e-14	UTR5
8126	2R	24187715	24187764	50	+	FBgn0266083	FBgn0266083	-3.19867	0.000478578	UTR5
5900	X	14322276	14389663	67388	+	FBgn0052600	FBgn0052600	-3.1971	1.2845e-66	UTR5
8425	3L	1649016	1649349	334	-	FBgn0267465	FBgn0267465	-3.19575	1.40182e-18	NA
1218	3R	18298680	18298829	150	-	FBgn0010877_4	FBgn0010877	-3.19356	8.17331e-11	UTR5
1377	2L	16050015	16056255	6241	+	FBgn0013433	FBgn0013433	-3.19356	2.10888e-56	UTR5
6766	2L	152951	153250	300	-	FBgn0259818	FBgn0259818	-3.18989	1.16208e-21	CDS
6583	2R	22797640	22797989	350	-	FBgn0259145_2	FBgn0259145	-3.1805	7.16203e-23	UTR5
7375	2L	12348309	12351806	3498	+	FBgn0262475_2	FBgn0262475	-3.17805	5.08777e-07	UTR5
8459	3R	16477401	16477450	50	-	FBgn0267693	FBgn0267693	-3.17805	0.00378275	NA
4189	3L	6704910	6705109	200	+	FBgn0035711	FBgn0035711	-3.17805	3.73851e-15	UTR5
285	2R	15380689	15380788	100	-	FBgn0000996_3	FBgn0000996	-3.17805	2.93849e-06	UTR5
5896	X	18479288	18479437	150	-	FBgn0052547_3	FBgn0052547	-3.17805	5.78296e-11	UTR5
4851	3R	16172291	16172340	50	+	FBgn0038404	FBgn0038404	-3.17805	0.000171332	CDS
888	3R	11332901	11333000	100	+	FBgn0004595_6	FBgn0004595	-3.17805	1.92866e-05	UTR5
1304	2L	10831979	10837511	5533	-	FBgn0011676	FBgn0011676	-3.17805	2.6565e-22	UTR5
1878	X	6255288	6255487	200	-	FBgn0023458_2	FBgn0023458	-3.17341	2.99872e-16	UTR5
6433	X	19887711	19887760	50	-	FBgn0086782_2	FBgn0086782	-3.16758	0.000623992	UTR5
3101	2L	4813059	4813308	250	+	FBgn0031630	FBgn0031630	-3.16758	1.24889e-18	UTR5
5122	3R	25856204	25856703	500	+	FBgn0039380	FBgn0039380	-3.16125	3.5022e-31	UTR5
26	3R	24485478	24485827	350	+	FBgn0000039	FBgn0000039	-3.16004	3.28825e-27	UTR5
3845	2R	20327320	20328461	1142	+	FBgn0034504	FBgn0034504	-3.15785	2.34532e-72	UTR5
3089	2L	3426570	3426719	150	-	FBgn0031530_2	FBgn0031530	-3.157	1.19945e-11	UTR5
6156	X	20623474	20623523	50	-	FBgn0083981_2	FBgn0083981	-3.157	0.000796204	UTR5
7887	4	557505	557804	300	-	FBgn0264618	FBgn0264618	-3.157	9.54611e-17	UTR5
5208	3R	29927405	29927876	472	+	FBgn0039723	FBgn0039723	-3.15274	6.86472e-29	UTR5
6062	3L	9644259	9644908	650	+	FBgn0053696	FBgn0053696	-3.15274	2.84928e-41	UTR5
1709	3L	21099599	21131009	31411	-	FBgn0020294	FBgn0020294	-3.14988	3.26763e-45	UTR5
6698	X	21457539	21457688	150	-	FBgn0259245_5	FBgn0259245	-3.14658	3.9302e-10	UTR5
8660	3R	14405183	14405432	250	-	FBgn0285955_2	FBgn0285955	-3.14031	1.00272e-17	UTR5
4595	3R	4250742	4250791	50	-	FBgn0037225_3	FBgn0037225	-3.13549	0.000301518	UTR5
584	3L	11587321	11587720	400	-	FBgn0003292	FBgn0003292	-3.13549	1.31212e-22	UTR5
2202	4	557455	557804	350	-	FBgn0026869_3	FBgn0026869	-3.13549	1.59451e-17	UTR5
2003	X	1750472	1750571	100	-	FBgn0025391	FBgn0025391	-3.13549	1.50702e-05	UTR5
6218	3R	7814861	7815160	300	+	FBgn0085413_2	FBgn0085413	-3.13549	5.77648e-18	UTR5
8222	2R	23657767	23657916	150	+	FBgn0266377	FBgn0266377	-3.13549	4.39215e-09	UTR5
7185	2R	10344107	10357571	13465	-	FBgn0261698_2	FBgn0261698	-3.13549	5.94067e-05	UTR3
7933	2L	8204904	8205103	200	+	FBgn0264950	FBgn0264950	-3.13549	3.73703e-09	NA
8344	2L	20562547	20562646	100	+	FBgn0266886	FBgn0266886	-3.13549	1.63217e-07	NA
6370	X	12938597	12941318	2722	+	FBgn0086675_3	FBgn0086675	-3.13004	4.17478e-51	UTR5
2031	X	619331	620195	865	-	FBgn0025633_7	FBgn0025633	-3.13004	4.8457e-36	UTR5
3912	2R	22404227	22407059	2833	+	FBgn0034725	FBgn0034725	-3.12822	4.81613e-21	UTR5
908	3R	18371842	18372738	897	-	FBgn0004618	FBgn0004618	-3.12756	6.36788e-16	UTR5
306	2R	10444403	10445405	1003	+	FBgn0001122_3	FBgn0001122	-3.12718	8.92819e-25	UTR5
6140	3R	5959206	5959505	300	-	FBgn0083949_2	FBgn0083949	-3.1264	2.77819e-25	UTR5
6670	X	6790851	6791100	250	-	FBgn0259228_8	FBgn0259228	-3.12457	9.41394e-16	UTR5
6767	3R	4077989	4078288	300	+	FBgn0259821	FBgn0259821	-3.12457	1.20571e-19	UTR5
5789	3L	12628084	12628283	200	+	FBgn0052111	FBgn0052111	-3.1209	1.4786e-11	NA
515	2R	8913770	8914069	300	-	FBgn0003074	FBgn0003074	-3.1209	4.76042e-18	UTR5
1788	3R	30912954	30913103	150	+	FBgn0020912	FBgn0020912	-3.1209	3.88559e-08	UTR5
8713	3L	24724262	24725954	1693	+	FBgn0287186	FBgn0287186	-3.12089	5.33329e-18	UTR5
909	3L	6624082	6624631	550	+	FBgn0004619	FBgn0004619	-3.11795	3.21573e-37	UTR5
1014	2R	25083998	25084297	300	-	FBgn0004919	FBgn0004919	-3.11783	4.64876e-27	UTR5
6176	3R	28146930	28147710	781	+	FBgn0085383	FBgn0085383	-3.115	1.06351e-20	UTR5
5806	3L	18933009	18945988	12980	-	FBgn0052204	FBgn0052204	-3.11352	2.22772e-23	UTR5
6685	X	6485516	6524073	38558	-	FBgn0259242_2	FBgn0259242	-3.11352	2.51678e-22	UTR5
1520	X	8365563	8366919	1357	-	FBgn0015519_3	FBgn0015519	-3.1098	4.79674e-21	UTR5
7561	X	10243879	10244128	250	-	FBgn0263220_3	FBgn0263220	-3.10906	1.17337e-13	UTR5
998	2R	22868259	22868458	200	+	FBgn0004896	FBgn0004896	-3.10906	2.12468e-11	UTR5
2160	2R	10313941	10314040	100	+	FBgn0026403	FBgn0026403	-3.10608	3.90012e-07	UTR5
209	2R	6156247	6156961	715	-	FBgn0000546_5	FBgn0000546	-3.10608	4.14717e-16	UTR5
8098	2R	15775877	15775976	100	-	FBgn0265991_5	FBgn0265991	-3.10608	3.80922e-06	UTR5
4784	3R	12847160	12848419	1260	-	FBgn0038087	FBgn0038087	-3.10555	2.00885e-33	UTR5
780	X	356559	356758	200	+	FBgn0004034	FBgn0004034	-3.10395	8.60404e-15	UTR5
3370	2L	18943711	18943910	200	-	FBgn0032723_8	FBgn0032723	-3.10009	1.08824e-14	UTR5
6293	3L	5657963	5658414	452	+	FBgn0085447	FBgn0085447	-3.09671	1.68146e-32	UTR5
8204	2L	73387	73636	250	-	FBgn0266322_2	FBgn0266322	-3.09671	5.69073e-20	NA
4870	3R	17247459	17265049	17591	-	FBgn0038494	FBgn0038494	-3.09608	7.20204e-50	UTR5
5249	3R	31812659	31813758	1100	+	FBgn0039883	FBgn0039883	-3.09104	1.08936e-59	UTR5
4332	3L	12295874	12296073	200	-	FBgn0036274_2	FBgn0036274	-3.09104	7.02526e-13	UTR5
2110	X	16636865	16637214	350	-	FBgn0026181_3	FBgn0026181	-3.09104	2.33446e-21	UTR5
8154	3L	11938231	11938872	642	-	FBgn0266100_5	FBgn0266100	-3.09104	1.82767e-23	UTR5
8419	3L	15566463	15568218	1756	+	FBgn0267390_2	FBgn0267390	-3.09104	8.04322e-21	UTR5
2271	2L	10761166	10761565	400	+	FBgn0027550	FBgn0027550	-3.08947	2.30396e-30	UTR5
1037	2R	10728854	10729203	350	-	FBgn0005586	FBgn0005586	-3.08904	2.88463e-31	UTR5
7006	3R	5686973	5697079	10107	+	FBgn0261261_2	FBgn0261261	-3.08482	1.1677e-32	UTR5
7999	3R	21223769	21224239	471	-	FBgn0265205	FBgn0265205	-3.08384	1.42882e-20	NA
6727	2L	6411227	6411276	50	-	FBgn0259714_3	FBgn0259714	-3.07797	2.27806e-05	UTR5
8397	X	9510524	9550788	40265	-	FBgn0267253_3	FBgn0267253	-3.07797	1.26831e-36	UTR5
4707	3R	9739330	9739929	600	-	FBgn0037736	FBgn0037736	-3.07647	9.60058e-39	UTR5
5720	2L	20867955	20868004	50	+	FBgn0051675_2	FBgn0051675	-3.07577	0.000492999	UTR5
5808	3L	19386115	19412862	26748	-	FBgn0052206_2	FBgn0052206	-3.07438	1.05272e-38	UTR5
7726	3R	17919882	17920681	800	+	FBgn0263995	FBgn0263995	-3.0696	8.9574e-48	UTR5
1975	3R	20713349	20714577	1229	-	FBgn0024944	FBgn0024944	-3.06805	1.73624e-31	UTR5
1126	2L	2956981	2957230	250	+	FBgn0010263	FBgn0010263	-3.06805	4.85268e-17	UTR5
126	3L	16712176	16712825	650	+	FBgn0000414	FBgn0000414	-3.06805	1.17093e-52	UTR5
5955	3R	4419429	4419578	150	-	FBgn0052944	FBgn0052944	-3.06668	2.02849e-13	UTR5
3242	2L	9566451	9566750	300	-	FBgn0032129_6	FBgn0032129	-3.0665	2.86162e-25	UTR5
4170	3L	6076772	6077021	250	+	FBgn0035676	FBgn0035676	-3.06417	2.06187e-17	UTR5
3960	2R	24022393	24022742	350	+	FBgn0034959	FBgn0034959	-3.06222	4.9979e-25	UTR5
2384	2R	17715773	17716272	500	-	FBgn0028494_2	FBgn0028494	-3.06183	1.91273e-44	UTR5
8586	2R	17715773	17716272	500	-	FBgn0284231	FBgn0284231	-3.06105	1.49354e-44	UTR5
6052	2R	5210650	5210799	150	-	FBgn0053554	FBgn0053554	-3.06027	3.77174e-09	CDS
7204	3L	1921557	1921756	200	+	FBgn0261723	FBgn0261723	-3.06027	8.76465e-12	CDS
4610	3R	5010982	5011031	50	-	FBgn0037292_2	FBgn0037292	-3.06027	0.00605226	UTR5
5684	3R	12094926	12095854	929	+	FBgn0051361	FBgn0051361	-3.06027	2.76105e-40	UTR5
6258	4	90440	90839	400	+	FBgn0085432_3	FBgn0085432	-3.05871	6.76335e-26	UTR5
3190	2L	7855126	7855225	100	-	FBgn0031955_2	FBgn0031955	-3.05636	1.12225e-07	UTR5
3319	2L	13354924	13355073	150	-	FBgn0032506_2	FBgn0032506	-3.05636	4.40576e-09	UTR5
5751	2L	13714162	13714261	100	-	FBgn0051814	FBgn0051814	-3.05636	3.98085e-07	UTR5
5456	2L	10372893	10373900	1008	-	FBgn0041723	FBgn0041723	-3.05545	6.83849e-16	UTR3
4515	3L	20103528	20103777	250	-	FBgn0036935_3	FBgn0036935	-3.05282	2.16085e-18	UTR5
5363	3R	20055798	20056047	250	-	FBgn0040571_2	FBgn0040571	-3.05243	3.04508e-17	UTR5
3029	2L	750653	753029	2377	+	FBgn0031275	FBgn0031275	-3.05071	1.58927e-28	UTR5
3630	2R	11758717	11758816	100	+	FBgn0033652_4	FBgn0033652	-3.04452	1.66312e-06	UTR5
559	2R	22512929	22514078	1150	-	FBgn0003175_4	FBgn0003175	-3.04452	2.26858e-74	UTR5
13	X	15378465	15379014	550	-	FBgn0000028_2	FBgn0000028	-3.04452	2.90418e-33	UTR5
4027	3L	866542	867973	1432	+	FBgn0035171	FBgn0035171	-3.04341	7.056e-23	UTR5
3149	2L	6611061	6611260	200	+	FBgn0031836	FBgn0031836	-3.03347	5.28886e-12	UTR5
5399	2L	9166928	9167027	100	+	FBgn0041092	FBgn0041092	-3.03255	2.58226e-06	UTR5
743	2R	21076715	21077114	400	+	FBgn0003748	FBgn0003748	-3.03255	1.68735e-27	UTR5
58	2L	17472366	17473215	850	-	FBgn0000183_3	FBgn0000183	-3.02976	2.47575e-58	UTR5
5932	X	9579588	9579987	400	-	FBgn0052699	FBgn0052699	-3.02925	8.0973e-29	UTR5
1789	3R	30913154	30913253	100	+	FBgn0020912_2	FBgn0020912	-3.02852	1.18556e-05	UTR5
3362	2L	18845234	18845783	550	+	FBgn0032719	FBgn0032719	-3.02529	3.57714e-51	UTR5
6045	2R	24012833	24014204	1372	-	FBgn0053519_2	FBgn0053519	-3.02367	7.27265e-28	UTR5
7990	2R	24876741	24877140	400	+	FBgn0265182	FBgn0265182	-3.02226	3.90204e-34	UTR5
7888	3L	15108591	15108935	345	-	FBgn0264702	FBgn0264702	-3.02042	3.06306e-13	NA
4440	3L	17011566	17012165	600	-	FBgn0036684_3	FBgn0036684	-3.02042	1.24975e-43	UTR5
5036	3R	23557462	23557861	400	+	FBgn0039089	FBgn0039089	-3.01821	6.1543e-26	UTR5
4734	3R	10885590	10886039	450	+	FBgn0037856	FBgn0037856	-3.01771	1.43925e-29	UTR5
6547	3R	26681467	26681966	500	-	FBgn0250908_2	FBgn0250908	-3.01771	2.25576e-38	UTR5
7786	3L	8953064	8953213	150	-	FBgn0264307_2	FBgn0264307	-3.01693	1.16485e-11	UTR5
1597	3R	27418874	27437432	18559	-	FBgn0016061_2	FBgn0016061	-3.01611	2.86752e-83	UTR5
412	2L	19083017	19083116	100	-	FBgn0002023_3	FBgn0002023	-3.01553	5.9998e-07	UTR5
8277	3R	27656397	27656946	550	-	FBgn0266579	FBgn0266579	-3.01226	3.96583e-31	UTR5
1300	3R	25516168	25519628	3461	+	FBgn0011666	FBgn0011666	-3.01226	8.18764e-37	UTR5
3844	2R	20316568	20316867	300	-	FBgn0034501_2	FBgn0034501	-3.01152	1.92303e-20	UTR5
4599	3R	4359933	4360382	450	+	FBgn0037238	FBgn0037238	-3.0113	1.20573e-34	UTR5
3496	2R	7614500	7620661	6162	-	FBgn0033196_4	FBgn0033196	-3.01084	6.68269e-18	UTR5
6644	4	334813	342998	8186	-	FBgn0259214_2	FBgn0259214	-3.00953	1.81757e-27	CDS
7832	3L	9829457	9830056	600	+	FBgn0264489_4	FBgn0264489	-3.00822	3.12256e-50	UTR5
4165	3L	5907431	5907630	200	+	FBgn0035648	FBgn0035648	-3.00815	6.17219e-08	UTR5
4127	3L	4102092	4102791	700	-	FBgn0035497_5	FBgn0035497	-3.00568	8.77933e-46	UTR5
2162	X	8785218	8785317	100	-	FBgn0026411	FBgn0026411	-3.00403	3.96389e-07	UTR5
4343	3L	12853696	12853995	300	+	FBgn0036319	FBgn0036319	-3.00403	1.6395e-22	UTR5
6259	4	90890	91439	550	+	FBgn0085432_4	FBgn0085432	-3.00403	1.07012e-32	UTR5
8310	3L	2457989	2458138	150	+	FBgn0266696_18	FBgn0266696	-3.00285	3.28233e-13	UTR5
6788	X	18813347	18813796	450	+	FBgn0259927	FBgn0259927	-2.9979	5.11134e-33	UTR5
68	3R	29806861	29807060	200	+	FBgn0000247	FBgn0000247	-2.99573	1.38657e-13	UTR5
7528	2R	7628834	7630247	1414	+	FBgn0263077_4	FBgn0263077	-2.99398	4.88796e-35	UTR5
7012	3R	18959343	18968519	9177	+	FBgn0261262_5	FBgn0261262	-2.98946	2.57686e-51	UTR5
3265	2L	10376668	10377280	613	+	FBgn0032233_2	FBgn0032233	-2.98919	7.80879e-22	UTR5
5023	3R	22750951	22781741	30791	+	FBgn0039026	FBgn0039026	-2.98856	4.59806e-79	UTR5
5284	3L	23740186	23740585	400	+	FBgn0040056	FBgn0040056	-2.98736	7.97762e-30	CDS
6882	3L	7014130	7033948	19819	+	FBgn0260660_2	FBgn0260660	-2.9866	3.58454e-100	UTR5
7452	X	4679338	4679537	200	-	FBgn0262699_2	FBgn0262699	-2.98568	3.22532e-11	UTR5
7747	3R	17559330	17559379	50	+	FBgn0264005	FBgn0264005	-2.98315	4.11651e-05	UTR5
7377	2R	18514674	18519269	4596	+	FBgn0262476	FBgn0262476	-2.98163	6.78558e-24	UTR5
3662	2R	13079290	13079489	200	-	FBgn0033791_3	FBgn0033791	-2.98134	4.67758e-13	UTR5
3651	2R	12437395	12447762	10368	+	FBgn0033739	FBgn0033739	-2.98134	2.09591e-38	UTR5
2464	2L	22019808	22019857	50	+	FBgn0028979_2	FBgn0028979	-2.97893	0.000368321	UTR5
768	2R	12884732	12884781	50	+	FBgn0003975	FBgn0003975	-2.97893	2.99346e-05	UTR5
8339	X	22455173	22455222	50	-	FBgn0266848_2	FBgn0266848	-2.97892	0.000718737	UTR5
6154	2R	9262722	9262821	100	-	FBgn0083977	FBgn0083977	-2.97892	9.20684e-05	CDS
4505	3L	19663346	19663645	300	-	FBgn0036899	FBgn0036899	-2.97238	5.10887e-16	UTR5
5515	3L	9798945	9804735	5791	+	FBgn0044328_2	FBgn0044328	-2.97041	1.18009e-22	CDS
7341	2L	16231725	16232174	450	+	FBgn0261999_2	FBgn0261999	-2.9693	1.34531e-26	UTR5
6632	2R	24425980	24428337	2358	-	FBgn0259210	FBgn0259210	-2.96919	1.03504e-36	UTR5
4886	3R	17762239	17762438	200	-	FBgn0038542_2	FBgn0038542	-2.96808	3.18523e-14	UTR5
6964	2R	3066549	3066798	250	+	FBgn0260995	FBgn0260995	-2.96613	3.41812e-16	CDS
6712	2R	9723878	9745271	21394	-	FBgn0259678	FBgn0259678	-2.9658	1.39233e-31	UTR5
2861	X	16063788	16064099	312	+	FBgn0030723	FBgn0030723	-2.96527	7.88877e-18	UTR5
1829	X	4686754	4686853	100	-	FBgn0022768_5	FBgn0022768	-2.96527	2.17741e-09	UTR5
4536	3L	21210265	21212059	1795	+	FBgn0037060	FBgn0037060	-2.96258	5.3812e-37	UTR5
4798	3R	13279921	13280070	150	+	FBgn0038130	FBgn0038130	-2.96183	2.32464e-07	UTR5
1610	4	446204	446303	100	+	FBgn0016126_3	FBgn0016126	-2.96114	1.50521e-09	UTR5
745	3R	29919832	29920289	458	-	FBgn0003861	FBgn0003861	-2.96101	1.16859e-37	UTR5
8571	2L	21104618	21114652	10035	+	FBgn0284223	FBgn0284223	-2.95751	3.77533e-38	UTR5
5584	2R	17654405	17664868	10464	-	FBgn0050106	FBgn0050106	-2.95491	1.11824e-08	UTR5
1645	2L	5346550	5346599	50	+	FBgn0016920	FBgn0016920	-2.95491	4.35028e-05	UTR5
5999	2L	16973141	16973690	550	+	FBgn0053179	FBgn0053179	-2.95426	9.08489e-44	UTR5
6025	3L	223902	224551	650	+	FBgn0053229	FBgn0053229	-2.95396	4.72117e-36	CDS
4501	3L	19291517	19292266	750	-	FBgn0036862_4	FBgn0036862	-2.95332	1.27395e-56	UTR5
3776	2R	16609168	16611967	2800	+	FBgn0034145_2	FBgn0034145	-2.9525	2.97179e-17	UTR5
5826	3L	3801169	3801268	100	-	FBgn0052264_12	FBgn0052264	-2.95193	6.87454e-07	UTR5
6958	X	4840883	4894650	53768	+	FBgn0260971	FBgn0260971	-2.94909	4.07355e-44	UTR5
6365	2L	16804934	16805233	300	+	FBgn0086673	FBgn0086673	-2.94772	9.31351e-24	UTR5
5330	2L	21104618	21108189	3572	+	FBgn0040297	FBgn0040297	-2.94563	2.25937e-55	UTR5
6073	2L	22019808	22019857	50	+	FBgn0053987_2	FBgn0053987	-2.94444	0.000531273	UTR5
7637	3L	2872327	2878708	6382	-	FBgn0263392_11	FBgn0263392	-2.94444	6.21684e-26	UTR5
8407	3R	7307876	7307925	50	-	FBgn0267337_3	FBgn0267337	-2.94444	3.24869e-05	CDS
3305	2L	12133212	12133261	50	-	FBgn0032415	FBgn0032415	-2.94444	0.000171953	CDS
966	3R	10750679	10750728	50	-	FBgn0004841_3	FBgn0004841	-2.94444	0.00033782	UTR5
1034	4	704706	705205	500	+	FBgn0005558	FBgn0005558	-2.94444	1.02288e-33	UTR5
5076	3R	24985617	24985966	350	+	FBgn0039257	FBgn0039257	-2.94444	9.0887e-13	UTR5
5622	2R	24229496	24229745	250	-	FBgn0050419	FBgn0050419	-2.94076	1.58252e-24	UTR5
4026	3L	856449	857198	750	-	FBgn0035170	FBgn0035170	-2.93878	8.9079e-56	UTR5
6683	X	11037659	11039851	2193	-	FBgn0259241_2	FBgn0259241	-2.93689	1.567e-13	UTR5
6681	3L	21192964	21193313	350	-	FBgn0259239_3	FBgn0259239	-2.93563	8.7847e-21	UTR5
3884	2R	21571113	21571412	300	-	FBgn0034636	FBgn0034636	-2.93482	6.15814e-25	UTR5
8445	3L	22274313	22274362	50	-	FBgn0267622_2	FBgn0267622	-2.93119	0.000169072	NA
1611	4	446354	446403	50	+	FBgn0016126_4	FBgn0016126	-2.93119	7.47988e-05	UTR5
1189	2L	826019	826368	350	+	FBgn0010583	FBgn0010583	-2.93049	1.81783e-26	UTR5
1073	3L	6098117	6098166	50	+	FBgn0005658_3	FBgn0005658	-2.92674	0.000301885	UTR5
490	3R	19659798	19661643	1846	+	FBgn0003011	FBgn0003011	-2.92316	3.38244e-17	UTR5
132	2L	19119957	19120306	350	-	FBgn0000422_2	FBgn0000422	-2.91748	4.23308e-27	UTR5
4008	2R	25032427	25032626	200	+	FBgn0035092	FBgn0035092	-2.91608	9.6257e-20	UTR5
6844	2L	15016381	15017080	700	+	FBgn0260446	FBgn0260446	-2.91579	1.72233e-55	UTR5
6642	2L	14962968	14972250	9283	-	FBgn0259213	FBgn0259213	-2.91416	4.93146e-80	UTR5
1399	3L	14205507	14212219	6713	+	FBgn0013718_2	FBgn0013718	-2.91235	2.0214e-24	UTR5
3348	2L	18483964	18484413	450	-	FBgn0032681	FBgn0032681	-2.90872	3.02857e-32	UTR5
3781	2R	16880913	16880962	50	+	FBgn0034166	FBgn0034166	-2.90872	0.000150934	UTR5
2448	2L	15714132	15717872	3741	-	FBgn0028863_4	FBgn0028863	-2.90872	3.30981e-29	UTR5
1497	3L	11789564	11789963	400	-	FBgn0015278	FBgn0015278	-2.90872	2.87214e-22	UTR5
1530	X	21338808	21338957	150	-	FBgn0015558_3	FBgn0015558	-2.90872	4.00233e-08	UTR5
2309	3R	5780977	5781026	50	-	FBgn0027608	FBgn0027608	-2.90872	0.000327803	UTR5
4847	3R	15803084	15803283	200	+	FBgn0038365	FBgn0038365	-2.90872	2.80684e-12	CDS
3219	2L	8493828	8506845	13018	-	FBgn0032048	FBgn0032048	-2.90648	8.10532e-12	CDS
5197	3R	29495082	29495573	492	+	FBgn0039667	FBgn0039667	-2.90417	9.46482e-06	UTR5
7343	2L	17827728	17863955	36228	-	FBgn0262018_2	FBgn0262018	-2.90142	2.02647e-15	UTR5
7763	2R	15921719	15922118	400	-	FBgn0264089_5	FBgn0264089	-2.90142	4.10885e-27	UTR5
105	2L	6546527	6546926	400	-	FBgn0000320_4	FBgn0000320	-2.89959	8.22109e-24	UTR5
7097	3L	9586705	9587004	300	+	FBgn0261555_3	FBgn0261555	-2.89959	7.44714e-17	UTR5
286	3L	18764466	18765115	650	-	FBgn0001078	FBgn0001078	-2.89541	3.32892e-34	UTR5
6319	2R	2830736	2846549	15814	-	FBgn0085638	FBgn0085638	-2.89037	6.75244e-17	CDS
2392	2R	23396431	23396630	200	-	FBgn0028497_3	FBgn0028497	-2.89037	2.59349e-12	UTR5
3239	2L	9550932	9550981	50	-	FBgn0032129_3	FBgn0032129	-2.89037	8.70238e-05	UTR5
2582	X	6051028	6051127	100	+	FBgn0029835	FBgn0029835	-2.89037	1.39903e-06	UTR5
3803	2R	18095140	18095470	331	+	FBgn0034300	FBgn0034300	-2.89037	4.29033e-09	UTR5
4584	3L	22742143	22742192	50	+	FBgn0037188_2	FBgn0037188	-2.89037	2.55619e-05	UTR5
5728	2L	9070965	9071114	150	-	FBgn0051708_2	FBgn0051708	-2.89037	2.00542e-11	UTR5
785	2R	24343761	24344360	600	+	FBgn0004101	FBgn0004101	-2.89037	1.33884e-31	UTR5
1461	3L	21476380	21476429	50	-	FBgn0014143	FBgn0014143	-2.89037	9.18061e-06	UTR5
4111	3L	3942960	3943059	100	+	FBgn0035477	FBgn0035477	-2.89037	6.9553e-10	UTR5
6623	2L	12498628	12504802	6175	-	FBgn0259176_4	FBgn0259176	-2.88531	7.64707e-64	UTR5
6209	2L	5824054	5824353	300	+	FBgn0085410	FBgn0085410	-2.88107	1.81389e-13	UTR5
1872	2L	13547071	13549278	2208	-	FBgn0023407_3	FBgn0023407	-2.88022	7.25826e-25	UTR5
3628	2R	11757117	11757266	150	+	FBgn0033652_2	FBgn0033652	-2.88022	4.64118e-11	UTR5
6202	2L	7133429	7133728	300	-	FBgn0085407_3	FBgn0085407	-2.8792	2.10326e-15	UTR5
7871	3L	914124	914323	200	+	FBgn0264574	FBgn0264574	-2.8792	5.93918e-16	UTR5
7203	3L	15815994	15816360	367	-	FBgn0261722	FBgn0261722	-2.8784	2.10979e-09	UTR5
946	3R	13058005	13058104	100	+	FBgn0004666	FBgn0004666	-2.87639	6.47206e-06	UTR5
5090	3R	25050066	25050165	100	+	FBgn0039266_2	FBgn0039266	-2.87639	1.54545e-08	UTR5
5727	2L	9066494	9070914	4421	-	FBgn0051708	FBgn0051708	-2.87639	3.38313e-22	UTR5
4086	3L	3001966	3002165	200	+	FBgn0035385_2	FBgn0035385	-2.87437	9.30129e-14	UTR5
4876	3R	17402216	17402465	250	-	FBgn0038504_2	FBgn0038504	-2.87356	3.73367e-20	UTR5
4986	3R	21223754	21224003	250	+	FBgn0038872	FBgn0038872	-2.87313	3.02299e-17	CDS
7488	3L	4681409	4687067	5659	-	FBgn0262870	FBgn0262870	-2.87168	7.60235e-10	UTR5
210	2R	6157012	6157061	50	-	FBgn0000546_6	FBgn0000546	-2.87168	6.63992e-05	UTR5
7787	3L	8954012	8954463	452	-	FBgn0264307_3	FBgn0264307	-2.86932	2.7871e-20	UTR5
4051	3L	1688850	1689599	750	+	FBgn0035260	FBgn0035260	-2.86824	1.75878e-46	UTR5
2563	X	5446706	5446955	250	+	FBgn0029768	FBgn0029768	-2.8679	3.12246e-16	UTR5
4865	3R	16986605	16986704	100	-	FBgn0038460	FBgn0038460	-2.8679	2.77659e-08	UTR5
264	2R	13821838	13824453	2616	-	FBgn0000662	FBgn0000662	-2.86695	2.9591e-58	UTR5
8088	3L	20248832	20249031	200	+	FBgn0265959_2	FBgn0265959	-2.86695	1.88866e-13	UTR5
2337	3R	5647903	5648738	836	-	FBgn0027951_2	FBgn0027951	-2.8622	6.95673e-20	UTR5
1457	3R	17098700	17098749	50	-	FBgn0014141	FBgn0014141	-2.8622	0.00056792	UTR5
4257	3L	9336113	9336362	250	+	FBgn0035975	FBgn0035975	-2.86182	3.59023e-21	UTR5
6157	3R	30560000	30560149	150	-	FBgn0083991	FBgn0083991	-2.85823	2.28685e-11	UTR5
1239	3L	9130264	9130413	150	-	FBgn0011206_4	FBgn0011206	-2.85811	3.67773e-08	UTR5
4341	3L	12832017	12832516	500	-	FBgn0036316	FBgn0036316	-2.85394	8.10644e-35	UTR5
2086	3R	16093980	16094029	50	-	FBgn0026059_5	FBgn0026059	-2.85263	0.000678478	UTR5
910	3R	29969098	29969447	350	-	FBgn0004622	FBgn0004622	-2.85176	1.10778e-28	UTR5
5111	3R	25613916	25614451	536	+	FBgn0039346	FBgn0039346	-2.85071	8.6041e-26	CDS
3159	2L	6774091	6774690	600	+	FBgn0031858	FBgn0031858	-2.84913	4.22046e-48	UTR5
6649	2R	13437051	13437100	50	-	FBgn0259221_5	FBgn0259221	-2.84781	0.00012453	UTR5
6774	2L	11167074	11167423	350	-	FBgn0259822_5	FBgn0259822	-2.84781	1.86058e-21	UTR5
7137	2R	16259706	16259755	50	-	FBgn0261612	FBgn0261612	-2.84491	5.59951e-06	UTR5
7772	X	7090283	7090332	50	-	FBgn0264270_5	FBgn0264270	-2.84491	0.000298695	UTR5
4071	3L	2488854	2490674	1821	+	FBgn0035346	FBgn0035346	-2.84407	3.65624e-30	UTR5
8388	X	21374318	21374417	100	-	FBgn0267171	FBgn0267171	-2.84385	2.73957e-08	NA
664	X	21374339	21374788	450	+	FBgn0003423	FBgn0003423	-2.84297	8.01151e-28	UTR5
5347	X	246028	246527	500	+	FBgn0040372	FBgn0040372	-2.84222	8.06274e-33	UTR5
6049	2L	2005564	2006263	700	-	FBgn0053543	FBgn0053543	-2.84095	1.43295e-59	UTR5
8430	rDNA	72855	72904	50	+	FBgn0267504	FBgn0267504	-2.84011	0.0149004	NA
597	3R	9637112	9637561	450	-	FBgn0003334_3	FBgn0003334	-2.83908	3.13332e-33	UTR5
5747	2L	16869746	16870945	1200	+	FBgn0051781	FBgn0051781	-2.83431	4.73497e-110	NA
4799	3R	13338430	13338479	50	+	FBgn0038140	FBgn0038140	-2.83321	0.00292706	UTR5
1551	2R	21102078	21102227	150	+	FBgn0015721_2	FBgn0015721	-2.83321	2.33316e-08	UTR5
5982	2L	5009271	5009670	400	-	FBgn0053113_5	FBgn0053113	-2.83321	2.20133e-34	UTR5
6932	3L	12264703	12265733	1031	-	FBgn0260941_7	FBgn0260941	-2.83321	8.34032e-19	UTR5
7778	3L	1208477	1229605	21129	+	FBgn0264272_3	FBgn0264272	-2.83321	1.78025e-35	CDS
8004	2R	18987444	18989385	1942	+	FBgn0265356	FBgn0265356	-2.82868	5.97995e-20	UTR5
3973	2R	24455342	24455591	250	+	FBgn0035010	FBgn0035010	-2.82138	9.08453e-15	UTR5
2474	2R	13189637	13190036	400	-	FBgn0028991_8	FBgn0028991	-2.82053	4.27006e-30	UTR5
5917	X	10763614	10764113	500	-	FBgn0052675	FBgn0052675	-2.82006	4.96114e-32	UTR5
5095	3R	25071626	25071787	162	+	FBgn0039272_2	FBgn0039272	-2.8184	1.4696e-06	UTR5
4771	3R	12594736	12595425	690	-	FBgn0038063_6	FBgn0038063	-2.8184	3.03871e-19	UTR5
761	2L	490855	491054	200	+	FBgn0003963	FBgn0003963	-2.8184	4.48404e-13	UTR5
5360	2R	16634898	16639761	4864	-	FBgn0040505_4	FBgn0040505	-2.81642	3.21997e-28	UTR5
2450	2L	14040220	14042224	2005	+	FBgn0028875	FBgn0028875	-2.81585	6.04726e-60	UTR5
487	2L	9437519	9437768	250	+	FBgn0002973	FBgn0002973	-2.81495	1.33322e-21	UTR5
7783	3L	8953075	8953174	100	-	FBgn0264305_2	FBgn0264305	-2.81341	1.62578e-09	UTR5
8435	3R	15803096	15803345	250	-	FBgn0267551	FBgn0267551	-2.81341	4.13804e-13	NA
6878	X	3929629	3930578	950	-	FBgn0260658_2	FBgn0260658	-2.81198	9.01757e-64	UTR5
7709	2R	15401446	15402295	850	+	FBgn0263980_3	FBgn0263980	-2.8084	1.39135e-45	UTR5
6875	3L	4574998	4575347	350	+	FBgn0260657_3	FBgn0260657	-2.80808	5.13041e-32	UTR5
5260	4	483725	485230	1506	-	FBgn0039908_2	FBgn0039908	-2.80714	5.47782e-09	UTR5
3150	2L	6708337	6708836	500	-	FBgn0031850	FBgn0031850	-2.80672	3.92575e-32	UTR5
2453	2L	15075326	15075775	450	+	FBgn0028879_2	FBgn0028879	-2.8066	2.17771e-33	UTR5
5608	2R	8531895	8532044	150	-	FBgn0050361_4	FBgn0050361	-2.80336	1.45712e-11	UTR5
3916	2R	22454791	22460089	5299	+	FBgn0034731	FBgn0034731	-2.80283	3.44215e-61	UTR5
7543	2R	19032293	19032592	300	-	FBgn0263116	FBgn0263116	-2.80134	9.19464e-20	UTR5
2135	3R	24221403	24221602	200	+	FBgn0026257_2	FBgn0026257	-2.79902	1.99432e-11	UTR5
8398	3L	22960980	22961668	689	+	FBgn0267322	FBgn0267322	-2.798	1.18926e-44	NA
8431	rDNA	72857	72906	50	+	FBgn0267507	FBgn0267507	-2.798	0.0166031	NA
292	3L	14274393	14275292	900	+	FBgn0001085	FBgn0001085	-2.79728	3.46229e-48	UTR5
6099	3R	25752062	25752970	909	-	FBgn0066101_2	FBgn0066101	-2.7971	2.29741e-27	UTR5
4612	3R	5151008	5153893	2886	+	FBgn0037295	FBgn0037295	-2.79491	2.89043e-37	UTR5
6521	3R	25907072	25907688	617	+	FBgn0250757	FBgn0250757	-2.79321	7.62839e-16	UTR5
6697	X	21442699	21457488	14790	-	FBgn0259245_4	FBgn0259245	-2.79321	0.00165277	UTR5
800	2R	19067205	19089917	22713	+	FBgn0004168	FBgn0004168	-2.7908	7.26232e-31	UTR5
4233	3L	8396050	8398149	2100	+	FBgn0035888	FBgn0035888	-2.79029	2.35073e-15	UTR5
5782	3L	11675609	11680244	4636	-	FBgn0052085	FBgn0052085	-2.79029	6.37747e-22	UTR5
3244	2L	9616891	9617290	400	+	FBgn0032135	FBgn0032135	-2.78912	2.97998e-28	UTR5
4547	3L	21554429	21554878	450	-	FBgn0037098_3	FBgn0037098	-2.78809	7.54679e-26	UTR5
3670	2R	13189587	13190036	450	-	FBgn0033802_7	FBgn0033802	-2.78756	1.43166e-32	UTR5
4066	3L	2322743	2323393	651	+	FBgn0035331	FBgn0035331	-2.78638	8.14229e-08	UTR5
8187	3R	21359319	21359718	400	-	FBgn0266178_3	FBgn0266178	-2.78589	4.23374e-22	UTR5
8450	3R	21359319	21359718	400	-	FBgn0267648_3	FBgn0267648	-2.78589	4.23374e-22	UTR5
8453	3R	21359319	21359718	400	-	FBgn0267649_3	FBgn0267649	-2.78589	4.23374e-22	UTR5
5694	3R	19180709	19181008	300	+	FBgn0051475	FBgn0051475	-2.78501	1.85278e-17	UTR5
8172	3R	21359319	21359718	400	-	FBgn0266173_3	FBgn0266173	-2.78148	1.15583e-21	UTR5
8175	3R	21359319	21359718	400	-	FBgn0266174_3	FBgn0266174	-2.78148	1.15583e-21	UTR5
8178	3R	21359319	21359718	400	-	FBgn0266175_3	FBgn0266175	-2.78148	1.15583e-21	UTR5
8181	3R	21359319	21359718	400	-	FBgn0266176_3	FBgn0266176	-2.78148	1.15583e-21	UTR5
8184	3R	21359319	21359718	400	-	FBgn0266177_3	FBgn0266177	-2.78148	1.15583e-21	UTR5
6220	2R	5804762	5846618	41857	+	FBgn0085414	FBgn0085414	-2.78127	4.41837e-56	UTR5
4746	3R	11721834	11722383	550	+	FBgn0037941	FBgn0037941	-2.78037	1.16586e-32	UTR5
1780	2L	4333963	4336522	2560	+	FBgn0020762	FBgn0020762	-2.78037	3.27417e-30	UTR5
2802	X	13754907	13755356	450	-	FBgn0030520	FBgn0030520	-2.77689	3.21581e-38	UTR5
7290	2R	14961667	14962869	1203	-	FBgn0261854_3	FBgn0261854	-2.77259	4.33566e-17	UTR5
7727	3R	17920882	17921431	550	+	FBgn0263995_2	FBgn0263995	-2.77259	1.49234e-33	UTR5
4564	3L	21770412	21770461	50	+	FBgn0037133_3	FBgn0037133	-2.77259	0.000402187	UTR3
1554	2L	18965582	18968744	3163	-	FBgn0015772	FBgn0015772	-2.77259	8.34875e-40	UTR5
5685	3R	12096055	12096554	500	+	FBgn0051361_2	FBgn0051361	-2.77259	2.895e-33	UTR5
1550	2R	21101978	21102027	50	+	FBgn0015721	FBgn0015721	-2.77259	0.000101627	UTR5
537	2R	15834856	15834905	50	-	FBgn0003130	FBgn0003130	-2.77259	0.000167491	UTR5
4706	3R	9710538	9710987	450	-	FBgn0037734	FBgn0037734	-2.77259	3.74806e-31	UTR5
5113	3R	25666882	25666931	50	+	FBgn0039354_2	FBgn0039354	-2.77259	0.000137432	UTR5
347	3L	8358898	8358947	50	-	FBgn0001248	FBgn0001248	-2.77259	7.00645e-05	UTR5
3406	2L	20027965	20028314	350	+	FBgn0032840	FBgn0032840	-2.76974	3.33291e-24	UTR5
3996	2R	24637342	24638538	1197	-	FBgn0035041_2	FBgn0035041	-2.76929	9.87147e-19	UTR5
3100	2L	4793695	4793994	300	-	FBgn0031627	FBgn0031627	-2.76863	1.20898e-25	UTR5
1095	3L	4956857	4976116	19260	-	FBgn0005775_2	FBgn0005775	-2.76737	6.98438e-30	UTR5
1909	2R	8798539	8799138	600	+	FBgn0024189	FBgn0024189	-2.76562	8.06501e-42	UTR5
1938	2R	16658858	16659107	250	-	FBgn0024315	FBgn0024315	-2.76535	2.79253e-19	UTR5
6852	3R	9691664	9692013	350	-	FBgn0260463	FBgn0260463	-2.76212	4.71476e-20	UTR5
7538	3L	5751890	5752189	300	-	FBgn0263106_4	FBgn0263106	-2.76001	2.01415e-22	UTR5
3661	2R	13073408	13079239	5832	-	FBgn0033791_2	FBgn0033791	-2.76001	4.90342e-09	UTR5
605	X	15818316	15818415	100	+	FBgn0003345_4	FBgn0003345	-2.76001	1.23408e-05	UTR5
5096	3R	25131356	25132466	1111	+	FBgn0039282	FBgn0039282	-2.7586	6.09423e-46	UTR5
1099	2R	20960610	20960859	250	-	FBgn0008636_2	FBgn0008636	-2.75684	7.70111e-12	UTR5
1176	2L	7276222	7276271	50	-	FBgn0010453_3	FBgn0010453	-2.75684	0.000863771	UTR5
2683	X	8693471	8693620	150	-	FBgn0030058_3	FBgn0030058	-2.75684	3.48551e-07	UTR5
6669	X	6790501	6790750	250	-	FBgn0259228_7	FBgn0259228	-2.75684	2.66928e-18	UTR5
1096	3L	5078384	5078983	600	-	FBgn0005775_3	FBgn0005775	-2.75457	1.25314e-42	UTR5
1747	3R	13012149	13017386	5238	+	FBgn0020496_2	FBgn0020496	-2.75457	8.84035e-18	UTR5
4192	3L	6752253	6752702	450	-	FBgn0035713	FBgn0035713	-2.75404	2.94652e-29	UTR5
1090	2L	16484520	16485948	1429	-	FBgn0005677_3	FBgn0005677	-2.75273	9.55586e-54	UTR5
3877	2R	21282498	21282597	100	+	FBgn0034611	FBgn0034611	-2.75154	4.3664e-05	UTR5
5703	2L	21684156	21684861	706	+	FBgn0051619	FBgn0051619	-2.7496	1.78145e-24	UTR5
4833	3R	14731210	14731459	250	-	FBgn0038256_2	FBgn0038256	-2.74887	3.82639e-19	UTR5
7188	2R	10412336	10412835	500	-	FBgn0261698_5	FBgn0261698	-2.74727	2.0251e-28	UTR5
7812	2L	13415631	13420141	4511	+	FBgn0264432_2	FBgn0264432	-2.74727	1.27071e-27	UTR5
7934	2L	8205945	8205994	50	-	FBgn0264952	FBgn0264952	-2.74727	8.98331e-05	NA
6048	2L	6253173	6272792	19620	+	FBgn0053531	FBgn0053531	-2.74727	1.6319e-10	CDS
7752	3L	13902137	13903186	1050	-	FBgn0264006_5	FBgn0264006	-2.74675	9.52167e-87	UTR5
977	3R	21500086	21500235	150	+	FBgn0004863	FBgn0004863	-2.74544	1.968e-10	UTR5
4022	3L	698945	698994	50	-	FBgn0035157	FBgn0035157	-2.74084	1.76373e-05	UTR5
1851	2L	21331806	21331855	50	+	FBgn0023091	FBgn0023091	-2.74084	0.000196981	UTR5
4737	3R	11231630	11231829	200	-	FBgn0037882_2	FBgn0037882	-2.73964	4.82318e-14	UTR5
995	3R	10139373	10139722	350	-	FBgn0004889_3	FBgn0004889	-2.73725	3.19763e-26	UTR5
263	3R	28584715	28585214	500	-	FBgn0000659_2	FBgn0000659	-2.73437	1.64179e-23	UTR5
2543	X	4918980	4919279	300	+	FBgn0029737	FBgn0029737	-2.73437	2.76422e-16	UTR5
911	3L	19687687	19688257	571	+	FBgn0004623	FBgn0004623	-2.73432	1.09222e-16	CDS
1647	2L	14217061	14234076	17016	-	FBgn0016930	FBgn0016930	-2.73313	8.85522e-44	UTR5
7951	2L	10178128	10180206	2079	-	FBgn0265002	FBgn0265002	-2.73003	1.67091e-22	UTR5
7697	3L	21538922	21538971	50	-	FBgn0263911	FBgn0263911	-2.73003	0.00284459	UTR3
195	X	14955527	14971110	15584	+	FBgn0000535	FBgn0000535	-2.7298	1.44176e-21	UTR5
2111	X	17703402	17704497	1096	+	FBgn0026192	FBgn0026192	-2.72959	1.62223e-34	UTR5
3318	2L	13354574	13354823	250	-	FBgn0032506	FBgn0032506	-2.72836	2.25592e-13	UTR5
1557	X	14747974	14749326	1353	-	FBgn0015774_2	FBgn0015774	-2.72836	1.13351e-46	UTR5
6107	2L	67084	67594	511	+	FBgn0067779_3	FBgn0067779	-2.72836	1.00635e-27	UTR5
5514	3L	9787096	9798894	11799	+	FBgn0044328	FBgn0044328	-2.72684	3.32169e-23	CDS
4467	3L	18560308	18573844	13537	+	FBgn0036790	FBgn0036790	-2.72607	2.61582e-36	UTR5
5871	3L	22749494	22749893	400	+	FBgn0052451	FBgn0052451	-2.72519	3.97972e-35	CDS
5953	2R	13295828	13295877	50	-	FBgn0052843_3	FBgn0052843	-2.72458	0.00167564	UTR5
2851	X	15941127	15941176	50	+	FBgn0030710	FBgn0030710	-2.72458	0.00145416	UTR5
5723	2L	20675026	20675691	666	-	FBgn0051678_3	FBgn0051678	-2.72392	1.99134e-45	CDS
755	3R	7530803	7531002	200	+	FBgn0003885	FBgn0003885	-2.7213	5.22746e-19	UTR5
3833	2R	19170294	19170343	50	+	FBgn0034420_2	FBgn0034420	-2.7213	2.24813e-05	UTR5
6053	2R	5250873	5250972	100	-	FBgn0053554_2	FBgn0053554	-2.7213	3.71347e-08	CDS
1898	X	2166876	2167125	250	+	FBgn0023540	FBgn0023540	-2.72087	2.35566e-21	UTR5
2174	2L	741790	744395	2606	-	FBgn0026438_3	FBgn0026438	-2.71958	1.72164e-46	UTR5
991	3R	23280457	23280806	350	-	FBgn0004882_3	FBgn0004882	-2.71635	8.60863e-19	UTR5
3780	2R	16783721	16783770	50	+	FBgn0034158	FBgn0034158	-2.71635	3.01692e-05	UTR5
6639	3R	5198088	5198287	200	-	FBgn0259212	FBgn0259212	-2.71635	3.68467e-15	UTR5
6195	2L	9405884	9415156	9273	-	FBgn0085395_2	FBgn0085395	-2.71564	1.24141e-32	UTR5
2418	2L	15940018	15962385	22368	-	FBgn0028645	FBgn0028645	-2.71504	1.0333e-27	UTR5
7886	4	1053604	1053653	50	-	FBgn0264607_2	FBgn0264607	-2.71438	2.96857e-06	UTR5
6017	3R	6566425	6593330	26906	-	FBgn0053202_4	FBgn0053202	-2.71221	4.47205e-68	UTR5
1503	2R	15115286	15115685	400	+	FBgn0015371	FBgn0015371	-2.71175	3.13167e-33	UTR5
4980	3R	20895671	20896370	700	-	FBgn0038839_2	FBgn0038839	-2.71053	1.6156e-51	UTR3
3937	2R	23616655	23616704	50	-	FBgn0034883	FBgn0034883	-2.70805	0.00776791	UTR5
142	2R	10234359	10237098	2740	-	FBgn0000448_7	FBgn0000448	-2.70805	6.52703e-24	UTR5
3585	2R	10234358	10234607	250	-	FBgn0033497_4	FBgn0033497	-2.70805	4.03842e-20	UTR5
6503	3R	4649526	4649575	50	+	FBgn0087013_2	FBgn0087013	-2.70805	3.71592e-05	UTR5
7171	2L	11445515	11445564	50	-	FBgn0261648_5	FBgn0261648	-2.70805	0.00264772	UTR5
7399	3R	17774199	17774598	400	-	FBgn0262562	FBgn0262562	-2.70805	1.88519e-25	UTR5
6219	3R	7822123	7843767	21645	+	FBgn0085413_3	FBgn0085413	-2.70805	1.4033e-15	CDS
7541	X	11968857	11969106	250	-	FBgn0263111	FBgn0263111	-2.70805	2.92733e-13	CDS
282	2L	19464317	19464666	350	+	FBgn0000964	FBgn0000964	-2.70434	1.21499e-22	UTR5
5479	3R	18167807	18168540	734	+	FBgn0042693	FBgn0042693	-2.70113	1.43638e-36	UTR5
5817	3L	3746389	3758960	12572	-	FBgn0052264_3	FBgn0052264	-2.70018	2.47638e-40	UTR5
3020	2L	266856	267355	500	-	FBgn0031239_2	FBgn0031239	-2.69848	1.59491e-32	UTR5
841	3L	314262	319834	5573	-	FBgn0004373_2	FBgn0004373	-2.69747	1.20573e-56	UTR5
8536	2L	14134527	14135076	550	+	FBgn0283651	FBgn0283651	-2.69547	1.46198e-37	UTR5
104	2L	6535840	6536089	250	-	FBgn0000320_3	FBgn0000320	-2.69463	1.45193e-13	UTR5
1046	2R	9753747	9756060	2314	+	FBgn0005614	FBgn0005614	-2.69459	1.44865e-45	UTR5
6700	2R	9516480	9517479	1000	+	FBgn0259246_2	FBgn0259246	-2.69313	9.27955e-68	UTR5
1035	3L	19574968	19584568	9601	-	FBgn0005564	FBgn0005564	-2.69228	3.96785e-30	UTR5
3524	2R	8614772	8615221	450	+	FBgn0033313	FBgn0033313	-2.69166	7.16549e-34	UTR5
7027	3R	19147211	19147710	500	-	FBgn0261285	FBgn0261285	-2.69124	1.01718e-29	UTR5
314	3R	8179847	8181394	1548	-	FBgn0001138_4	FBgn0001138	-2.68882	3.65214e-11	UTR5
4319	3L	11759985	11765779	5795	-	FBgn0036202	FBgn0036202	-2.68882	1.57478e-21	UTR5
4660	3R	8243493	8243742	250	-	FBgn0037556	FBgn0037556	-2.68785	1.3976e-15	UTR5
7757	2L	7656408	7659520	3113	-	FBgn0264087_2	FBgn0264087	-2.68666	1.72121e-38	UTR5
586	X	14824850	14826073	1224	-	FBgn0003301	FBgn0003301	-2.68558	1.54052e-19	UTR5
6150	3R	8767667	8768191	525	-	FBgn0083971	FBgn0083971	-2.68558	5.48695e-13	UTR5
7676	X	4076043	4077990	1948	+	FBgn0263772	FBgn0263772	-2.68558	1.31456e-30	UTR5
7884	3L	2689909	2711690	21782	-	FBgn0264606_5	FBgn0264606	-2.68389	5.26868e-46	UTR5
4764	3R	12449346	12449595	250	+	FBgn0038053	FBgn0038053	-2.68351	8.73531e-14	UTR5
4347	3L	13434780	13435229	450	-	FBgn0036360	FBgn0036360	-2.68351	9.03567e-32	UTR5
4085	3L	3001866	3001915	50	+	FBgn0035385	FBgn0035385	-2.68273	7.67396e-05	UTR5
5337	4	571905	572004	100	+	FBgn0040324	FBgn0040324	-2.68273	1.4704e-06	UTR5
3328	2L	13914775	13915124	350	+	FBgn0032536	FBgn0032536	-2.68207	5.9573e-18	UTR5
5409	2L	1256467	1273605	17139	+	FBgn0041097	FBgn0041097	-2.68102	1.33874e-35	UTR5
602	X	15804620	15806148	1529	+	FBgn0003345	FBgn0003345	-2.67988	4.04801e-65	UTR5
5091	3R	25050266	25050465	200	+	FBgn0039266_3	FBgn0039266	-2.67906	4.90275e-18	UTR5
348	3L	8358998	8359047	50	-	FBgn0001248_2	FBgn0001248	-2.67415	0.0106945	UTR5
7578	X	15421565	15441202	19638	-	FBgn0263257_6	FBgn0263257	-2.67254	9.84795e-55	UTR5
3587	2R	10275736	10276785	1050	+	FBgn0033504_2	FBgn0033504	-2.66983	3.70384e-66	UTR5
3266	2L	10404904	10405003	100	-	FBgn0032240	FBgn0032240	-2.66921	5.75169e-08	CDS
6103	2L	10404904	10405003	100	-	FBgn0067622	FBgn0067622	-2.66921	5.75169e-08	CDS
2447	2L	15682926	15683275	350	-	FBgn0028863_3	FBgn0028863	-2.66869	1.53878e-24	UTR5
1420	3L	1639761	1640060	300	+	FBgn0013753	FBgn0013753	-2.66786	7.23657e-14	UTR5
4146	3L	4542166	4542515	350	+	FBgn0035558	FBgn0035558	-2.66723	2.32424e-23	UTR5
1608	4	445704	445853	150	+	FBgn0016126	FBgn0016126	-2.66723	1.23738e-10	UTR5
7005	3R	5685955	5686872	918	+	FBgn0261261	FBgn0261261	-2.66723	2.84331e-24	UTR5
7811	2L	13415481	13415580	100	+	FBgn0264432	FBgn0264432	-2.66616	1.49363e-07	UTR5
6192	2R	7885583	7885982	400	-	FBgn0085390	FBgn0085390	-2.66549	2.5641e-28	UTR5
541	3L	8737309	8737508	200	-	FBgn0003149	FBgn0003149	-2.66529	8.18596e-16	CDS
8089	3L	20260066	20260415	350	+	FBgn0265959_3	FBgn0265959	-2.664	7.49961e-22	UTR5
7688	2L	19827124	19827173	50	+	FBgn0263873_2	FBgn0263873	-2.66259	0.000136236	UTR5
509	X	4617814	4617913	100	+	FBgn0003053_2	FBgn0003053	-2.66259	1.03241e-05	UTR5
5271	4	978290	978339	50	-	FBgn0039932	FBgn0039932	-2.66259	0.00290377	UTR5
3429	2L	21069505	21070104	600	-	FBgn0032910	FBgn0032910	-2.65985	2.10041e-38	UTR5
5681	3R	12812011	12816979	4969	-	FBgn0051345	FBgn0051345	-2.65926	5.01634e-18	CDS
8241	3L	15105932	15108828	2897	+	FBgn0266441	FBgn0266441	-2.65926	6.61753e-22	UTR5
6347	2L	19034694	19035542	849	+	FBgn0086442	FBgn0086442	-2.65835	1.30743e-24	UTR5
3924	2R	22871540	22871739	200	+	FBgn0034788_3	FBgn0034788	-2.65676	1.88103e-12	UTR5
5792	3L	14028343	14029071	729	-	FBgn0052133_3	FBgn0052133	-2.65676	1.02638e-20	UTR5
5744	2L	3989467	3991713	2247	-	FBgn0051774_2	FBgn0051774	-2.65572	9.56741e-38	UTR5
7712	2R	15425296	15425745	450	+	FBgn0263980_6	FBgn0263980	-2.65458	1.2486e-30	UTR5
5025	3R	22977770	22978164	395	+	FBgn0039031	FBgn0039031	-2.65285	1.24037e-29	UTR3
6748	2R	16765361	16765950	590	-	FBgn0259738	FBgn0259738	-2.65097	4.4058e-49	UTR5
5664	3R	22133880	22159964	26085	+	FBgn0051163	FBgn0051163	-2.65089	1.02578e-45	UTR5
1556	X	14747774	14747923	150	-	FBgn0015774	FBgn0015774	-2.65089	2.79875e-08	CDS
7792	3R	21140789	21153372	12584	+	FBgn0264357	FBgn0264357	-2.64958	1.00765e-40	UTR5
7909	2L	11859213	11859412	200	-	FBgn0264815_3	FBgn0264815	-2.64921	2.39683e-09	CDS
2360	2R	9291906	9292705	800	+	FBgn0028408	FBgn0028408	-2.64696	5.43814e-55	UTR5
6007	2R	13189595	13190044	450	-	FBgn0053182_6	FBgn0053182	-2.64553	7.40065e-34	UTR5
4038	3L	1537470	1537619	150	+	FBgn0035229	FBgn0035229	-2.64454	2.93198e-09	UTR5
5243	3R	31622104	31622217	114	+	FBgn0039861	FBgn0039861	-2.64328	1.06853e-12	UTR5
8490	2R	5725905	5726804	900	-	FBgn0267978_2	FBgn0267978	-2.64152	3.73547e-56	UTR5
3508	2R	7971754	7972003	250	-	FBgn0033244_3	FBgn0033244	-2.64104	1.15116e-23	UTR5
5598	2R	6891810	6892015	206	+	FBgn0050158	FBgn0050158	-2.63906	4.3372e-09	UTR5
2662	X	8243617	8243816	200	-	FBgn0030026	FBgn0030026	-2.63906	1.20279e-14	UTR5
4291	3L	11054085	11054284	200	+	FBgn0036116	FBgn0036116	-2.63906	4.18692e-15	UTR5
3432	2L	21075505	21075604	100	+	FBgn0032911	FBgn0032911	-2.63906	8.07025e-09	UTR5
5726	2L	2873640	2874489	850	-	FBgn0051694	FBgn0051694	-2.63906	1.66662e-69	UTR5
2168	2R	14617919	14618068	150	-	FBgn0026427_2	FBgn0026427	-2.63906	3.51446e-09	UTR5
2057	4	909180	912331	3152	-	FBgn0025726_6	FBgn0025726	-2.63906	2.44219e-09	UTR5
2603	X	6602626	6630802	28177	+	FBgn0029881_2	FBgn0029881	-2.63906	1.11199e-15	UTR5
6233	2L	3199479	3199528	50	-	FBgn0085422_3	FBgn0085422	-2.63906	0.00021984	UTR5
7033	2R	4824120	4824269	150	-	FBgn0261387_2	FBgn0261387	-2.63906	1.7094e-08	UTR5
7851	3R	14023771	14025914	2144	-	FBgn0264493_4	FBgn0264493	-2.63906	4.76744e-11	UTR5
8542	X	3739983	3740082	100	+	FBgn0283657_4	FBgn0283657	-2.63906	1.82028e-07	UTR5
8280	4	43074	43374	301	+	FBgn0266617	FBgn0266617	-2.6362	2.03998e-11	NA
7010	3R	18950385	18958542	8158	+	FBgn0261262_3	FBgn0261262	-2.63394	1.17299e-22	UTR5
7292	3R	15112109	15131876	19768	-	FBgn0261859_2	FBgn0261859	-2.63241	3.46253e-25	UTR5
3818	2R	18761808	18762207	400	+	FBgn0034389	FBgn0034389	-2.63223	1.95164e-23	UTR5
575	2R	1072013	1072262	250	+	FBgn0003256	FBgn0003256	-2.63189	7.45766e-17	UTR5
6197	2R	22037524	22039509	1986	-	FBgn0085399	FBgn0085399	-2.63177	2.03495e-25	UTR5
7872	3L	914574	950989	36416	+	FBgn0264574_2	FBgn0264574	-2.63109	1.73837e-19	UTR5
3599	2R	10735634	10736033	400	+	FBgn0033544_2	FBgn0033544	-2.62907	9.41716e-33	UTR5
3451	2L	22250076	22250175	100	+	FBgn0032988	FBgn0032988	-2.62708	4.78099e-08	CDS
4412	3L	16257092	16257191	100	-	FBgn0036584	FBgn0036584	-2.62708	4.31708e-05	UTR5
321	3R	8697573	8697672	100	-	FBgn0001180	FBgn0001180	-2.62708	8.3292e-08	UTR5
7484	3R	20437833	20449641	11809	-	FBgn0262869_3	FBgn0262869	-2.62708	2.39483e-33	UTR5
3471	2R	6828406	6829589	1184	+	FBgn0033108	FBgn0033108	-2.62485	4.8252e-29	UTR5
8340	2L	17901892	17902041	150	-	FBgn0266871	FBgn0266871	-2.62467	6.51548e-11	NA
6819	3R	19524538	19524737	200	+	FBgn0260003_9	FBgn0260003	-2.62363	7.8466e-14	CDS
6582	2R	22777309	22797589	20281	-	FBgn0259145	FBgn0259145	-2.62104	2.66399e-38	UTR5
1204	3R	19164261	19164810	550	+	FBgn0010768	FBgn0010768	-2.62104	1.27252e-31	UTR5
7831	3L	9821732	9824618	2887	+	FBgn0264489_3	FBgn0264489	-2.62037	2.19381e-15	CDS
3372	2L	19027760	19028854	1095	+	FBgn0032741	FBgn0032741	-2.61938	3.44443e-23	UTR5
1179	2L	4283198	4285042	1845	+	FBgn0010473	FBgn0010473	-2.61902	1.99596e-28	UTR5
5680	3R	26106918	26107317	400	+	FBgn0051324	FBgn0051324	-2.61787	2.30601e-31	UTR5
2762	X	12582394	12583193	800	-	FBgn0030400	FBgn0030400	-2.61708	5.25249e-52	UTR5
2458	2L	15200110	15200459	350	-	FBgn0028888	FBgn0028888	-2.61496	4.59448e-31	UTR5
3255	2L	10205112	10205411	300	-	FBgn0032191	FBgn0032191	-2.61496	6.28919e-18	UTR3
2408	2L	6919661	6920160	500	-	FBgn0028554	FBgn0028554	-2.61374	5.17179e-33	CDS
8532	2R	10541458	10541657	200	-	FBgn0283521_8	FBgn0283521	-2.61274	2.86034e-18	UTR5
3908	2R	22372810	22373109	300	-	FBgn0034720_3	FBgn0034720	-2.61191	3.07195e-29	UTR5
432	3R	27271961	27272904	944	-	FBgn0002441_2	FBgn0002441	-2.61007	5.68014e-16	UTR5
4821	3R	14093011	14096685	3675	-	FBgn0038199	FBgn0038199	-2.61007	1.44988e-09	CDS
3683	2R	13845806	13846255	450	-	FBgn0033876	FBgn0033876	-2.60729	2.60694e-37	UTR5
7615	2L	20427399	20429099	1701	+	FBgn0263355_3	FBgn0263355	-2.60269	1.8457e-06	UTR5
4585	3L	22742243	22742392	150	+	FBgn0037188_3	FBgn0037188	-2.60269	1.33263e-12	UTR5
4828	3R	14557555	14558254	700	-	FBgn0038237_2	FBgn0038237	-2.60269	1.53358e-53	UTR5
1117	2L	11149052	11149101	50	-	FBgn0010197	FBgn0010197	-2.60269	0.000115807	UTR5
3777	2R	16612318	16612367	50	+	FBgn0034145_3	FBgn0034145	-2.60269	0.00214209	UTR5
832	3R	29377696	29383276	5581	+	FBgn0004369	FBgn0004369	-2.60187	8.0136e-43	UTR5
6043	X	20062057	20062706	650	-	FBgn0053517_2	FBgn0053517	-2.60121	9.16267e-37	UTR5
2569	X	5819029	5834376	15348	+	FBgn0029814	FBgn0029814	-2.59984	2.15658e-17	CDS
7863	X	12529493	12531090	1598	-	FBgn0264542	FBgn0264542	-2.59857	6.773e-09	CDS
5911	X	12596097	12596687	591	+	FBgn0052654	FBgn0052654	-2.59857	1.10494e-08	UTR5
2243	3R	27581397	27581791	395	-	FBgn0027492_3	FBgn0027492	-2.59857	1.19674e-17	UTR5
1779	X	8243678	8243777	100	+	FBgn0020653	FBgn0020653	-2.59805	3.47896e-10	UTR5
6426	X	19347898	19348397	500	-	FBgn0086778_6	FBgn0086778	-2.59765	2.50511e-41	UTR5
8480	2R	1526785	1527045	261	-	FBgn0267861_2	FBgn0267861	-2.59739	3.07816e-14	UTR5
4583	3L	22741843	22742092	250	+	FBgn0037188	FBgn0037188	-2.5965	3.34636e-19	UTR5
2531	X	4530281	4530530	250	+	FBgn0029708	FBgn0029708	-2.59593	1.16908e-17	UTR5
7864	X	12546719	12546968	250	-	FBgn0264542_2	FBgn0264542	-2.59525	6.42146e-20	UTR5
1467	3L	12693689	12694188	500	+	FBgn0014343	FBgn0014343	-2.59525	3.15691e-25	UTR5
4173	3L	6082933	6087245	4313	+	FBgn0035677	FBgn0035677	-2.59453	1.31288e-35	UTR5
2449	2L	15717923	15718272	350	-	FBgn0028863_5	FBgn0028863	-2.59443	3.31891e-27	UTR5
644	2L	3718235	3720986	2752	+	FBgn0003386	FBgn0003386	-2.59383	4.59965e-19	UTR5
667	3R	24668213	24669543	1331	+	FBgn0003429_2	FBgn0003429	-2.59364	1.02583e-50	UTR5
2138	X	17600069	17600368	300	+	FBgn0026313	FBgn0026313	-2.59339	4.0906e-17	UTR5
4130	3L	4187724	4188023	300	-	FBgn0035505	FBgn0035505	-2.5929	5.24677e-24	UTR5
4688	3R	9478683	9493677	14995	-	FBgn0037698_6	FBgn0037698	-2.59254	3.46263e-50	UTR5
7650	3R	24589238	24591226	1989	+	FBgn0263490	FBgn0263490	-2.59135	1.11936e-46	CDS
2154	3L	13919302	13919901	600	-	FBgn0026376	FBgn0026376	-2.59113	5.47057e-34	UTR5
1897	X	1691280	1692618	1339	-	FBgn0023531	FBgn0023531	-2.59027	2.08602e-26	UTR5
203	3L	246413	246812	400	-	FBgn0000541_3	FBgn0000541	-2.59027	7.32098e-21	UTR5
3048	2L	1970063	1970362	300	-	FBgn0031375_2	FBgn0031375	-2.5887	2.10664e-20	UTR5
649	X	15892166	15893044	879	+	FBgn0003392	FBgn0003392	-2.58776	7.58417e-46	UTR5
1028	3L	16052009	16053238	1230	+	FBgn0005536	FBgn0005536	-2.58759	3.71819e-49	UTR5
5467	3R	27245050	27245199	150	-	FBgn0042111_2	FBgn0042111	-2.58482	7.92388e-14	UTR5
7409	3L	8074391	8074640	250	+	FBgn0262579_4	FBgn0262579	-2.584	4.36187e-13	CDS
2767	X	12745570	12745769	200	+	FBgn0030418	FBgn0030418	-2.584	3.03862e-15	CDS
1695	2L	13904162	13904261	100	-	FBgn0019890_2	FBgn0019890	-2.584	3.91548e-05	UTR5
1930	3L	1000484	1000533	50	-	FBgn0024277	FBgn0024277	-2.584	0.000683298	UTR5
1514	2L	11582037	11590781	8745	+	FBgn0015400	FBgn0015400	-2.58289	2.1833e-66	UTR5
7385	3L	8578358	8578807	450	+	FBgn0262508_2	FBgn0262508	-2.58228	1.10771e-26	UTR5
20	3R	24452557	24456807	4251	-	FBgn0000036_7	FBgn0000036	-2.5813	9.73343e-28	UTR5
7746	3L	2283183	2297558	14376	+	FBgn0264002	FBgn0264002	-2.58022	5.3255e-09	UTR5
4314	3L	11684080	11684479	400	+	FBgn0036191	FBgn0036191	-2.58022	5.09714e-26	UTR5
3644	2R	12033996	12034195	200	+	FBgn0033677	FBgn0033677	-2.58022	3.03324e-08	UTR5
7714	2R	15426246	15426495	250	+	FBgn0263980_8	FBgn0263980	-2.57927	4.90208e-19	UTR5
512	X	2685630	2688225	2596	+	FBgn0003068	FBgn0003068	-2.57769	8.30624e-22	UTR5
4320	3L	11766083	11766132	50	-	FBgn0036202_2	FBgn0036202	-2.57769	5.01551e-05	UTR5
5893	X	19545366	19545415	50	-	FBgn0052532_2	FBgn0052532	-2.57769	7.43389e-05	UTR5
2072	2R	16894317	16895652	1336	-	FBgn0025833_2	FBgn0025833	-2.57598	3.36432e-35	UTR5
3600	2R	10812961	10813260	300	-	FBgn0033550	FBgn0033550	-2.57452	8.91157e-15	UTR5
6434	2R	8734055	8734254	200	-	FBgn0086784	FBgn0086784	-2.57328	2.28368e-16	UTR5
2377	2L	922843	930387	7545	+	FBgn0028481	FBgn0028481	-2.57301	6.69141e-51	UTR5
4264	3L	9375980	9376229	250	+	FBgn0035982_3	FBgn0035982	-2.57301	2.02111e-14	UTR3
4004	2R	24948995	24949244	250	+	FBgn0035086	FBgn0035086	-2.57261	2.57202e-14	UTR5
2493	2L	8825695	8826494	800	+	FBgn0029123	FBgn0029123	-2.57178	1.14331e-53	UTR5
7226	2L	18246056	18275770	29715	-	FBgn0261804_2	FBgn0261804	-2.57152	3.95094e-99	UTR5
6954	X	7935946	7936745	800	+	FBgn0260970	FBgn0260970	-2.56975	6.43947e-54	UTR5
3452	2R	4619230	4619379	150	+	FBgn0032997	FBgn0032997	-2.56921	3.02581e-09	CDS
4268	3L	9426259	9426758	500	-	FBgn0035989_2	FBgn0035989	-2.56495	7.0022e-33	UTR5
3419	2L	20810074	20810323	250	+	FBgn0032886_2	FBgn0032886	-2.56495	3.91273e-14	UTR5
5001	3R	22298855	22299204	350	+	FBgn0038938	FBgn0038938	-2.56495	2.88678e-20	UTR5
6234	2L	3199579	3199678	100	-	FBgn0085422_4	FBgn0085422	-2.56495	2.2137e-07	UTR5
6769	3R	4084091	4085326	1236	+	FBgn0259821_3	FBgn0259821	-2.56495	2.71063e-07	UTR5
7711	2R	15424846	15425195	350	+	FBgn0263980_5	FBgn0263980	-2.56495	2.28424e-22	UTR5
863	3L	4084754	4085826	1073	-	FBgn0004516_2	FBgn0004516	-2.5622	1.39117e-27	UTR5
7187	2R	10388271	10395187	6917	-	FBgn0261698_4	FBgn0261698	-2.56193	1.28971e-39	UTR5
475	3R	20957818	20959336	1519	+	FBgn0002921	FBgn0002921	-2.56082	3.89328e-39	UTR5
3769	2R	16552308	16552607	300	+	FBgn0034135	FBgn0034135	-2.5606	1.56188e-25	UTR5
5222	3R	30460591	30460890	300	+	FBgn0039774	FBgn0039774	-2.55997	9.13883e-25	UTR5
6998	3L	21382551	21419623	37073	+	FBgn0261258	FBgn0261258	-2.55981	1.16327e-40	UTR5
7852	3R	14026880	14032007	5128	-	FBgn0264493_5	FBgn0264493	-2.55944	7.17574e-38	UTR5
3197	2L	8127051	8127450	400	+	FBgn0031988	FBgn0031988	-2.55944	1.75698e-26	UTR5
3022	2L	290871	291745	875	-	FBgn0031245	FBgn0031245	-2.55916	9.87019e-25	CDS
5610	2R	8532195	8532244	50	-	FBgn0050361_6	FBgn0050361	-2.55793	3.68025e-06	UTR5
5473	3L	6550788	6551087	300	+	FBgn0042185	FBgn0042185	-2.55793	1.4573e-21	UTR5
2373	3R	29229261	29230457	1197	+	FBgn0028476	FBgn0028476	-2.55723	1.04487e-25	UTR5
6058	2R	6963091	6971637	8547	-	FBgn0053558_4	FBgn0053558	-2.55718	1.11827e-59	UTR5
4518	3L	20240492	20241477	986	-	FBgn0036958_2	FBgn0036958	-2.55637	3.53155e-18	UTR5
7526	2R	7626610	7626909	300	+	FBgn0263077_2	FBgn0263077	-2.55529	2.42029e-17	UTR5
250	3L	12467672	12467871	200	-	FBgn0000625	FBgn0000625	-2.5539	3.77031e-12	UTR5
601	3R	6849632	6849831	200	-	FBgn0003339_4	FBgn0003339	-2.5539	1.58151e-09	UTR5
4102	3L	3334829	3334978	150	-	FBgn0035440	FBgn0035440	-2.55304	1.09142e-09	UTR5
4350	3L	13450970	13451269	300	+	FBgn0036368	FBgn0036368	-2.54945	1.64397e-18	UTR5
2630	X	7033429	7065952	32524	-	FBgn0029930	FBgn0029930	-2.54945	5.09991e-25	UTR5
1783	2R	14768167	14769423	1257	-	FBgn0020767_3	FBgn0020767	-2.54818	1.57557e-33	UTR5
1476	3R	7115786	7116698	913	-	FBgn0014863	FBgn0014863	-2.54621	1.81279e-09	UTR5
3354	2L	18517787	18517836	50	+	FBgn0032685	FBgn0032685	-2.54553	0.00071182	UTR5
6674	2R	9446096	9446145	50	+	FBgn0259234	FBgn0259234	-2.54553	0.00011993	UTR5
2857	X	15991307	15991824	518	-	FBgn0030719_2	FBgn0030719	-2.54433	9.52343e-12	UTR5
3632	2R	11790435	11790484	50	+	FBgn0033652_6	FBgn0033652	-2.54273	3.51621e-05	UTR5
6236	2L	3370957	3372822	1866	-	FBgn0085423_2	FBgn0085423	-2.54273	3.33242e-22	UTR5
7926	3R	4768011	4768510	500	-	FBgn0264907	FBgn0264907	-2.54218	1.33911e-27	UTR5
7911	2L	11896619	11928572	31954	-	FBgn0264815_5	FBgn0264815	-2.541	2.45645e-31	UTR5
7431	3R	8862657	8864304	1648	-	FBgn0262614_9	FBgn0262614	-2.54048	5.42649e-25	UTR5
6146	3R	7605430	7639434	34005	-	FBgn0083963_2	FBgn0083963	-2.53955	2.84392e-45	UTR5
6046	2L	870665	870914	250	+	FBgn0053526	FBgn0053526	-2.53897	1.89591e-13	UTR5
1238	3L	9130064	9130113	50	-	FBgn0011206_3	FBgn0011206	-2.53897	1.79135e-05	UTR5
4830	3R	14575838	14575887	50	-	FBgn0038244_2	FBgn0038244	-2.53568	8.59747e-05	UTR5
4807	3R	13673993	13674092	100	-	FBgn0038165_4	FBgn0038165	-2.53568	2.55957e-09	UTR5
3259	2L	10333934	10334383	450	+	FBgn0032223	FBgn0032223	-2.53492	3.57806e-27	CDS
4990	3R	21292162	21293998	1837	-	FBgn0038880_2	FBgn0038880	-2.53458	1.10907e-13	UTR5
5537	2R	4546741	4547040	300	+	FBgn0046692	FBgn0046692	-2.53458	3.42422e-21	CDS
2897	X	16942622	16942821	200	-	FBgn0030806_3	FBgn0030806	-2.5337	4.0827e-11	UTR5
1257	2L	8543447	8544724	1278	+	FBgn0011259	FBgn0011259	-2.5337	3.95027e-27	UTR5
4675	3R	9014159	9014208	50	-	FBgn0037655	FBgn0037655	-2.5337	9.15075e-05	UTR5
472	X	14266417	14267614	1198	+	FBgn0002917	FBgn0002917	-2.53298	1.40497e-16	UTR5
4614	3R	5414577	5437270	22694	+	FBgn0037326	FBgn0037326	-2.53193	3.09773e-50	UTR5
4005	2R	24964677	24965076	400	-	FBgn0035087	FBgn0035087	-2.53177	5.12923e-34	UTR5
7460	3L	4625997	4626096	100	-	FBgn0262733_3	FBgn0262733	-2.53143	4.24536e-07	UTR5
5603	2R	21017834	21018738	905	+	FBgn0050296	FBgn0050296	-2.53143	4.64946e-18	UTR5
4822	3R	14107822	14107871	50	-	FBgn0038202	FBgn0038202	-2.53016	8.50308e-06	UTR5
4248	3L	8979581	8979880	300	-	FBgn0035948	FBgn0035948	-2.53016	2.72404e-19	UTR5
4042	3L	1576749	1577048	300	+	FBgn0035237	FBgn0035237	-2.52959	4.83652e-29	UTR5
3201	2L	8156671	8156720	50	-	FBgn0031990_2	FBgn0031990	-2.52808	0.000105935	UTR5
1549	2L	9966880	9967179	300	-	FBgn0015664	FBgn0015664	-2.52681	1.30275e-15	UTR5
8087	3L	20248682	20248781	100	+	FBgn0265959	FBgn0265959	-2.52573	5.37035e-08	UTR5
8439	2R	23850930	23850979	50	+	FBgn0267590_2	FBgn0267590	-2.52573	0.000182177	NA
6643	4	331546	331745	200	-	FBgn0259214	FBgn0259214	-2.52573	6.91339e-14	CDS
1555	X	14653729	14653778	50	-	FBgn0015773	FBgn0015773	-2.52573	0.00519353	UTR5
4497	3L	19275991	19276190	200	+	FBgn0036860_2	FBgn0036860	-2.52573	1.77331e-11	UTR5
3202	2L	8199082	8199281	200	+	FBgn0031997	FBgn0031997	-2.52573	2.12927e-14	CDS
3014	X	22486040	22487458	1419	+	FBgn0031191_2	FBgn0031191	-2.52362	2.08101e-28	UTR5
3423	2L	20857142	20857291	150	-	FBgn0032896	FBgn0032896	-2.52209	3.64223e-09	CDS
5162	3R	28418258	28462050	43793	+	FBgn0039584	FBgn0039584	-2.52138	1.11037e-48	UTR5
2694	X	9109604	9110983	1380	+	FBgn0030089	FBgn0030089	-2.52127	1.52928e-41	UTR5
2284	3R	4731629	4731828	200	-	FBgn0027570	FBgn0027570	-2.52	5.77787e-12	UTR5
5642	3R	26862794	26863130	337	-	FBgn0051072	FBgn0051072	-2.52	1.34734e-07	UTR5
1965	3L	257031	257954	924	-	FBgn0024806	FBgn0024806	-2.51939	1.08853e-31	UTR5
2639	X	7285397	7286025	629	-	FBgn0029941_2	FBgn0029941	-2.51786	5.0131e-37	UTR5
1252	3R	24270934	24271233	300	-	FBgn0011225_2	FBgn0011225	-2.5177	7.13864e-24	UTR5
4182	3L	6333077	6352040	18964	-	FBgn0035699	FBgn0035699	-2.5177	2.08796e-47	UTR5
4708	3R	9756591	9756740	150	+	FBgn0037743	FBgn0037743	-2.5177	1.97637e-11	UTR5
6992	2L	21237300	21253598	16299	+	FBgn0261239	FBgn0261239	-2.51739	1.1835e-23	UTR5
3185	2L	7790158	7790507	350	-	FBgn0031948	FBgn0031948	-2.51646	2.41889e-25	UTR5
477	3R	29806928	29807077	150	-	FBgn0002924	FBgn0002924	-2.51568	4.7372e-10	UTR5
6810	X	5647896	5648487	592	-	FBgn0259994_4	FBgn0259994	-2.51568	2.47472e-28	UTR5
8507	X	1609107	1609406	300	+	FBgn0283451_3	FBgn0283451	-2.51568	1.74863e-15	UTR5
5476	3L	14130725	14131024	300	-	FBgn0042630_2	FBgn0042630	-2.515	1.74331e-22	UTR5
985	3L	3984046	3984895	850	+	FBgn0004880	FBgn0004880	-2.51456	3.37855e-61	UTR5
1143	2R	9712371	9712920	550	+	FBgn0010316	FBgn0010316	-2.51456	7.40554e-34	UTR5
7388	3L	22998422	23002407	3986	+	FBgn0262509	FBgn0262509	-2.51438	2.14012e-45	UTR5
6792	3L	3319655	3319704	50	+	FBgn0259933	FBgn0259933	-2.51231	4.92051e-05	UTR5
969	3R	10751129	10751178	50	-	FBgn0004841_6	FBgn0004841	-2.51231	4.53283e-06	UTR5
4100	3L	3319655	3319704	50	+	FBgn0035436	FBgn0035436	-2.51231	4.92051e-05	UTR5
8257	2L	6109739	6110188	450	+	FBgn0266521_3	FBgn0266521	-2.51196	5.13331e-28	UTR5
2383	2R	17708655	17709054	400	-	FBgn0028494	FBgn0028494	-2.51044	2.26137e-34	UTR5
3972	2R	24401729	24402680	952	-	FBgn0035001_3	FBgn0035001	-2.5096	9.68785e-36	UTR5
3077	2L	2857214	2857563	350	+	FBgn0031474	FBgn0031474	-2.50887	9.37146e-25	UTR5
8058	X	12988665	12989214	550	+	FBgn0265597	FBgn0265597	-2.50874	1.98234e-36	UTR5
4801	3R	13379626	13379725	100	-	FBgn0038143_2	FBgn0038143	-2.50689	1.80615e-10	UTR5
7318	3R	8591395	8591444	50	+	FBgn0261929_2	FBgn0261929	-2.50553	0.000233515	UTR5
3974	2R	24455642	24455791	150	+	FBgn0035010_2	FBgn0035010	-2.50553	2.14862e-06	UTR5
3148	2L	6600669	6601068	400	-	FBgn0031835_2	FBgn0031835	-2.50482	1.3207e-29	UTR5
4596	3R	4250942	4250991	50	-	FBgn0037225_4	FBgn0037225	-2.50326	0.000324116	UTR5
3369	2L	18943511	18943610	100	-	FBgn0032723_7	FBgn0032723	-2.50144	0.000149281	UTR5
7724	X	15175491	15177742	2252	+	FBgn0263994	FBgn0263994	-2.5001	3.02437e-22	UTR5
7717	3R	18950396	18958553	8158	+	FBgn0263983	FBgn0263983	-2.49951	2.27614e-25	UTR5
7689	2L	19827224	19827373	150	+	FBgn0263873_3	FBgn0263873	-2.4987	3.05952e-10	UTR5
7693	2L	19918222	19918421	200	+	FBgn0263873_7	FBgn0263873	-2.4987	1.13586e-09	UTR5
650	2R	11173875	11173974	100	+	FBgn0003396	FBgn0003396	-2.4987	6.92444e-05	UTR5
303	3R	7265404	7265653	250	-	FBgn0001112	FBgn0001112	-2.4987	2.67601e-16	UTR5
1800	2L	3805746	3806495	750	+	FBgn0021800	FBgn0021800	-2.49674	2.94789e-59	UTR5
7865	X	12566701	12568402	1702	-	FBgn0264542_3	FBgn0264542	-2.49674	8.70168e-13	UTR5
1863	X	3671851	3683363	11513	+	FBgn0023215	FBgn0023215	-2.49527	3.8955e-10	UTR5
5558	2R	11229962	11232466	2505	-	FBgn0050021	FBgn0050021	-2.49475	1.15969e-33	UTR5
3086	2L	3304150	3304549	400	+	FBgn0031518	FBgn0031518	-2.49412	1.58444e-21	UTR5
6340	3R	7187044	7187443	400	+	FBgn0086372	FBgn0086372	-2.49373	8.28091e-27	UTR5
5641	3R	27238986	27239035	50	-	FBgn0051064_2	FBgn0051064	-2.49321	2.03715e-05	UTR5
1258	2L	8544775	8564229	19455	+	FBgn0011259_2	FBgn0011259	-2.49321	5.03138e-56	UTR5
6778	2L	11175279	11203544	28266	-	FBgn0259822_9	FBgn0259822	-2.49321	2.08812e-35	UTR5
6873	3L	4557323	4563816	6494	+	FBgn0260657	FBgn0260657	-2.4897	6.19548e-49	UTR5
8648	3R	21268861	21269060	200	-	FBgn0285937	FBgn0285937	-2.48928	2.59927e-18	UTR5
3282	2L	10838593	10838892	300	-	FBgn0032305	FBgn0032305	-2.48689	1.21763e-17	UTR3
4651	3R	8026821	8027120	300	-	FBgn0037541	FBgn0037541	-2.48623	1.40431e-21	UTR5
6641	3R	5203409	5217456	14048	-	FBgn0259212_3	FBgn0259212	-2.48491	1.49402e-30	UTR5
7011	3R	18958593	18959292	700	+	FBgn0261262_4	FBgn0261262	-2.48491	7.26675e-37	UTR3
415	2L	19107428	19107527	100	-	FBgn0002023_6	FBgn0002023	-2.48491	6.29911e-07	UTR5
1024	3L	19598456	19598705	250	-	FBgn0005386_3	FBgn0005386	-2.48491	2.95212e-13	UTR5
2877	X	16676254	16676303	50	-	FBgn0030769_2	FBgn0030769	-2.48491	0.00234789	UTR5
1071	3L	6097717	6097866	150	+	FBgn0005658	FBgn0005658	-2.48491	2.35063e-08	UTR5
5765	4	659688	659887	200	-	FBgn0051992	FBgn0051992	-2.48491	6.51229e-10	UTR5
5906	X	13139349	13139598	250	+	FBgn0052645	FBgn0052645	-2.48491	3.44428e-09	UTR5
2165	3L	14037069	14037668	600	+	FBgn0026418	FBgn0026418	-2.48491	2.04917e-34	UTR5
7308	3R	10226528	10228912	2385	+	FBgn0261928	FBgn0261928	-2.48431	4.19424e-22	UTR5
907	2L	310295	317831	7537	+	FBgn0004611_2	FBgn0004611	-2.48354	6.58991e-31	UTR5
3102	2L	4821824	4822723	900	+	FBgn0031632	FBgn0031632	-2.48349	1.92621e-70	UTR5
3411	2L	20387515	20399363	11849	-	FBgn0032857_2	FBgn0032857	-2.48184	2.03923e-29	UTR5
5053	3R	24348292	24348741	450	-	FBgn0039186_3	FBgn0039186	-2.47763	1.00994e-31	UTR5
6260	4	91740	92139	400	+	FBgn0085432_5	FBgn0085432	-2.47654	7.2394e-20	CDS
637	X	17993725	17994024	300	-	FBgn0003380_24	FBgn0003380	-2.4761	5.12328e-19	UTR5
6021	3R	15666433	15666532	100	+	FBgn0053207_2	FBgn0053207	-2.47444	1.24434e-05	UTR5
6164	2L	18546605	18563169	16565	-	FBgn0085370	FBgn0085370	-2.47398	1.83362e-63	UTR5
8505	X	1575232	1604935	29704	+	FBgn0283451	FBgn0283451	-2.47373	1.88341e-22	UTR5
5621	2R	24243305	24244820	1516	+	FBgn0050418	FBgn0050418	-2.47348	1.86252e-29	UTR5
3472	2R	6829640	6830039	400	+	FBgn0033108_2	FBgn0033108	-2.47331	1.59673e-34	UTR5
5833	3L	2761950	2761999	50	-	FBgn0052296_5	FBgn0052296	-2.47293	0.00312386	UTR5
7785	3L	8949705	8953013	3309	-	FBgn0264307	FBgn0264307	-2.47166	2.46538e-18	UTR5
1828	X	4686654	4686703	50	-	FBgn0022768_4	FBgn0022768	-2.47092	4.35712e-05	UTR5
2631	X	7069463	7069712	250	+	FBgn0029932	FBgn0029932	-2.47009	1.10651e-17	UTR5
7024	3R	22411451	22411550	100	+	FBgn0261279	FBgn0261279	-2.46875	3.63796e-09	UTR5
6980	3L	15064578	15064977	400	-	FBgn0261090_3	FBgn0261090	-2.4681	1.83068e-22	UTR5
7649	3L	7252255	7252404	150	+	FBgn0263447	FBgn0263447	-2.4681	3.82036e-10	NA
5774	3L	10481462	10516024	34563	+	FBgn0052062	FBgn0052062	-2.4681	5.78858e-48	UTR5
7893	3L	292735	293034	300	+	FBgn0264707_3	FBgn0264707	-2.46657	1.26866e-18	UTR5
1278	3R	14214411	14214560	150	-	FBgn0011582	FBgn0011582	-2.46621	2.71284e-12	UTR5
5993	2R	18718164	18718918	755	+	FBgn0053147	FBgn0053147	-2.46493	3.2891e-48	UTR5
5588	2R	18582715	18582914	200	-	FBgn0050115_4	FBgn0050115	-2.46385	2.06427e-10	UTR5
3516	2R	8091846	8091895	50	+	FBgn0033257_2	FBgn0033257	-2.46385	0.00108143	UTR5
700	2L	8296619	8296768	150	-	FBgn0003502_3	FBgn0003502	-2.46385	1.91899e-09	UTR5
2891	X	16874608	16874707	100	-	FBgn0030798_2	FBgn0030798	-2.46385	7.12005e-05	UTR5
5719	2L	20867805	20867904	100	+	FBgn0051675	FBgn0051675	-2.46385	8.44294e-06	UTR5
3975	2R	24455842	24483083	27242	+	FBgn0035010_3	FBgn0035010	-2.46385	0.000161295	CDS
3923	2R	22871390	22871489	100	+	FBgn0034788_2	FBgn0034788	-2.46385	1.41258e-05	UTR5
6943	3L	17147412	17147961	550	-	FBgn0260943_7	FBgn0260943	-2.46319	4.69598e-41	UTR5
3430	2L	21070894	21071243	350	-	FBgn0032910_2	FBgn0032910	-2.46306	1.13924e-20	UTR5
1915	3L	8525344	8530579	5236	+	FBgn0024236	FBgn0024236	-2.46169	5.81505e-26	UTR5
3489	2R	7540361	7540410	50	+	FBgn0033192_2	FBgn0033192	-2.46081	6.23039e-05	UTR5
3560	2R	9657762	9658061	300	-	FBgn0033438	FBgn0033438	-2.46081	3.47864e-17	UTR5
8467	3R	28146863	28146962	100	-	FBgn0267747	FBgn0267747	-2.46081	2.80135e-10	NA
113	X	2113770	2114319	550	+	FBgn0000382_3	FBgn0000382	-2.46021	1.79115e-32	UTR3
3958	2R	23977006	23977255	250	-	FBgn0034948_2	FBgn0034948	-2.46009	1.33849e-21	UTR5
1200	3L	10664789	10685027	20239	+	FBgn0010762	FBgn0010762	-2.45852	1.71211e-35	UTR5
1378	2R	15155487	15156086	600	+	FBgn0013467	FBgn0013467	-2.45852	6.60736e-43	UTR5
496	3L	7903262	7903561	300	-	FBgn0003041	FBgn0003041	-2.45852	5.34435e-14	UTR5
1693	2L	2769870	2769919	50	-	FBgn0019830	FBgn0019830	-2.45674	0.000105474	UTR5
2195	2R	12756015	12756264	250	-	FBgn0026619_2	FBgn0026619	-2.45674	7.32542e-13	UTR5
414	2L	19106067	19106266	200	-	FBgn0002023_5	FBgn0002023	-2.45674	6.72453e-14	UTR5
4406	3L	15911427	15924861	13435	-	FBgn0036544_3	FBgn0036544	-2.45365	3.82333e-65	UTR5
6070	4	161526	161575	50	-	FBgn0053978_2	FBgn0053978	-2.45316	2.4265e-05	CDS
869	3R	31016276	31016825	550	-	FBgn0004573_2	FBgn0004573	-2.45316	2.43123e-30	UTR5
7172	3R	17811591	17836154	24564	+	FBgn0261649	FBgn0261649	-2.45172	4.35781e-28	UTR5
4091	3L	3139787	3139936	150	-	FBgn0035400_2	FBgn0035400	-2.45101	4.93257e-12	UTR5
8335	3R	8443487	8477567	34081	-	FBgn0266801	FBgn0266801	-2.451	6.01858e-85	UTR5
7899	2L	11841746	11841795	50	-	FBgn0264750	FBgn0264750	-2.451	0.00105544	UTR3
2158	2L	10260300	10260999	700	-	FBgn0026379_2	FBgn0026379	-2.44999	1.79988e-45	UTR5
4034	3L	1335060	1335259	200	-	FBgn0035211	FBgn0035211	-2.44854	2.38843e-12	UTR5
6820	3R	7891381	7894270	2890	+	FBgn0260005	FBgn0260005	-2.44854	1.68853e-12	UTR5
6100	2R	6963091	6971637	8547	-	FBgn0066292	FBgn0066292	-2.44814	6.82925e-59	UTR5
298	X	15860165	15860797	633	+	FBgn0001105	FBgn0001105	-2.44717	1.02015e-20	UTR5
1981	X	2743627	2744026	400	-	FBgn0024980	FBgn0024980	-2.44717	8.70629e-22	UTR5
4065	3L	2255730	2255929	200	-	FBgn0035321	FBgn0035321	-2.44424	1.88298e-15	CDS
2644	X	7826247	7826696	450	+	FBgn0029962	FBgn0029962	-2.44396	1.47853e-29	UTR5
5997	3L	16419797	16419896	100	+	FBgn0053158_2	FBgn0053158	-2.44235	0.000152823	CDS
6163	2L	3662845	3663244	400	+	FBgn0085369	FBgn0085369	-2.44006	2.66044e-25	UTR5
4504	3L	19634276	19635583	1308	-	FBgn0036896_3	FBgn0036896	-2.43979	1.52267e-24	UTR5
6806	2L	11843837	11844063	227	+	FBgn0259989_2	FBgn0259989	-2.43979	1.22276e-10	CDS
5470	2R	7722090	7722639	550	-	FBgn0042135	FBgn0042135	-2.439	2.14539e-43	UTR5
4118	3L	3963859	3964771	913	-	FBgn0035481_5	FBgn0035481	-2.43872	1.32625e-25	UTR5
1506	2L	19190392	19190741	350	+	FBgn0015380	FBgn0015380	-2.4375	5.03043e-27	UTR5
6119	3R	30539158	30539357	200	+	FBgn0082582_6	FBgn0082582	-2.43612	3.97674e-09	UTR5
8002	3L	7189382	7189931	550	-	FBgn0265296_2	FBgn0265296	-2.43589	1.82956e-48	UTR5
8475	2L	10388155	10390125	1971	+	FBgn0267821	FBgn0267821	-2.43564	7.70207e-30	UTR5
3816	2R	18658123	18658172	50	-	FBgn0034371_2	FBgn0034371	-2.43361	0.000121848	UTR5
5914	X	11493185	11493484	300	+	FBgn0052666	FBgn0052666	-2.43361	3.04315e-17	UTR5
6020	3R	15666233	15666332	100	+	FBgn0053207	FBgn0053207	-2.43361	1.06906e-08	UTR5
2357	3R	7266115	7266871	757	+	FBgn0028400	FBgn0028400	-2.43348	9.03613e-14	UTR5
6506	2L	18012430	18027001	14572	+	FBgn0243486	FBgn0243486	-2.43264	2.72478e-41	UTR5
287	3L	18765216	18765715	500	-	FBgn0001078_2	FBgn0001078	-2.43226	1.50159e-26	UTR5
2136	3R	24221653	24221702	50	+	FBgn0026257_3	FBgn0026257	-2.43142	7.60959e-06	UTR5
5886	X	19866246	19866900	655	+	FBgn0052529	FBgn0052529	-2.43042	6.34768e-13	UTR5
4510	3L	19994354	19994653	300	+	FBgn0036926	FBgn0036926	-2.4302	6.15194e-27	UTR5
2014	3R	23889151	23890052	902	-	FBgn0025574	FBgn0025574	-2.42948	3.43192e-33	UTR5
171	3L	15952204	15952953	750	-	FBgn0000489	FBgn0000489	-2.42936	1.33392e-51	UTR5
6193	3R	28047648	28049644	1997	+	FBgn0085391	FBgn0085391	-2.42898	6.08305e-30	UTR5
3595	2R	10287959	10288008	50	+	FBgn0033504_10	FBgn0033504	-2.42775	4.94337e-05	UTR5
5002	3R	22299355	22299404	50	+	FBgn0038938_2	FBgn0038938	-2.42775	0.000234779	UTR5
2480	X	21323160	21324009	850	-	FBgn0029067	FBgn0029067	-2.42775	1.16889e-55	UTR5
5089	3R	25049916	25049965	50	+	FBgn0039266	FBgn0039266	-2.42775	3.94141e-05	UTR5
7353	3L	2088316	2088815	500	+	FBgn0262107	FBgn0262107	-2.42775	3.51189e-30	NA
3577	2R	10087612	10090585	2974	+	FBgn0033484	FBgn0033484	-2.42314	8.80942e-22	UTR5
1808	2R	15861237	15861893	657	-	FBgn0022160	FBgn0022160	-2.42283	1.11095e-15	UTR5
4563	3L	21770212	21770361	150	+	FBgn0037133_2	FBgn0037133	-2.42273	4.68915e-11	CDS
772	3L	5843765	5844114	350	-	FBgn0003984_2	FBgn0003984	-2.42037	3.75434e-16	UTR5
5332	3L	9430362	9430611	250	+	FBgn0040305	FBgn0040305	-2.42037	5.02342e-12	UTR5
166	X	3329474	3329623	150	+	FBgn0000479_13	FBgn0000479	-2.42037	2.57557e-09	UTR5
124	3L	14177345	14177494	150	-	FBgn0000411_3	FBgn0000411	-2.42037	3.89731e-13	UTR5
6845	2L	5037809	5038108	300	+	FBgn0260451	FBgn0260451	-2.41874	2.90895e-22	UTR5
6853	2L	5037809	5038108	300	+	FBgn0260470	FBgn0260470	-2.41874	2.90895e-22	UTR5
5533	2L	18792457	18792756	300	-	FBgn0045852_3	FBgn0045852	-2.41866	1.65511e-16	UTR5
981	3L	3829055	3829254	200	+	FBgn0004875	FBgn0004875	-2.41866	4.54951e-14	UTR5
906	2L	305985	306384	400	+	FBgn0004611	FBgn0004611	-2.41846	2.62365e-28	UTR5
4465	3L	18439443	18439542	100	-	FBgn0036786	FBgn0036786	-2.4179	9.84947e-07	UTR3
3839	2R	20236285	20236734	450	+	FBgn0034485	FBgn0034485	-2.41733	2.34102e-38	UTR5
5019	3R	22702107	22702256	150	+	FBgn0039008	FBgn0039008	-2.41719	2.17444e-08	UTR5
440	2L	1420054	1420403	350	-	FBgn0002543_2	FBgn0002543	-2.41598	3.45792e-28	UTR5
6227	2R	6776440	6776639	200	-	FBgn0085421_3	FBgn0085421	-2.41591	3.89469e-12	UTR5
2676	X	8561222	8561706	485	+	FBgn0030049_2	FBgn0030049	-2.41591	0.000747533	UTR5
4367	3L	13992951	13993000	50	-	FBgn0036391_2	FBgn0036391	-2.41591	0.000378729	UTR5
5072	3R	24836768	24836867	100	+	FBgn0039232	FBgn0039232	-2.41591	1.49712e-07	UTR5
6622	2L	12482797	12491695	8899	-	FBgn0259176_3	FBgn0259176	-2.4148	1.8709e-45	UTR5
2092	X	4117070	4117991	922	+	FBgn0026083	FBgn0026083	-2.40919	7.27471e-38	UTR5
2667	X	8398990	8399439	450	+	FBgn0030034	FBgn0030034	-2.40795	4.89048e-28	UTR5
790	X	8650282	8650631	350	-	FBgn0004102_5	FBgn0004102	-2.40742	7.61078e-26	UTR5
585	X	20694518	20694567	50	+	FBgn0003300	FBgn0003300	-2.40695	0.0089205	UTR5
7780	2R	16386574	16399351	12778	+	FBgn0264273	FBgn0264273	-2.40613	1.82697e-45	UTR5
39	3L	9051205	9051754	550	-	FBgn0000116_2	FBgn0000116	-2.40613	8.28918e-33	UTR5
6141	3R	10972431	10993485	21055	+	FBgn0083950	FBgn0083950	-2.40572	1.04285e-104	UTR5
5028	3R	23112281	23112730	450	-	FBgn0039054	FBgn0039054	-2.40563	3.45718e-40	UTR5
497	3L	7911505	7911854	350	-	FBgn0003041_2	FBgn0003041	-2.40486	5.03048e-19	UTR5
7919	2L	13261058	13261257	200	+	FBgn0264894	FBgn0264894	-2.40293	1.9633e-18	UTR5
3235	2L	9495524	9495923	400	+	FBgn0032120	FBgn0032120	-2.40092	2.78592e-22	UTR5
2716	X	10772591	10773131	541	+	FBgn0030234	FBgn0030234	-2.39869	1.1884e-27	UTR5
3990	2R	24574609	24574658	50	+	FBgn0035028	FBgn0035028	-2.3979	0.000493993	UTR5
5309	3L	15826938	15827986	1049	+	FBgn0040230	FBgn0040230	-2.3979	2.08713e-11	UTR5
5149	3R	27608029	27608078	50	+	FBgn0039530	FBgn0039530	-2.3979	8.97964e-05	UTR5
59	3R	25963492	25963591	100	+	FBgn0000206	FBgn0000206	-2.3979	3.49735e-06	UTR5
5400	2L	9167228	9234045	66818	+	FBgn0041092_2	FBgn0041092	-2.3979	1.06652e-48	UTR5
4512	3L	20088758	20088957	200	-	FBgn0036934_2	FBgn0036934	-2.3979	3.67269e-07	UTR5
5708	2L	6648765	6648814	50	-	FBgn0051635_3	FBgn0051635	-2.3979	2.16869e-05	UTR5
6314	2L	8528119	8528468	350	-	FBgn0085470_2	FBgn0085470	-2.3979	4.9805e-18	UTR5
6545	2L	8528119	8528468	350	-	FBgn0250903_2	FBgn0250903	-2.3979	4.9805e-18	UTR5
6650	2R	13437301	13437350	50	-	FBgn0259221_6	FBgn0259221	-2.3979	0.000381172	UTR5
6990	3R	7121735	7123720	1986	-	FBgn0261238_4	FBgn0261238	-2.3979	5.22262e-06	UTR5
7032	2R	4823920	4823969	50	-	FBgn0261387	FBgn0261387	-2.3979	0.0014904	UTR5
7223	3L	6400790	6400839	50	+	FBgn0261801	FBgn0261801	-2.3979	0.00087424	UTR5
7719	X	5420518	5420817	300	-	FBgn0263987	FBgn0263987	-2.3979	2.8252e-16	UTR5
1492	3R	30387579	30388128	550	-	FBgn0015222_2	FBgn0015222	-2.39568	4.48921e-38	UTR5
4644	3R	7809115	7809864	750	-	FBgn0037521	FBgn0037521	-2.39394	1.80083e-65	UTR5
3241	2L	9565057	9565406	350	-	FBgn0032129_5	FBgn0032129	-2.39375	1.91573e-20	UTR5
2414	3L	7532510	7532717	208	+	FBgn0028582_2	FBgn0028582	-2.39138	2.32429e-10	UTR5
543	3L	8745111	8745260	150	-	FBgn0003149_3	FBgn0003149	-2.38876	2.32225e-10	UTR5
4978	3R	20866082	20866181	100	-	FBgn0038837_2	FBgn0038837	-2.38876	3.48934e-07	UTR5
2765	X	12633640	12633939	300	+	FBgn0030412_2	FBgn0030412	-2.38841	1.47218e-23	UTR5
8152	3L	11863056	11936980	73925	-	FBgn0266100_3	FBgn0266100	-2.38751	6.21546e-27	CDS
7301	X	8216275	8216324	50	+	FBgn0261873_6	FBgn0261873	-2.38647	0.00146301	UTR5
1929	3R	28831825	28832024	200	-	FBgn0024273_3	FBgn0024273	-2.38647	5.29951e-15	UTR5
5689	3R	11448107	11451641	3535	-	FBgn0051374_2	FBgn0051374	-2.38426	4.75353e-22	UTR5
1237	3L	9113363	9129913	16551	-	FBgn0011206_2	FBgn0011206	-2.3833	4.64931e-30	UTR5
2039	2L	2993045	2993344	300	+	FBgn0025681	FBgn0025681	-2.38061	4.41051e-21	UTR5
676	2R	19630547	19630596	50	-	FBgn0003435_7	FBgn0003435	-2.37955	7.0138e-07	UTR5
978	3L	21240401	21240700	300	+	FBgn0004865	FBgn0004865	-2.37955	4.42485e-23	UTR5
1142	X	15909477	15909626	150	-	FBgn0010315	FBgn0010315	-2.37955	3.36114e-10	UTR5
1535	3R	7504599	7505048	450	-	FBgn0015577	FBgn0015577	-2.37955	1.05819e-29	UTR5
7433	3R	8867343	8867392	50	-	FBgn0262614_11	FBgn0262614	-2.37955	0.00262834	UTR5
8047	2R	17140629	17140728	100	+	FBgn0265536	FBgn0265536	-2.37955	1.18322e-05	NA
1614	2R	21624147	21624446	300	-	FBgn0016641_2	FBgn0016641	-2.379	2.08063e-23	UTR5
3805	2R	18179698	18180047	350	-	FBgn0034313	FBgn0034313	-2.37872	1.03332e-25	UTR5
1787	3L	19923013	19923412	400	-	FBgn0020887_4	FBgn0020887	-2.37749	2.21691e-23	UTR5
8549	2R	24063151	24063500	350	+	FBgn0283666	FBgn0283666	-2.37657	1.69172e-26	UTR5
5352	X	2080660	2081059	400	+	FBgn0040395	FBgn0040395	-2.37501	2.90742e-34	UTR5
7400	3R	17775299	17775398	100	-	FBgn0262562_2	FBgn0262562	-2.37491	1.31966e-06	UTR5
7914	3R	30051970	30052019	50	+	FBgn0264838	FBgn0264838	-2.37491	0.000217711	NA
2695	X	9134600	9134899	300	-	FBgn0030090	FBgn0030090	-2.37368	1.06004e-22	UTR5
1475	2L	20713689	20714288	600	-	FBgn0014859	FBgn0014859	-2.37335	1.3082e-32	UTR5
451	2R	14031693	14038185	6493	+	FBgn0002643_2	FBgn0002643	-2.37279	1.08672e-19	UTR5
7745	3L	13798168	13803400	5233	-	FBgn0264001_12	FBgn0264001	-2.37279	7.38898e-34	UTR5
8555	X	12590348	12592093	1746	-	FBgn0283712	FBgn0283712	-2.37079	6.37593e-22	UTR5
4872	3R	17345488	17346237	750	-	FBgn0038498_2	FBgn0038498	-2.36972	1.95779e-52	UTR5
6133	3L	11096546	11098125	1580	+	FBgn0083068	FBgn0083068	-2.36891	6.29346e-34	UTR5
7200	X	10473361	10473410	50	-	FBgn0261710_2	FBgn0261710	-2.36712	2.64414e-05	UTR5
7850	3R	13982889	13983338	450	-	FBgn0264493_3	FBgn0264493	-2.36712	4.82428e-23	UTR5
1419	3L	3846256	3846555	300	+	FBgn0013751	FBgn0013751	-2.36712	8.29038e-20	UTR5
844	3L	9845411	9855235	9825	-	FBgn0004390	FBgn0004390	-2.36712	6.24551e-24	UTR5
791	3L	16766122	16766421	300	+	FBgn0004108	FBgn0004108	-2.36576	1.50262e-20	UTR5
1433	3R	31134442	31138442	4001	+	FBgn0013973	FBgn0013973	-2.36497	4.30719e-34	UTR5
7784	3L	8953973	8954272	300	-	FBgn0264305_3	FBgn0264305	-2.36462	6.65744e-15	UTR5
7297	X	8179199	8179398	200	+	FBgn0261873_2	FBgn0261873	-2.36428	3.79196e-17	UTR5
5211	3R	30019656	30022221	2566	-	FBgn0039738	FBgn0039738	-2.36085	8.74855e-50	UTR5
155	X	3190138	3190437	300	+	FBgn0000479_2	FBgn0000479	-2.36085	4.74009e-12	UTR5
6152	3R	20204859	20211123	6265	+	FBgn0083975	FBgn0083975	-2.36085	4.40008e-46	UTR5
6615	3L	7156874	7157023	150	-	FBgn0259173_2	FBgn0259173	-2.36085	1.22358e-09	UTR5
6028	3L	21432927	21433066	140	+	FBgn0053288	FBgn0053288	-2.36085	5.16136e-05	UTR3
5289	3R	16242877	16256874	13998	+	FBgn0040071_2	FBgn0040071	-2.35903	9.31678e-34	UTR5
5590	2R	18583065	18583164	100	-	FBgn0050115_6	FBgn0050115	-2.35815	0.000250277	UTR5
2614	X	6694458	6695007	550	-	FBgn0029893	FBgn0029893	-2.35815	1.91957e-26	UTR5
2054	4	903422	903782	361	-	FBgn0025726_3	FBgn0025726	-2.35815	1.51108e-08	UTR5
4837	3R	15076158	15077156	999	-	FBgn0038282	FBgn0038282	-2.35707	1.06043e-16	UTR5
5273	4	833494	834343	850	-	FBgn0039938_2	FBgn0039938	-2.35665	5.44547e-54	UTR5
3351	2L	18500904	18501103	200	-	FBgn0032683	FBgn0032683	-2.35665	1.82341e-09	UTR5
4214	3L	7605110	7605409	300	+	FBgn0035802_2	FBgn0035802	-2.35569	1.45986e-22	UTR5
3638	2R	11839276	11839525	250	-	FBgn0033654_2	FBgn0033654	-2.35444	1.12308e-18	UTR5
5659	3R	7658297	7662279	3983	+	FBgn0051146	FBgn0051146	-2.35138	1.52997e-21	UTR5
1460	3R	17122510	17125239	2730	-	FBgn0014141_4	FBgn0014141	-2.35138	7.51269e-15	UTR5
3722	2R	14942648	14942747	100	+	FBgn0033985	FBgn0033985	-2.35138	1.58931e-06	UTR5
645	3L	14614608	14614657	50	+	FBgn0003388	FBgn0003388	-2.35138	0.000221728	UTR5
7643	2R	14277430	14277879	450	+	FBgn0263397_3	FBgn0263397	-2.35137	8.54055e-36	UTR5
8491	2L	490885	491034	150	+	FBgn0267991	FBgn0267991	-2.35137	1.9365e-09	UTR5
8593	3L	5664171	5664989	819	+	FBgn0284236	FBgn0284236	-2.35137	5.27403e-22	UTR5
5866	3L	20860157	20885188	25032	-	FBgn0052432_2	FBgn0052432	-2.35051	7.25291e-43	UTR5
4072	3L	2490775	2491156	382	+	FBgn0035346_2	FBgn0035346	-2.34797	5.57301e-15	UTR5
7687	2L	19796615	19796764	150	+	FBgn0263873	FBgn0263873	-2.34704	2.29987e-09	UTR5
2066	2R	23862294	23862543	250	-	FBgn0025790_3	FBgn0025790	-2.34704	4.52351e-17	UTR5
7477	X	11597848	11598097	250	+	FBgn0262847	FBgn0262847	-2.3466	9.814e-14	NA
2705	X	9875973	9876622	650	-	FBgn0030156	FBgn0030156	-2.34514	1.53317e-42	UTR5
1512	2L	12818338	12819187	850	-	FBgn0015399_3	FBgn0015399	-2.34455	3.49166e-46	UTR3
1932	3L	1018914	1024232	5319	-	FBgn0024277_3	FBgn0024277	-2.34435	2.29912e-43	UTR5
3099	2L	4439172	4439571	400	-	FBgn0031602	FBgn0031602	-2.34383	3.44068e-24	UTR5
7371	2R	10056897	10060225	3329	+	FBgn0262169_4	FBgn0262169	-2.34341	1.2799e-31	UTR5
7189	2R	10416547	10416646	100	-	FBgn0261698_6	FBgn0261698	-2.34181	3.21424e-06	UTR5
7793	3R	21153573	21153672	100	+	FBgn0264357_2	FBgn0264357	-2.34181	3.87933e-07	UTR5
8294	3L	2379200	2379249	50	+	FBgn0266696_2	FBgn0266696	-2.34181	0.000221153	UTR5
8414	3R	10868145	10868194	50	-	FBgn0267376_2	FBgn0267376	-2.34181	0.00262537	UTR5
6327	2R	17055672	17055721	50	-	FBgn0086350_2	FBgn0086350	-2.34181	0.000113958	CDS
7858	X	10907017	10907116	100	+	FBgn0264502_2	FBgn0264502	-2.34181	1.59405e-07	CDS
769	2R	12885132	12886538	1407	+	FBgn0003975_2	FBgn0003975	-2.34181	1.42914e-16	UTR5
5996	3L	16419697	16419746	50	+	FBgn0053158	FBgn0053158	-2.34181	0.000717827	UTR5
2017	2L	6714935	6715184	250	-	FBgn0025595_2	FBgn0025595	-2.34181	5.78399e-10	UTR5
4912	3R	18669440	18671228	1789	+	FBgn0038638	FBgn0038638	-2.34181	7.86813e-16	UTR5
2172	2L	740940	741039	100	-	FBgn0026438	FBgn0026438	-2.34056	1.80341e-10	UTR5
4394	3L	15336742	15337141	400	+	FBgn0036494	FBgn0036494	-2.33997	5.23311e-22	UTR5
5926	X	10452453	10454845	2393	-	FBgn0052683	FBgn0052683	-2.33812	4.31799e-13	UTR5
8610	2R	6662315	6662664	350	+	FBgn0284249	FBgn0284249	-2.33699	3.17176e-23	UTR5
7814	2L	11210728	11225701	14974	+	FBgn0264442	FBgn0264442	-2.33622	4.04821e-17	UTR5
7732	3L	9252028	9252327	300	+	FBgn0264000	FBgn0264000	-2.33555	1.92757e-25	UTR5
1678	X	10890901	10891150	250	-	FBgn0017561_2	FBgn0017561	-2.33537	4.33152e-11	UTR5
2510	X	7696532	7696681	150	-	FBgn0029504_3	FBgn0029504	-2.33537	1.08102e-09	UTR5
5170	3R	28744683	28744732	50	-	FBgn0039595_2	FBgn0039595	-2.33537	0.00110641	UTR5
2343	X	3099589	3099788	200	+	FBgn0028369	FBgn0028369	-2.33537	2.75226e-11	UTR5
232	3L	749450	749699	250	+	FBgn0000575	FBgn0000575	-2.33381	9.87241e-21	UTR5
4778	3R	12654627	12654776	150	+	FBgn0038072	FBgn0038072	-2.33336	4.29436e-09	UTR5
6106	2L	66945	66994	50	+	FBgn0067779_2	FBgn0067779	-2.33076	0.00013653	UTR5
7403	3R	17782558	17782607	50	-	FBgn0262562_5	FBgn0262562	-2.33076	0.00013369	CDS
6777	2L	11170795	11170844	50	-	FBgn0259822_8	FBgn0259822	-2.32728	8.8059e-05	UTR5
8055	2R	17869427	17869476	50	+	FBgn0265590_2	FBgn0265590	-2.32728	0.0003179	NA
4994	3R	21349102	21349551	450	-	FBgn0038881_4	FBgn0038881	-2.32728	7.90872e-42	UTR5
524	3R	29039206	29039920	715	+	FBgn0003093	FBgn0003093	-2.32534	1.77498e-18	UTR5
3391	2L	19426335	19426434	100	+	FBgn0032780	FBgn0032780	-2.32456	3.76327e-08	UTR5
7296	X	8178749	8179048	300	+	FBgn0261873	FBgn0261873	-2.32422	4.65283e-20	UTR5
3579	2R	10117744	10117893	150	+	FBgn0033486	FBgn0033486	-2.32417	2.12326e-13	UTR5
8647	X	10822540	10822689	150	-	FBgn0285926_16	FBgn0285926	-2.32379	1.46224e-11	UTR5
6586	3R	25970130	25970928	799	+	FBgn0259146	FBgn0259146	-2.32239	1.34309e-13	UTR5
8496	3R	18705551	18705900	350	+	FBgn0270928	FBgn0270928	-2.32198	1.2366e-32	UTR5
8247	3L	15098214	15098463	250	+	FBgn0266452	FBgn0266452	-2.32145	1.73657e-19	UTR5
369	3L	440937	441036	100	-	FBgn0001316_2	FBgn0001316	-2.32145	3.32947e-07	UTR5
1240	3L	9130614	9130663	50	-	FBgn0011206_5	FBgn0011206	-2.32116	0.000106018	UTR5
1290	3R	31611096	31611395	300	+	FBgn0011655	FBgn0011655	-2.32101	2.72314e-22	UTR5
5463	2L	19426247	19426546	300	-	FBgn0041789_4	FBgn0041789	-2.3206	1.40665e-18	UTR5
7467	3L	21844838	21907894	63057	+	FBgn0262737	FBgn0262737	-2.32052	8.67057e-105	UTR5
1853	3R	20593189	20593838	650	+	FBgn0023097	FBgn0023097	-2.31968	1.40868e-39	UTR5
2847	X	15870233	15870582	350	+	FBgn0030701	FBgn0030701	-2.31911	6.67555e-24	UTR5
5974	3R	9691683	9691982	300	-	FBgn0053105	FBgn0053105	-2.31911	1.22462e-18	UTR5
3836	2R	19487218	19487325	108	-	FBgn0034452	FBgn0034452	-2.31911	0.000658115	CDS
6406	3R	31168857	31169056	200	-	FBgn0086704_2	FBgn0086704	-2.31911	4.62663e-13	UTR5
6758	3L	21286199	21286248	50	+	FBgn0259785	FBgn0259785	-2.31911	1.30337e-05	UTR5
8090	2R	14526467	14527116	650	+	FBgn0265974	FBgn0265974	-2.31911	2.1194e-36	UTR5
4712	3R	9784703	9785774	1072	+	FBgn0037754	FBgn0037754	-2.31809	5.15875e-12	UTR5
2592	X	6220007	6220356	350	+	FBgn0029849	FBgn0029849	-2.31802	2.83421e-26	UTR5
6856	2L	7495558	7496257	700	-	FBgn0260486	FBgn0260486	-2.31677	3.61741e-35	UTR5
1706	2R	14713023	14713572	550	-	FBgn0020269_2	FBgn0020269	-2.31677	9.15238e-43	UTR5
7386	3L	8578908	8579594	687	+	FBgn0262508_3	FBgn0262508	-2.31428	1.32938e-17	UTR5
7473	X	11453837	11454336	500	-	FBgn0262740	FBgn0262740	-2.3126	1.08143e-40	UTR5
3431	2L	21071353	21071452	100	-	FBgn0032910_3	FBgn0032910	-2.31254	9.54986e-08	UTR5
2821	X	15063230	15063379	150	-	FBgn0030600_2	FBgn0030600	-2.31206	1.26159e-13	UTR5
3442	2L	21309601	21310000	400	-	FBgn0032940_2	FBgn0032940	-2.31184	7.78066e-27	UTR5
8248	3L	15105929	15108856	2928	+	FBgn0266452_2	FBgn0266452	-2.30946	2.90059e-14	UTR5
7490	2L	7038023	7040478	2456	+	FBgn0262872	FBgn0262872	-2.30938	4.26374e-22	UTR5
8356	2R	16763314	16765968	2655	-	FBgn0267002_3	FBgn0267002	-2.30699	1.39928e-31	UTR5
4783	3R	12778376	12783166	4791	-	FBgn0038084_2	FBgn0038084	-2.30259	1.51068e-08	UTR5
3458	2R	6035489	6036338	850	-	FBgn0033052	FBgn0033052	-2.30259	9.12866e-57	UTR5
4653	3R	8059334	8082196	22863	+	FBgn0037546	FBgn0037546	-2.30259	2.17457e-09	UTR5
4751	3R	11886769	11887118	350	-	FBgn0037960	FBgn0037960	-2.30259	1.23511e-16	UTR5
3898	2R	22174442	22174641	200	-	FBgn0034703	FBgn0034703	-2.30259	2.35893e-09	CDS
2085	3R	16093630	16093729	100	-	FBgn0026059_4	FBgn0026059	-2.30259	4.46481e-06	UTR5
1837	2R	6985513	6985712	200	-	FBgn0022960_3	FBgn0022960	-2.30259	4.29917e-13	UTR5
1336	3R	21660772	21660821	50	-	FBgn0011766_6	FBgn0011766	-2.30259	0.00408811	UTR5
5270	4	1029262	1029361	100	-	FBgn0039930	FBgn0039930	-2.30259	1.17199e-07	UTR5
6415	2L	1652970	1653519	550	+	FBgn0086758_2	FBgn0086758	-2.30259	1.36554e-25	UTR5
7466	2R	6632131	6632330	200	-	FBgn0262736_3	FBgn0262736	-2.30259	2.82882e-17	UTR5
7708	2R	15401346	15401395	50	+	FBgn0263980_2	FBgn0263980	-2.30259	0.000721801	UTR5
7499	3R	11248729	11248878	150	-	FBgn0262972_2	FBgn0262972	-2.30259	7.58458e-09	NA
7307	3R	17716830	17718300	1471	-	FBgn0261885_2	FBgn0261885	-2.30111	6.95181e-26	UTR5
3142	2L	6455580	6455929	350	-	FBgn0031814	FBgn0031814	-2.29882	4.18117e-24	UTR5
2389	2R	18476954	18497976	21023	-	FBgn0028496_3	FBgn0028496	-2.29827	4.7204e-32	UTR5
4333	3L	12351245	12351494	250	-	FBgn0036278	FBgn0036278	-2.29803	1.04532e-10	UTR5
404	2L	16168407	16170287	1881	+	FBgn0001991	FBgn0001991	-2.29701	1.02716e-33	UTR5
7285	3R	21365659	21365908	250	+	FBgn0261843	FBgn0261843	-2.29669	8.51787e-16	UTR5
7286	3R	21365659	21365908	250	+	FBgn0261844	FBgn0261844	-2.29669	8.14067e-16	UTR5
7287	3R	21365659	21365908	250	+	FBgn0261845	FBgn0261845	-2.29669	9.1031e-16	UTR5
295	X	13735979	13736228	250	-	FBgn0001087_3	FBgn0001087	-2.29632	4.20151e-20	UTR5
767	X	16005363	16005562	200	-	FBgn0003969	FBgn0003969	-2.29542	2.37869e-12	UTR5
4458	3L	17621874	17622123	250	+	FBgn0036741	FBgn0036741	-2.29519	2.07549e-25	UTR5
8331	3R	14853528	14853877	350	-	FBgn0266756_10	FBgn0266756	-2.29515	4.69965e-18	UTR5
6189	X	20917400	20923723	6324	-	FBgn0085387_7	FBgn0085387	-2.29486	3.22678e-22	UTR5
1185	2R	8156105	8156604	500	-	FBgn0010504	FBgn0010504	-2.29478	1.47671e-39	UTR5
8215	X	17015029	17018379	3351	-	FBgn0266354	FBgn0266354	-2.29455	1.71417e-32	UTR5
886	3R	11329680	11329829	150	+	FBgn0004595_4	FBgn0004595	-2.29422	1.94549e-08	UTR5
864	2L	3836890	3837189	300	+	FBgn0004567	FBgn0004567	-2.29286	3.16638e-20	UTR5
8005	2R	18991193	18991242	50	+	FBgn0265356_2	FBgn0265356	-2.29253	5.96786e-05	UTR5
8203	2L	72687	73236	550	-	FBgn0266322	FBgn0266322	-2.29253	1.62899e-33	NA
2808	X	14237874	14237923	50	-	FBgn0030555	FBgn0030555	-2.29253	0.000536888	UTR5
3173	2L	7196838	7204264	7427	-	FBgn0031896	FBgn0031896	-2.29211	2.02705e-27	UTR5
6239	2R	21097822	21097871	50	+	FBgn0085425	FBgn0085425	-2.29141	6.72137e-05	UTR5
7282	3R	21365659	21365908	250	+	FBgn0261840	FBgn0261840	-2.29075	7.59153e-16	UTR5
207	2R	6131111	6131710	600	-	FBgn0000546_3	FBgn0000546	-2.29001	9.50365e-30	UTR5
6822	X	15126003	15126052	50	+	FBgn0260006	FBgn0260006	-2.29001	0.00642402	UTR5
6256	4	69426	70498	1073	+	FBgn0085432	FBgn0085432	-2.28946	8.21505e-35	UTR5
3843	2R	20313079	20313728	650	-	FBgn0034501	FBgn0034501	-2.2887	1.12885e-44	UTR5
413	2L	19083167	19083216	50	-	FBgn0002023_4	FBgn0002023	-2.2882	0.000445969	UTR5
3497	2R	7698253	7698852	600	-	FBgn0033212	FBgn0033212	-2.28809	6.49692e-40	UTR5
87	2L	11358923	11359172	250	+	FBgn0000287	FBgn0000287	-2.28708	1.50048e-14	UTR5
968	3R	10750929	10751078	150	-	FBgn0004841_5	FBgn0004841	-2.28578	2.63601e-07	UTR5
2007	3L	17557189	17557738	550	-	FBgn0025455_3	FBgn0025455	-2.28578	3.85724e-37	UTR5
1338	3L	7979096	7980514	1419	+	FBgn0011817	FBgn0011817	-2.28536	1.534e-45	UTR5
890	3R	11335027	11335526	500	+	FBgn0004595_8	FBgn0004595	-2.28504	2.46888e-30	UTR5
4191	3L	6705310	6705359	50	+	FBgn0035711_3	FBgn0035711	-2.28424	3.90459e-05	UTR5
6495	X	19637720	19638319	600	-	FBgn0087008_4	FBgn0087008	-2.28366	4.22016e-34	UTR5
6951	3L	12814304	12814453	150	+	FBgn0260965	FBgn0260965	-2.28366	2.51679e-11	UTR5
1093	2L	14490909	14491108	200	+	FBgn0005771	FBgn0005771	-2.28335	3.54545e-15	UTR5
1322	2R	9069162	9069461	300	+	FBgn0011746	FBgn0011746	-2.28238	4.49369e-20	UTR5
1401	3L	14228943	14229966	1024	+	FBgn0013718_4	FBgn0013718	-2.28238	1.63749e-06	UTR5
5606	2R	8494057	8494106	50	-	FBgn0050361_2	FBgn0050361	-2.28238	0.000675229	CDS
3229	2L	8975329	8975378	50	-	FBgn0032083	FBgn0032083	-2.28238	0.00100158	UTR5
2061	4	1026952	1027051	100	-	FBgn0025741_2	FBgn0025741	-2.28238	4.85068e-09	UTR5
5203	3R	29739839	29740409	571	+	FBgn0039690	FBgn0039690	-2.28238	1.70482e-13	UTR5
8454	3L	10332514	10359015	26502	+	FBgn0267668	FBgn0267668	-2.28131	1.11895e-23	NA
6966	2R	13806244	13806643	400	+	FBgn0261041	FBgn0261041	-2.28111	5.53791e-33	UTR5
393	X	11369715	11374363	4649	+	FBgn0001624	FBgn0001624	-2.28061	4.89403e-49	UTR5
7707	2R	15401146	15401245	100	+	FBgn0263980	FBgn0263980	-2.28061	1.79003e-09	UTR5
8202	2L	5326554	5326715	162	+	FBgn0266320	FBgn0266320	-2.28011	2.27905e-05	NA
8583	X	15991336	15991924	589	-	FBgn0284228	FBgn0284228	-2.27979	5.80918e-14	UTR5
6899	3R	13154479	13155637	1159	-	FBgn0260793_4	FBgn0260793	-2.27968	5.7473e-32	UTR5
4395	3L	15507903	15508202	300	-	FBgn0036502	FBgn0036502	-2.27849	1.02776e-21	UTR5
1558	2L	6786362	6786861	500	-	FBgn0015776	FBgn0015776	-2.27829	3.10423e-41	UTR5
3792	2R	17547819	17548168	350	+	FBgn0034240	FBgn0034240	-2.27804	2.31227e-26	UTR5
8276	3R	13154479	13155637	1159	-	FBgn0266578_2	FBgn0266578	-2.27775	1.49322e-33	UTR5
3017	2L	155373	155622	250	+	FBgn0031228	FBgn0031228	-2.27727	1.16281e-17	UTR5
5597	2R	6985513	6985712	200	-	FBgn0050156	FBgn0050156	-2.27727	1.90523e-11	UTR5
7921	2L	13266934	13267183	250	+	FBgn0264894_3	FBgn0264894	-2.27644	7.24731e-18	UTR5
7913	4	1029242	1029359	118	+	FBgn0264823	FBgn0264823	-2.27441	1.57687e-08	NA
1701	3L	6523091	6523390	300	+	FBgn0020251_2	FBgn0020251	-2.27213	9.44808e-19	UTR5
4110	3L	3909368	3909467	100	-	FBgn0035473_2	FBgn0035473	-2.2705	3.93744e-09	UTR5
8067	2R	12996551	12997161	611	+	FBgn0265623	FBgn0265623	-2.26919	1.69416e-24	UTR5
6191	X	20924982	20925031	50	-	FBgn0085387_9	FBgn0085387	-2.26868	0.00125366	UTR5
7983	3L	7665962	7695654	29693	-	FBgn0265084_2	FBgn0265084	-2.26868	5.14541e-29	CDS
1945	3R	14372702	14372801	100	-	FBgn0024321_5	FBgn0024321	-2.26868	6.39041e-07	UTR5
5662	3R	22720551	22721150	600	-	FBgn0051151_2	FBgn0051151	-2.26868	1.3013e-50	UTR5
5834	3L	2762050	2762149	100	-	FBgn0052296_6	FBgn0052296	-2.26868	9.63694e-08	UTR5
5166	3R	28675091	28675640	550	+	FBgn0039594	FBgn0039594	-2.26868	1.29416e-27	UTR5
2575	X	5942806	5942916	111	+	FBgn0029825	FBgn0029825	-2.26868	5.03612e-05	CDS
3714	2R	14882168	14882567	400	+	FBgn0033980	FBgn0033980	-2.26718	7.91147e-24	CDS
7405	2R	17140566	17140815	250	-	FBgn0262567	FBgn0262567	-2.26696	1.37274e-14	CDS
4838	3R	15095082	15095581	500	-	FBgn0038286	FBgn0038286	-2.26665	1.38187e-38	UTR5
6709	3L	11561934	11562233	300	-	FBgn0259481_5	FBgn0259481	-2.26622	1.05621e-21	UTR5
4906	3R	18355645	18360728	5084	-	FBgn0038606_3	FBgn0038606	-2.26554	7.26851e-33	UTR5
6921	3L	5769152	5769601	450	+	FBgn0260936	FBgn0260936	-2.26456	2.62175e-31	UTR5
1840	2R	22413369	22413618	250	-	FBgn0022986_3	FBgn0022986	-2.26311	7.16153e-18	UTR3
1269	2R	8952539	8953111	573	+	FBgn0011300_2	FBgn0011300	-2.26275	8.82493e-30	UTR5
1962	2L	16251476	16251675	200	-	FBgn0024734_3	FBgn0024734	-2.26176	1.39505e-11	UTR5
6659	2R	8584081	8584197	117	-	FBgn0259226_2	FBgn0259226	-2.26176	0.000269534	UTR5
90	2R	14173743	14174292	550	+	FBgn0000289	FBgn0000289	-2.26082	2.61572e-40	UTR5
1243	3R	31935754	31937267	1514	-	FBgn0011224_2	FBgn0011224	-2.26054	4.96136e-32	UTR5
3768	2R	16443311	16443410	100	+	FBgn0034128	FBgn0034128	-2.25957	1.3984e-08	CDS
7974	3R	4910602	4917512	6911	+	FBgn0265082	FBgn0265082	-2.25923	4.47182e-39	UTR5
4568	3L	21841075	21841306	232	-	FBgn0037138	FBgn0037138	-2.25878	2.11833e-13	UTR5
3271	2L	10477223	10477572	350	+	FBgn0032256	FBgn0032256	-2.25878	1.07104e-16	CDS
6616	3L	17530131	17530866	736	+	FBgn0259174	FBgn0259174	-2.25785	1.33729e-19	UTR5
7283	3R	21365659	21365908	250	+	FBgn0261841	FBgn0261841	-2.25746	2.28561e-16	UTR5
7284	3R	21365659	21365908	250	+	FBgn0261842	FBgn0261842	-2.25746	2.28561e-16	UTR5
2312	3L	3370853	3371752	900	-	FBgn0027616_2	FBgn0027616	-2.25665	3.50951e-55	UTR3
4046	3L	1625644	1629251	3608	-	FBgn0035245	FBgn0035245	-2.25533	1.6732e-16	UTR3
24	2R	24389945	24390244	300	-	FBgn0000037_3	FBgn0000037	-2.25529	3.31511e-21	UTR5
6857	2R	11442555	11444581	2027	+	FBgn0260499	FBgn0260499	-2.25477	3.06575e-50	UTR5
7281	3R	21365659	21365908	250	+	FBgn0261839	FBgn0261839	-2.25438	1.91612e-16	UTR5
1109	3L	15728131	15728380	250	-	FBgn0010105	FBgn0010105	-2.25339	7.51915e-17	UTR5
3736	2R	15848659	15849608	950	+	FBgn0034046	FBgn0034046	-2.25265	8.69721e-70	UTR5
6554	3L	14926556	14926605	50	+	FBgn0259099	FBgn0259099	-2.25129	0.000370101	UTR5
6585	2R	22798190	22798239	50	-	FBgn0259145_4	FBgn0259145	-2.25129	0.000184552	UTR5
1248	3R	32014821	32015020	200	-	FBgn0011224_7	FBgn0011224	-2.25129	1.54206e-10	UTR5
930	3R	18545537	18545586	50	-	FBgn0004652_6	FBgn0004652	-2.25129	2.50762e-05	UTR5
4368	3L	13993051	13993400	350	-	FBgn0036391_3	FBgn0036391	-2.25129	4.8972e-25	UTR5
1922	2L	19363128	19363177	50	-	FBgn0024245_2	FBgn0024245	-2.25129	0.000217301	UTR5
3204	2L	8206321	8206520	200	+	FBgn0031999	FBgn0031999	-2.25129	6.04078e-09	CDS
4541	3L	21425541	21433084	7544	-	FBgn0037081	FBgn0037081	-2.25129	8.20059e-18	UTR5
828	X	4939178	4939657	480	+	FBgn0004368	FBgn0004368	-2.25129	1.81273e-16	UTR5
5499	3R	31580050	31580499	450	-	FBgn0043900	FBgn0043900	-2.25129	6.43329e-26	UTR5
1883	X	1909020	1909219	200	+	FBgn0023510	FBgn0023510	-2.24766	1.94523e-14	UTR5
6336	3R	24273279	24273478	200	+	FBgn0086365	FBgn0086365	-2.2469	3.10901e-14	UTR5
562	2R	22560810	22561965	1156	-	FBgn0003175_7	FBgn0003175	-2.2465	1.02972e-25	UTR5
1815	2R	10024174	10025992	1819	-	FBgn0022382	FBgn0022382	-2.24619	5.07132e-21	UTR5
634	X	17961978	17967173	5196	-	FBgn0003380_21	FBgn0003380	-2.24543	2.58926e-66	UTR5
819	3L	9178632	9179308	677	-	FBgn0004244_4	FBgn0004244	-2.24522	8.73522e-24	UTR5
217	2R	23744582	23746829	2248	-	FBgn0000562_2	FBgn0000562	-2.24409	3.38422e-42	UTR5
4222	3L	8186222	8186621	400	-	FBgn0035849_2	FBgn0035849	-2.24316	1.09958e-23	UTR5
1127	X	9247542	9247641	100	+	FBgn0010269	FBgn0010269	-2.24248	7.27297e-08	UTR5
1251	3R	24263228	24263827	600	-	FBgn0011225	FBgn0011225	-2.24248	1.8469e-36	UTR5
7699	3R	14741632	14742131	500	+	FBgn0263929	FBgn0263929	-2.24175	1.93151e-31	UTR5
801	2L	7827800	7830507	2708	+	FBgn0004177	FBgn0004177	-2.24099	8.78081e-27	UTR5
6229	2R	6796935	6797234	300	-	FBgn0085421_5	FBgn0085421	-2.24071	1.89155e-18	UTR5
4832	3R	14728828	14729027	200	-	FBgn0038256	FBgn0038256	-2.24071	6.64131e-14	UTR5
5000	3R	22080582	22080631	50	+	FBgn0038929	FBgn0038929	-2.24071	0.000891258	CDS
2233	3L	22833326	22835194	1869	-	FBgn0027339_5	FBgn0027339	-2.23996	3.81406e-25	UTR5
3183	2L	7730508	7730857	350	-	FBgn0031939	FBgn0031939	-2.23907	1.20993e-25	UTR5
2079	4	610734	611471	738	+	FBgn0025936	FBgn0025936	-2.23851	2.02574e-19	UTR5
310	3L	17828694	17828793	100	+	FBgn0001134_2	FBgn0001134	-2.23805	2.84838e-06	UTR5
3401	2L	19756605	19756854	250	-	FBgn0032817_3	FBgn0032817	-2.23805	3.10093e-19	UTR5
1540	2L	3124345	3124744	400	-	FBgn0015600_4	FBgn0015600	-2.23805	2.06102e-20	CDS
2035	X	655434	655983	550	-	FBgn0025639_3	FBgn0025639	-2.23781	6.56519e-32	UTR5
604	X	15813643	15814042	400	+	FBgn0003345_3	FBgn0003345	-2.23683	2.00995e-18	UTR5
8393	2L	9256763	9259273	2511	+	FBgn0267252	FBgn0267252	-2.23528	3.42125e-44	UTR5
4729	3R	10761410	10761609	200	+	FBgn0037831	FBgn0037831	-2.23414	1.35364e-15	UTR5
4447	3L	17439451	17439650	200	+	FBgn0036725	FBgn0036725	-2.23359	7.25005e-12	UTR5
4245	3L	8912649	8912748	100	+	FBgn0035936	FBgn0035936	-2.23359	8.11754e-09	UTR5
1824	2R	12592718	12592867	150	-	FBgn0022764_3	FBgn0022764	-2.23359	3.82792e-08	UTR5
7443	2L	21624979	21625028	50	+	FBgn0262631_2	FBgn0262631	-2.23359	0.00340092	NA
635	X	17976499	17990440	13942	-	FBgn0003380_22	FBgn0003380	-2.23279	4.97075e-31	UTR5
1470	3L	3424486	3424785	300	-	FBgn0014388_3	FBgn0014388	-2.23232	4.8196e-18	UTR5
7092	2R	21295702	21296151	450	+	FBgn0261554	FBgn0261554	-2.23104	1.20684e-32	UTR5
1746	3R	13011749	13012098	350	+	FBgn0020496	FBgn0020496	-2.23001	1.14484e-20	UTR5
2813	X	14591461	14591510	50	-	FBgn0030574_2	FBgn0030574	-2.22848	0.0010841	UTR5
4388	3L	15147187	15147336	150	+	FBgn0036485	FBgn0036485	-2.22794	5.21697e-12	UTR5
1368	3R	15935300	15936199	900	+	FBgn0013334	FBgn0013334	-2.22556	1.2189e-67	UTR5
8142	X	5174902	5175101	200	+	FBgn0266098_4	FBgn0266098	-2.22462	2.27889e-14	UTR5
4285	3L	9898340	9898575	236	-	FBgn0036058	FBgn0036058	-2.22462	3.51555e-07	UTR5
1919	X	17301430	17301929	500	-	FBgn0024238_3	FBgn0024238	-2.22462	1.80285e-36	UTR5
1769	2R	9272681	9274971	2291	-	FBgn0020621_7	FBgn0020621	-2.22315	5.95074e-28	UTR5
4597	3R	4319733	4321936	2204	+	FBgn0037234	FBgn0037234	-2.22249	1.3782e-19	UTR5
4370	3L	14002177	14002376	200	+	FBgn0036398	FBgn0036398	-2.22216	4.89584e-18	UTR5
3163	2L	6942415	6942764	350	-	FBgn0031869_2	FBgn0031869	-2.22162	9.08836e-17	UTR5
6059	X	18225677	18226076	400	-	FBgn0053639	FBgn0053639	-2.22162	1.4288e-22	UTR5
7170	2L	11445365	11445414	50	-	FBgn0261648_4	FBgn0261648	-2.22162	1.23286e-05	UTR5
1065	3L	3543652	3545506	1855	+	FBgn0005640_2	FBgn0005640	-2.21995	8.68795e-18	UTR5
3291	2L	11179132	11179331	200	+	FBgn0032354	FBgn0032354	-2.2192	2.41405e-10	UTR5
2441	2R	17792920	17793869	950	+	FBgn0028743	FBgn0028743	-2.2192	1.05077e-57	UTR5
1026	X	275962	276111	150	-	FBgn0005427_2	FBgn0005427	-2.2192	7.19814e-07	UTR5
2036	X	1308265	1308464	200	-	FBgn0025641	FBgn0025641	-2.2192	6.93661e-15	UTR5
1606	3L	9674974	9675273	300	-	FBgn0016081_2	FBgn0016081	-2.21784	3.01344e-16	UTR5
4803	3R	13450640	13452428	1789	+	FBgn0038156	FBgn0038156	-2.21759	8.07526e-28	UTR5
7754	X	14929814	14929913	100	+	FBgn0264078_2	FBgn0264078	-2.21723	5.96199e-07	UTR5
5991	2R	10794255	10798659	4405	-	FBgn0053144_2	FBgn0053144	-2.21648	2.93673e-30	UTR5
7289	2R	14953439	14958426	4988	-	FBgn0261854_2	FBgn0261854	-2.21588	6.63208e-30	UTR5
2547	X	5174902	5175101	200	+	FBgn0029746_4	FBgn0029746	-2.21557	2.01159e-14	UTR5
2656	X	8101696	8101745	50	-	FBgn0029997_3	FBgn0029997	-2.21417	0.00122881	UTR5
7209	3L	7713187	7713636	450	-	FBgn0261788_5	FBgn0261788	-2.21355	3.54512e-22	UTR5
6584	2R	22798090	22798139	50	-	FBgn0259145_3	FBgn0259145	-2.21297	0.00335366	UTR5
7480	2R	6195871	6195970	100	-	FBgn0262867	FBgn0262867	-2.21297	7.86489e-08	UTR5
7690	2L	19896091	19902032	5942	+	FBgn0263873_4	FBgn0263873	-2.21297	2.9477e-20	UTR5
8565	3L	12081481	12081680	200	-	FBgn0284221_2	FBgn0284221	-2.21297	4.29697e-10	UTR5
8672	3L	22571034	22571083	50	-	FBgn0286028_3	FBgn0286028	-2.21297	0.00847984	NA
2843	X	15760139	15760283	145	-	FBgn0030685	FBgn0030685	-2.21297	1.65558e-06	UTR5
1175	2L	7276122	7276171	50	-	FBgn0010453_2	FBgn0010453	-2.21297	0.000619541	UTR5
4345	3L	13036921	13037429	509	+	FBgn0036340	FBgn0036340	-2.21297	4.72958e-20	UTR5
2596	X	6317464	6317663	200	+	FBgn0029864	FBgn0029864	-2.21243	2.24465e-17	UTR5
6867	3R	23818988	23819187	200	-	FBgn0260634_4	FBgn0260634	-2.21213	7.46137e-17	UTR5
6414	2L	1651308	1652919	1612	+	FBgn0086758	FBgn0086758	-2.21102	5.57222e-32	UTR5
8673	3L	22571334	22571683	350	-	FBgn0286028_4	FBgn0286028	-2.21102	3.15247e-12	NA
1343	2L	2493255	2495381	2127	+	FBgn0011818_2	FBgn0011818	-2.21102	0.000128153	CDS
4548	3L	21625598	21625647	50	-	FBgn0037107	FBgn0037107	-2.21102	1.64795e-05	UTR5
2481	2R	15011446	15035995	24550	+	FBgn0029082	FBgn0029082	-2.21102	4.24988e-22	UTR5
4259	3L	9358686	9358885	200	-	FBgn0035978	FBgn0035978	-2.21102	5.947e-11	UTR5
5660	3R	7662330	7662529	200	+	FBgn0051146_2	FBgn0051146	-2.21102	3.14494e-14	UTR5
5532	2L	18792357	18792406	50	-	FBgn0045852_2	FBgn0045852	-2.21102	0.00158634	UTR5
2164	X	8805455	8805754	300	-	FBgn0026411_3	FBgn0026411	-2.20996	5.3757e-25	UTR5
2346	2L	15552773	15554908	2136	+	FBgn0028370	FBgn0028370	-2.20994	5.60863e-35	UTR5
5228	3R	30601240	30601489	250	-	FBgn0039790_3	FBgn0039790	-2.20927	2.74109e-19	UTR5
2984	X	19961347	19961734	388	+	FBgn0031081	FBgn0031081	-2.20923	3.07664e-23	UTR5
7554	2R	6233293	6233742	450	+	FBgn0263144_2	FBgn0263144	-2.2092	2.1717e-29	UTR5
2772	X	12904991	12905968	978	-	FBgn0030432	FBgn0030432	-2.2087	2.53734e-33	CDS
8013	X	13446003	13483039	37037	+	FBgn0265416	FBgn0265416	-2.20827	3.70758e-20	UTR5
2232	3L	22832026	22833075	1050	-	FBgn0027339_4	FBgn0027339	-2.20792	1.02506e-65	UTR5
7563	X	10255533	10256653	1121	-	FBgn0263220_5	FBgn0263220	-2.2067	1.60857e-39	UTR5
323	2L	16677335	16677384	50	+	FBgn0001185_2	FBgn0001185	-2.20574	0.000151377	UTR5
315	3R	26041786	26043237	1452	+	FBgn0001139	FBgn0001139	-2.20574	6.01779e-43	UTR5
6270	2R	24881870	24882702	833	+	FBgn0085442	FBgn0085442	-2.20573	9.62614e-11	UTR5
7827	3L	21529052	21529115	64	+	FBgn0264469	FBgn0264469	-2.20513	1.73827e-05	NA
5474	3L	6551738	6551887	150	+	FBgn0042185_2	FBgn0042185	-2.20415	3.88503e-08	UTR5
2576	X	5966479	5966628	150	+	FBgn0029830	FBgn0029830	-2.20338	2.56503e-09	UTR5
5132	3R	26532167	26534867	2701	-	FBgn0039431	FBgn0039431	-2.20276	4.30491e-24	UTR5
7557	3L	8238697	8248919	10223	+	FBgn0263219	FBgn0263219	-2.20194	5.93863e-36	UTR5
4577	3L	22460482	22461131	650	-	FBgn0037163_2	FBgn0037163	-2.20105	2.39319e-41	UTR5
3535	2R	9092494	9092743	250	-	FBgn0033373_2	FBgn0033373	-2.20105	8.07265e-20	UTR5
8461	3R	6350946	6353216	2271	+	FBgn0267698	FBgn0267698	-2.20049	6.77785e-39	UTR5
3837	2R	19826628	19826877	250	+	FBgn0034476	FBgn0034476	-2.19879	8.50447e-17	UTR5
3342	2L	17383866	17384065	200	-	FBgn0032633_4	FBgn0032633	-2.19869	2.36543e-14	UTR5
3036	2L	1186295	1191444	5150	+	FBgn0031322	FBgn0031322	-2.19846	8.73705e-18	UTR5
6139	3R	5939620	5959155	19536	-	FBgn0083949	FBgn0083949	-2.19722	4.00687e-34	UTR5
6230	2R	6797385	6798891	1507	-	FBgn0085421_6	FBgn0085421	-2.19722	3.69241e-13	UTR5
6991	3R	7123936	7123985	50	-	FBgn0261238_5	FBgn0261238	-2.19722	0.000136735	UTR5
7644	2R	14278180	14278529	350	+	FBgn0263397_4	FBgn0263397	-2.19722	5.25196e-24	UTR5
7762	2R	15890673	15921668	30996	-	FBgn0264089_4	FBgn0264089	-2.19722	1.00014e-43	UTR5
8322	3R	14810044	14811558	1515	-	FBgn0266756	FBgn0266756	-2.19722	9.44063e-19	UTR5
1775	3R	24005962	24006543	582	-	FBgn0020647	FBgn0020647	-2.19722	3.51496e-17	UTR5
2530	X	4100832	4100931	100	-	FBgn0029693	FBgn0029693	-2.19722	0.000132076	UTR5
5889	X	19875807	19892219	16413	+	FBgn0052529_4	FBgn0052529	-2.19722	4.4641e-15	UTR5
4001	2R	24694287	24694336	50	-	FBgn0035050_2	FBgn0035050	-2.19722	0.000401026	UTR5
3236	2L	9521260	9533546	12287	+	FBgn0032123	FBgn0032123	-2.19531	2.12023e-32	UTR5
5737	2L	10545133	10545382	250	+	FBgn0051721_2	FBgn0051721	-2.1943	2.15754e-12	UTR5
970	3L	19939337	19949305	9969	+	FBgn0004852	FBgn0004852	-2.19363	5.43536e-22	UTR5
1572	2L	20350484	20350883	400	+	FBgn0015803	FBgn0015803	-2.18991	5.8734e-25	UTR5
2059	4	43529	43728	200	-	FBgn0025740_2	FBgn0025740	-2.18953	5.60249e-18	UTR5
6008	2R	13197835	13198337	503	-	FBgn0053182_7	FBgn0053182	-2.18864	7.02719e-32	UTR5
7782	3L	8952825	8953024	200	-	FBgn0264305	FBgn0264305	-2.18847	7.25645e-13	UTR5
2637	X	7196665	7197264	600	+	FBgn0029939_2	FBgn0029939	-2.18792	7.58964e-38	UTR5
4521	3L	20376342	20377831	1490	+	FBgn0036980	FBgn0036980	-2.18707	6.10944e-21	UTR5
4190	3L	6705210	6705259	50	+	FBgn0035711_2	FBgn0035711	-2.18707	2.18891e-05	UTR5
4792	3R	12998139	12998688	550	+	FBgn0038108	FBgn0038108	-2.18688	7.82553e-30	UTR5
8311	3L	2458189	2458238	50	+	FBgn0266696_19	FBgn0266696	-2.1848	5.32444e-05	UTR5
7605	2L	13415481	13415580	100	+	FBgn0263354	FBgn0263354	-2.18407	2.4179e-07	UTR5
6961	3L	27136625	27136824	200	+	FBgn0260987	FBgn0260987	-2.18407	1.11717e-14	CDS
1911	2R	16641343	16641642	300	+	FBgn0024232	FBgn0024232	-2.18324	3.38621e-15	UTR5
5529	2L	15264093	15264442	350	-	FBgn0045842_3	FBgn0045842	-2.18324	4.72123e-19	UTR5
243	2R	11452828	11453684	857	+	FBgn0000581_2	FBgn0000581	-2.18324	1.61877e-21	UTR5
3719	2R	14933187	14933236	50	-	FBgn0033983	FBgn0033983	-2.18324	0.00277865	UTR5
6328	2L	6480376	6480475	100	-	FBgn0086357	FBgn0086357	-2.18324	2.72803e-10	UTR5
1848	3R	18573141	18573490	350	+	FBgn0023083	FBgn0023083	-2.18277	3.21381e-27	UTR5
3760	2R	16186634	16186933	300	+	FBgn0034087	FBgn0034087	-2.18273	3.90083e-22	UTR5
3447	2L	21665076	21665375	300	-	FBgn0032957	FBgn0032957	-2.1817	4.08398e-18	UTR3
4562	3L	21769965	21770014	50	+	FBgn0037133	FBgn0037133	-2.18122	0.00206612	UTR5
8539	X	3720057	3720406	350	+	FBgn0283657	FBgn0283657	-2.18122	2.09417e-24	UTR5
7232	X	19851160	19852009	850	-	FBgn0261811_5	FBgn0261811	-2.17971	1.37902e-49	UTR5
6737	2L	16545116	16545365	250	+	FBgn0259735	FBgn0259735	-2.17952	5.54002e-13	UTR5
4673	3R	8767671	8768150	480	-	FBgn0037625_2	FBgn0037625	-2.17853	6.83879e-13	UTR5
5771	4	1162009	1162058	50	-	FBgn0052017	FBgn0052017	-2.17853	0.00301071	UTR5
7498	3R	11248629	11248678	50	-	FBgn0262972	FBgn0262972	-2.17682	0.00127252	NA
6137	2L	17131124	17131523	400	+	FBgn0083942	FBgn0083942	-2.17475	6.19227e-32	UTR5
8064	2L	17131124	17131523	400	+	FBgn0265607	FBgn0265607	-2.17475	6.19227e-32	UTR5
8383	X	7445887	7445936	50	+	FBgn0267089_2	FBgn0267089	-2.17475	0.000496825	NA
5543	2R	4015065	4015114	50	+	FBgn0046706_2	FBgn0046706	-2.17475	0.00139958	CDS
610	X	2642912	2643711	800	+	FBgn0003371_3	FBgn0003371	-2.1717	7.13917e-47	UTR5
7626	2R	19423596	19424045	450	-	FBgn0263391_5	FBgn0263391	-2.17162	2.48164e-29	UTR5
8295	3L	2388098	2388397	300	+	FBgn0266696_3	FBgn0266696	-2.17161	5.23377e-18	UTR5
4561	3L	21770135	21770484	350	-	FBgn0037130_2	FBgn0037130	-2.17125	4.81774e-22	UTR5
4227	3L	8308742	8308941	200	-	FBgn0035871	FBgn0035871	-2.16967	8.29816e-15	UTR5
6541	2L	21051014	21052014	1001	-	FBgn0250867_3	FBgn0250867	-2.16936	2.06654e-35	UTR5
7378	3R	15374685	15374984	300	+	FBgn0262483	FBgn0262483	-2.16905	4.25268e-22	UTR5
4267	3L	9419316	9419365	50	-	FBgn0035989	FBgn0035989	-2.16905	2.27114e-05	UTR5
1725	2R	23878497	23878896	400	+	FBgn0020372	FBgn0020372	-2.1683	1.08239e-28	UTR5
3313	2L	13219474	13219873	400	-	FBgn0032485	FBgn0032485	-2.16781	2.33876e-33	UTR5
514	2R	10110919	10111518	600	+	FBgn0003071	FBgn0003071	-2.16755	8.64658e-44	UTR5
3025	2L	471451	472200	750	-	FBgn0031258_2	FBgn0031258	-2.16645	1.57504e-34	UTR5
1948	3R	18739741	18740090	350	-	FBgn0024329_3	FBgn0024329	-2.16562	2.09299e-19	UTR5
3681	2R	13826471	13827387	917	+	FBgn0033872	FBgn0033872	-2.16562	3.3716e-34	UTR5
8653	X	16461536	16462485	950	-	FBgn0285944_5	FBgn0285944	-2.16562	1.99961e-60	UTR3
4292	3L	11054335	11055565	1231	+	FBgn0036116_2	FBgn0036116	-2.16525	9.23529e-06	UTR5
5986	2R	22614378	22619910	5533	+	FBgn0053143	FBgn0053143	-2.16522	9.55491e-26	UTR5
7376	2L	12366486	12373849	7364	+	FBgn0262475_3	FBgn0262475	-2.16496	1.38137e-24	UTR5
455	2R	22122151	22123002	852	+	FBgn0002715	FBgn0002715	-2.16496	4.81785e-11	UTR5
1473	2L	3507509	3507558	50	-	FBgn0014396_2	FBgn0014396	-2.16496	9.03292e-05	UTR5
7332	3R	19860942	19861291	350	-	FBgn0261984	FBgn0261984	-2.16375	5.24038e-22	UTR5
1538	2L	3086226	3086275	50	-	FBgn0015600_2	FBgn0015600	-2.16332	1.3229e-05	UTR5
6783	2R	15241290	15241539	250	-	FBgn0259878_3	FBgn0259878	-2.16332	4.09188e-16	UTR5
7533	2R	10569284	10569911	628	+	FBgn0263102_2	FBgn0263102	-2.16213	1.7472e-15	UTR5
6691	3R	16502820	16513511	10692	+	FBgn0259244	FBgn0259244	-2.16151	3.98949e-60	UTR5
5394	2L	11843828	11844012	185	+	FBgn0040968_3	FBgn0040968	-2.16086	1.57019e-10	CDS
4804	3R	13672212	13672661	450	-	FBgn0038165	FBgn0038165	-2.16048	3.9529e-33	UTR5
2747	X	11714140	11714267	128	-	FBgn0030328_2	FBgn0030328	-2.15948	1.69665e-05	UTR5
4587	3L	22910901	22911688	788	+	FBgn0037206	FBgn0037206	-2.15948	1.28172e-17	UTR5
3552	2R	9321060	9351655	30596	-	FBgn0033403_7	FBgn0033403	-2.15948	1.02548e-55	UTR5
1966	X	21629349	21629398	50	-	FBgn0024807	FBgn0024807	-2.15948	0.000175173	UTR5
5710	2L	5652147	5658460	6314	-	FBgn0051646	FBgn0051646	-2.15948	1.20028e-06	UTR5
8361	X	141998	142047	50	-	FBgn0267029	FBgn0267029	-2.15948	0.000734056	NA
5658	3R	23660017	23669609	9593	-	FBgn0051145	FBgn0051145	-2.15922	1.74297e-16	UTR5
4240	3L	8630275	8630474	200	+	FBgn0035917	FBgn0035917	-2.15914	6.87787e-18	UTR5
8557	X	1773769	1788759	14991	+	FBgn0283741	FBgn0283741	-2.15883	4.60827e-42	CDS
6175	3R	27904994	27905793	800	-	FBgn0085382_2	FBgn0085382	-2.15847	3.87867e-46	UTR5
2979	X	19718973	19719472	500	+	FBgn0031064	FBgn0031064	-2.15769	3.64148e-41	UTR5
2090	X	4117138	4117337	200	-	FBgn0026080	FBgn0026080	-2.15673	3.59654e-11	UTR5
1924	X	7307989	7308288	300	+	FBgn0024250	FBgn0024250	-2.15673	5.45913e-16	UTR5
5182	3R	29063140	29064544	1405	+	FBgn0039633	FBgn0039633	-2.15598	5.6046e-47	UTR5
666	3R	24662541	24664690	2150	+	FBgn0003429	FBgn0003429	-2.1555	1.54204e-25	UTR5
5059	3R	24571930	24572479	550	-	FBgn0039209_5	FBgn0039209	-2.15543	2.7561e-26	UTR5
1811	2R	18157793	18157942	150	-	FBgn0022238_2	FBgn0022238	-2.15466	5.79881e-08	UTR5
6268	2R	9578408	9578907	500	-	FBgn0085436_2	FBgn0085436	-2.15397	3.04278e-27	UTR5
8160	3L	9462628	9463527	900	+	FBgn0266101_6	FBgn0266101	-2.15319	3.86217e-60	UTR5
6532	3R	16273053	16274723	1671	+	FBgn0250823	FBgn0250823	-2.15247	1.66828e-60	UTR5
7825	X	908864	909163	300	-	FBgn0264449_8	FBgn0264449	-2.15237	3.20728e-20	UTR5
6764	X	19783049	19783398	350	-	FBgn0259789_4	FBgn0259789	-2.1522	3.48794e-20	UTR5
2755	X	11924413	11924612	200	-	FBgn0030357	FBgn0030357	-2.15176	7.37702e-13	UTR5
6257	4	72352	72451	100	+	FBgn0085432_2	FBgn0085432	-2.15057	5.8763e-08	UTR5
8650	X	16459036	16459535	500	-	FBgn0285944_2	FBgn0285944	-2.15001	3.21495e-35	UTR3
2696	X	9134950	9134999	50	-	FBgn0030090_2	FBgn0030090	-2.14982	6.92174e-05	UTR5
7562	X	10244379	10244578	200	-	FBgn0263220_4	FBgn0263220	-2.14982	1.87146e-11	UTR5
3485	2R	7406920	7407769	850	-	FBgn0033166_3	FBgn0033166	-2.14931	1.24991e-44	UTR5
1687	4	989775	990274	500	+	FBgn0019650	FBgn0019650	-2.14876	1.22281e-34	UTR5
4634	3R	6199111	6199160	50	+	FBgn0037409_2	FBgn0037409	-2.14843	0.000579243	UTR5
5283	2L	22538318	22538567	250	+	FBgn0040009	FBgn0040009	-2.14843	1.04664e-14	CDS
2943	X	18634459	18634858	400	-	FBgn0030941	FBgn0030941	-2.14781	4.01693e-22	UTR5
4318	3L	11708404	11708553	150	-	FBgn0036196_3	FBgn0036196	-2.14771	1.15298e-09	UTR5
6382	2R	12118091	12118890	800	-	FBgn0086677_4	FBgn0086677	-2.14692	5.15984e-53	UTR5
1245	3R	31985301	31985450	150	-	FBgn0011224_4	FBgn0011224	-2.14658	4.12126e-07	UTR5
3009	X	22468158	22469207	1050	+	FBgn0031187_3	FBgn0031187	-2.14598	1.06116e-68	UTR3
5656	3R	23963230	23966145	2916	+	FBgn0051140	FBgn0051140	-2.1459	9.16809e-27	UTR5
7302	X	8216375	8216882	508	+	FBgn0261873_7	FBgn0261873	-2.1454	1.6669e-05	UTR5
4094	3L	3225038	3225087	50	+	FBgn0035424	FBgn0035424	-2.1454	9.21186e-05	UTR5
3623	2R	11651168	11651616	449	-	FBgn0033639_2	FBgn0033639	-2.1454	8.33226e-18	UTR5
7486	3R	20481193	20481342	150	-	FBgn0262869_5	FBgn0262869	-2.14496	3.24138e-08	UTR5
6431	2L	21756581	21757416	836	-	FBgn0086779_5	FBgn0086779	-2.14458	2.71916e-22	UTR5
8112	X	11816948	11817897	950	+	FBgn0266019	FBgn0266019	-2.14416	1.28759e-55	UTR5
4088	3L	3071183	3077991	6809	+	FBgn0035397	FBgn0035397	-2.14398	2.73752e-44	UTR5
4128	3L	4103664	4103863	200	+	FBgn0035498	FBgn0035498	-2.14398	1.6832e-15	UTR5
7656	2R	8156155	8156604	450	-	FBgn0263593_2	FBgn0263593	-2.14374	6.29624e-36	UTR5
1777	3R	24030678	24031677	1000	-	FBgn0020647_3	FBgn0020647	-2.143	1.07092e-58	UTR5
3395	2L	19518874	19520597	1724	+	FBgn0032798	FBgn0032798	-2.1428	3.22692e-22	UTR5
2399	2L	13779716	13780115	400	-	FBgn0028540	FBgn0028540	-2.14165	9.03266e-24	UTR5
571	X	13776708	13777507	800	+	FBgn0003218_4	FBgn0003218	-2.14164	1.56403e-51	UTR3
943	X	8061337	8061386	50	-	FBgn0004656_11	FBgn0004656	-2.14007	0.00131055	UTR5
220	3L	17575814	17576513	700	-	FBgn0000567_3	FBgn0000567	-2.14007	7.1814e-31	UTR5
973	4	56092	56141	50	-	FBgn0004859	FBgn0004859	-2.14007	0.000241651	UTR5
1325	4	129355	129656	302	-	FBgn0011747	FBgn0011747	-2.14007	2.64709e-14	CDS
5508	3L	9798820	9798869	50	+	FBgn0044051	FBgn0044051	-2.14007	0.000283932	CDS
4496	3L	19275891	19275940	50	+	FBgn0036860	FBgn0036860	-2.14007	0.000475401	UTR5
4779	3R	12656731	12656830	100	+	FBgn0038072_2	FBgn0038072	-2.14007	1.92827e-06	UTR5
6927	3L	12209878	12209927	50	-	FBgn0260941_2	FBgn0260941	-2.14007	0.00290021	UTR3
8342	2L	17902242	17902441	200	-	FBgn0266871_3	FBgn0266871	-2.14007	3.37773e-08	NA
6512	2R	22121963	22122512	550	-	FBgn0243516_4	FBgn0243516	-2.13937	1.7721e-44	UTR5
4647	3R	7885934	7886733	800	-	FBgn0037525_3	FBgn0037525	-2.13828	1.22563e-51	UTR5
4468	3L	18626009	18652935	26927	+	FBgn0036801	FBgn0036801	-2.13796	5.52216e-71	UTR5
2959	X	19353231	19398506	45276	+	FBgn0031016	FBgn0031016	-2.1366	4.03571e-28	UTR5
2259	3R	25660837	25661236	400	-	FBgn0027508_2	FBgn0027508	-2.13614	2.32695e-21	UTR5
7064	2R	12705222	12722839	17618	+	FBgn0261545	FBgn0261545	-2.13553	8.56853e-58	UTR5
727	3L	4188549	4189899	1351	+	FBgn0003710	FBgn0003710	-2.13545	1.16468e-36	UTR5
4608	3R	4820833	4821382	550	-	FBgn0037282_2	FBgn0037282	-2.13539	6.13868e-31	UTR5
1979	3R	19730765	19731214	450	+	FBgn0024963	FBgn0024963	-2.13391	3.58474e-43	UTR5
6678	2R	11297271	11297470	200	-	FBgn0259238_2	FBgn0259238	-2.13351	1.65382e-13	UTR5
6723	2R	21666787	21666936	150	+	FBgn0259711	FBgn0259711	-2.13351	3.84124e-09	UTR5
3922	2R	22871290	22871339	50	+	FBgn0034788	FBgn0034788	-2.13351	6.5293e-05	UTR5
7455	X	6225697	6226465	769	+	FBgn0262730	FBgn0262730	-2.13298	1.67268e-38	UTR5
976	X	2131680	2136819	5140	-	FBgn0004861_2	FBgn0004861	-2.13287	4.89183e-42	UTR5
1559	2L	6794412	6794561	150	-	FBgn0015777	FBgn0015777	-2.13163	1.94382e-09	UTR5
1286	4	1064311	1064901	591	-	FBgn0011642	FBgn0011642	-2.13163	6.83231e-08	UTR5
3280	2L	10753987	10756325	2339	-	FBgn0032297_3	FBgn0032297	-2.13163	1.63909e-35	UTR5
6578	X	12463778	12463827	50	+	FBgn0259143_2	FBgn0259143	-2.13163	0.000210427	UTR5
6834	3L	20226581	20226680	100	+	FBgn0260397	FBgn0260397	-2.13163	1.64636e-05	UTR5
7856	2R	16221736	16221785	50	+	FBgn0264496	FBgn0264496	-2.13097	0.000881031	NA
3505	2R	7955383	7955832	450	-	FBgn0033236_3	FBgn0033236	-2.13036	2.30634e-23	UTR5
8261	2R	6715193	6715842	650	-	FBgn0266525_4	FBgn0266525	-2.13021	6.98158e-46	UTR5
3468	2R	6715193	6715842	650	-	FBgn0033095_4	FBgn0033095	-2.13021	6.98158e-46	UTR5
3126	2L	5724706	5725205	500	+	FBgn0031736	FBgn0031736	-2.12987	5.77292e-24	UTR5
5491	3L	1494923	1496593	1671	-	FBgn0043458	FBgn0043458	-2.1293	2.61377e-23	UTR5
1691	X	3862448	3862697	250	-	FBgn0019661_2	FBgn0019661	-2.12924	2.48972e-20	NA
1823	2R	12585999	12589091	3093	-	FBgn0022764_2	FBgn0022764	-2.12878	1.24794e-24	UTR5
8226	2R	23672541	23672690	150	+	FBgn0266377_5	FBgn0266377	-2.12823	2.38405e-09	UTR5
8357	2R	16772272	16772571	300	-	FBgn0267002_4	FBgn0267002	-2.12767	7.74164e-21	UTR5
3967	2R	24114043	24114242	200	-	FBgn0034976_2	FBgn0034976	-2.12525	3.45624e-13	UTR5
3213	2L	8324960	8325159	200	-	FBgn0032021	FBgn0032021	-2.12525	5.10014e-10	UTR5
6776	2L	11170495	11170744	250	-	FBgn0259822_7	FBgn0259822	-2.12525	1.46851e-13	UTR5
7789	3R	28845320	28845969	650	+	FBgn0264324	FBgn0264324	-2.12525	1.04042e-31	UTR5
8231	3R	9341942	9342491	550	+	FBgn0266410	FBgn0266410	-2.12513	1.56081e-42	UTR5
3444	2L	21380200	21382289	2090	+	FBgn0032946	FBgn0032946	-2.12465	1.34273e-33	UTR5
3355	2L	18590941	18591290	350	+	FBgn0032688	FBgn0032688	-2.12447	7.81698e-24	UTR5
2070	X	8142080	8142229	150	-	FBgn0025800_4	FBgn0025800	-2.12346	2.06986e-12	UTR5
3143	2L	6464031	6465619	1589	-	FBgn0031816	FBgn0031816	-2.12284	9.02564e-13	UTR5
8223	2R	23657967	23659301	1335	+	FBgn0266377_2	FBgn0266377	-2.12026	2.50415e-05	UTR5
1036	3R	9630802	9630851	50	-	FBgn0005585	FBgn0005585	-2.12026	5.39193e-06	UTR5
2636	X	7196315	7196414	100	+	FBgn0029939	FBgn0029939	-2.12026	3.05651e-06	UTR5
1247	3R	32014671	32014720	50	-	FBgn0011224_6	FBgn0011224	-2.12026	0.000112236	UTR5
3856	2R	20646810	20646909	100	+	FBgn0034540	FBgn0034540	-2.12026	3.96389e-06	UTR5
3663	2R	13166480	13167982	1503	-	FBgn0033799	FBgn0033799	-2.11949	1.76494e-27	UTR5
5032	3R	23251613	23252253	641	+	FBgn0039066	FBgn0039066	-2.11945	5.09505e-23	UTR5
5141	3R	27111871	27112120	250	-	FBgn0039487	FBgn0039487	-2.11718	1.61812e-13	UTR5
4493	3L	19136537	19138975	2439	-	FBgn0036851	FBgn0036851	-2.11718	1.36244e-16	UTR5
5521	3R	16452972	16453771	800	-	FBgn0044826_2	FBgn0044826	-2.11689	5.52223e-51	UTR5
7681	3R	23733424	23733823	400	+	FBgn0263782	FBgn0263782	-2.11678	2.15681e-23	UTR5
7937	X	3802366	3802465	100	+	FBgn0264954	FBgn0264954	-2.11626	6.18418e-08	UTR5
695	3R	18122225	18122574	350	+	FBgn0003499_2	FBgn0003499	-2.11626	7.29083e-24	UTR5
2379	2L	4324604	4325103	500	+	FBgn0028482	FBgn0028482	-2.11511	6.55249e-35	UTR5
2267	3R	24813663	24813962	300	-	FBgn0027539	FBgn0027539	-2.11462	1.98227e-21	UTR5
6217	3R	7814411	7814760	350	+	FBgn0085413	FBgn0085413	-2.11453	8.70443e-17	UTR5
5630	2R	15569210	15569259	50	+	FBgn0050466	FBgn0050466	-2.11453	0.00161656	UTR5
5262	4	625532	625981	450	-	FBgn0039914_2	FBgn0039914	-2.11414	1.13963e-33	UTR5
3778	2R	16612418	16612517	100	+	FBgn0034145_4	FBgn0034145	-2.11357	1.64234e-08	UTR5
3412	2L	20414551	20414750	200	-	FBgn0032857_3	FBgn0032857	-2.11278	3.25329e-14	UTR5
6295	3L	5664185	5665003	819	+	FBgn0085447_3	FBgn0085447	-2.11254	1.72752e-21	UTR5
1655	2L	159082	160066	985	+	FBgn0016977	FBgn0016977	-2.11243	1.014e-58	UTR5
4601	3R	4429036	4429285	250	-	FBgn0037248	FBgn0037248	-2.11243	7.28949e-15	UTR5
6012	2L	4591702	4594987	3286	-	FBgn0053196_4	FBgn0053196	-2.11223	2.19119e-12	UTR5
6687	3L	20816168	20816467	300	+	FBgn0259243	FBgn0259243	-2.11218	9.37852e-24	UTR5
1731	3L	129500	129849	350	+	FBgn0020386	FBgn0020386	-2.11111	8.47179e-25	UTR5
4323	3L	12002666	12002865	200	-	FBgn0036239	FBgn0036239	-2.11081	5.62537e-15	UTR5
774	3L	5844265	5844514	250	-	FBgn0003984_4	FBgn0003984	-2.11021	1.66592e-11	UTR5
1545	2L	17739636	17761355	21720	-	FBgn0015609_3	FBgn0015609	-2.11021	2.54724e-29	UTR5
4383	3L	14992589	14994655	2067	+	FBgn0036461_2	FBgn0036461	-2.11021	6.75673e-08	CDS
7303	X	8216933	8216982	50	+	FBgn0261873_8	FBgn0261873	-2.11021	0.000275394	UTR5
7710	2R	15409828	15415459	5632	+	FBgn0263980_4	FBgn0263980	-2.11021	1.08835e-54	UTR5
8506	X	1608957	1609006	50	+	FBgn0283451_2	FBgn0283451	-2.11021	0.00131145	UTR5
6614	3L	7147853	7156823	8971	-	FBgn0259173	FBgn0259173	-2.11008	1.09991e-55	UTR5
8417	3R	22369349	22369548	200	+	FBgn0267385	FBgn0267385	-2.10917	9.15249e-13	UTR5
8000	3R	11777593	11778342	750	-	FBgn0265276	FBgn0265276	-2.10856	1.90533e-56	UTR5
4731	3R	10862889	10862988	100	-	FBgn0037846	FBgn0037846	-2.10788	1.40479e-07	UTR5
4923	3R	18848925	18849224	300	-	FBgn0038653_3	FBgn0038653	-2.10732	7.02093e-22	UTR5
8319	3R	25661864	25662413	550	-	FBgn0266735	FBgn0266735	-2.10718	7.78653e-33	NA
4815	3R	14032421	14032570	150	+	FBgn0038195	FBgn0038195	-2.10691	1.50234e-14	UTR5
6130	2R	11397233	11397382	150	-	FBgn0082585_4	FBgn0082585	-2.10684	4.14332e-09	UTR5
1373	3R	24101600	24102163	564	-	FBgn0013343	FBgn0013343	-2.10436	6.27442e-35	UTR3
1865	X	3688299	3693285	4987	+	FBgn0023215_3	FBgn0023215	-2.10354	4.30922e-37	UTR5
4511	3L	20088658	20088707	50	-	FBgn0036934	FBgn0036934	-2.10261	0.000970662	UTR5
121	2R	21378515	21379414	900	-	FBgn0000395_2	FBgn0000395	-2.10191	7.86899e-45	UTR5
3088	2L	3421531	3422941	1411	-	FBgn0031530	FBgn0031530	-2.10095	9.53844e-23	UTR5
3659	2R	12936186	12936535	350	-	FBgn0033784	FBgn0033784	-2.10088	1.84582e-23	UTR5
7020	2L	15271625	15271724	100	-	FBgn0261268_4	FBgn0261268	-2.10006	5.8247e-06	UTR5
7507	X	8408673	8408958	286	-	FBgn0262976	FBgn0262976	-2.10006	1.81977e-12	UTR3
4103	3L	3377907	3377992	86	+	FBgn0035444	FBgn0035444	-2.10006	0.000427743	UTR3
6539	2L	20967593	20968881	1289	-	FBgn0250867	FBgn0250867	-2.09893	6.53023e-22	UTR5
3815	2R	18642713	18652723	10011	-	FBgn0034371	FBgn0034371	-2.09751	5.43713e-20	UTR5
770	2R	12886589	12886738	150	+	FBgn0003975_3	FBgn0003975	-2.09714	3.96234e-10	UTR5
967	3R	10750779	10750828	50	-	FBgn0004841_4	FBgn0004841	-2.09714	0.00466958	UTR5
8128	3L	8753969	8754118	150	+	FBgn0266084	FBgn0266084	-2.09714	8.59708e-08	UTR5
5389	X	6266529	6267178	650	-	FBgn0040918	FBgn0040918	-2.09686	3.01728e-43	UTR5
4334	3L	12390545	12391394	850	-	FBgn0036279	FBgn0036279	-2.09597	4.4967e-50	UTR5
3598	2R	10732750	10735483	2734	+	FBgn0033544	FBgn0033544	-2.09519	3.20396e-11	UTR5
3907	2R	22346311	22354676	8366	-	FBgn0034720_2	FBgn0034720	-2.09511	2.00825e-28	UTR5
8076	X	13703596	13703895	300	+	FBgn0265726_2	FBgn0265726	-2.09495	3.05225e-18	UTR5
679	2R	7419450	7419499	50	+	FBgn0003460	FBgn0003460	-2.09495	0.000190994	UTR5
2892	X	16874758	16874807	50	-	FBgn0030798_3	FBgn0030798	-2.09495	0.00674303	UTR5
4015	3L	543110	546140	3031	+	FBgn0035142	FBgn0035142	-2.09495	4.57676e-13	UTR5
4067	3L	2371740	2371839	100	-	FBgn0035333	FBgn0035333	-2.09404	4.16555e-07	UTR5
6274	X	10523540	10546696	23157	-	FBgn0085443_3	FBgn0085443	-2.09323	2.69445e-16	UTR5
8333	3R	14875389	14875438	50	-	FBgn0266756_12	FBgn0266756	-2.09323	8.03742e-05	UTR5
2091	X	4117438	4117487	50	-	FBgn0026080_2	FBgn0026080	-2.09323	0.000290431	UTR5
3015	2L	72657	73563	907	+	FBgn0031213	FBgn0031213	-2.09299	7.42016e-29	CDS
5828	3L	3806160	3806409	250	-	FBgn0052264_14	FBgn0052264	-2.09251	1.28043e-16	UTR5
5864	3L	20497423	20497672	250	+	FBgn0052425	FBgn0052425	-2.09074	1.3364e-14	UTR5
461	3R	27657692	27657741	50	-	FBgn0002772_2	FBgn0002772	-2.09074	0.000726667	UTR3
7885	4	1050601	1050784	184	-	FBgn0264607	FBgn0264607	-2.09049	8.49093e-09	UTR5
3347	2L	18122868	18123645	778	+	FBgn0032666_2	FBgn0032666	-2.0898	1.82175e-22	UTR5
5924	X	10631672	10631771	100	+	FBgn0052677_3	FBgn0052677	-2.0898	2.0029e-08	UTR5
7487	3R	20481393	20484538	3146	-	FBgn0262869_6	FBgn0262869	-2.0898	7.07324e-37	UTR5
5669	3R	15869945	15875739	5795	-	FBgn0051183_2	FBgn0051183	-2.08953	2.34474e-25	UTR5
7613	2L	20426249	20427148	900	+	FBgn0263355	FBgn0263355	-2.08916	2.98356e-65	UTR5
590	2L	1076916	1077765	850	-	FBgn0003310	FBgn0003310	-2.08887	4.09792e-60	UTR5
4229	3L	8315103	8315452	350	-	FBgn0035872_2	FBgn0035872	-2.0878	7.00193e-27	UTR5
4488	3L	18998047	18998396	350	-	FBgn0036838	FBgn0036838	-2.08774	3.23105e-17	UTR3
4101	3L	3326465	3326564	100	+	FBgn0035438	FBgn0035438	-2.08656	2.33208e-08	UTR5
659	3L	16853801	16856305	2505	+	FBgn0003410	FBgn0003410	-2.086	1.77147e-41	UTR5
1563	3R	21111558	21111707	150	+	FBgn0015790	FBgn0015790	-2.08567	2.89267e-13	UTR5
6724	2R	21667237	21667486	250	+	FBgn0259711_2	FBgn0259711	-2.08567	9.30754e-13	CDS
5682	3R	9705018	9705417	400	-	FBgn0051352	FBgn0051352	-2.08539	2.64219e-28	UTR5
4203	3L	7262985	7263870	886	-	FBgn0035755_2	FBgn0035755	-2.08511	5.56478e-24	UTR5
37	2L	12287426	12288921	1496	+	FBgn0000114_4	FBgn0000114	-2.08464	6.84864e-25	UTR5
6263	2R	24891664	24892509	846	+	FBgn0085434	FBgn0085434	-2.08225	1.14779e-31	UTR5
4789	3R	12974366	12974415	50	-	FBgn0038098_3	FBgn0038098	-2.0818	3.85213e-05	UTR5
6299	3L	5678858	5695834	16977	+	FBgn0085447_7	FBgn0085447	-2.07944	5.65425e-71	UTR5
7340	2L	16231525	16231674	150	+	FBgn0261999	FBgn0261999	-2.07944	7.71115e-10	UTR5
1306	3L	18398236	18398435	200	-	FBgn0011706	FBgn0011706	-2.07944	4.03584e-11	UTR5
2434	3R	25888592	25888991	400	+	FBgn0028717	FBgn0028717	-2.07944	1.20889e-27	UTR5
3457	2R	5652516	5652815	300	-	FBgn0033028	FBgn0033028	-2.07944	2.58531e-18	UTR5
766	X	2042112	2042311	200	-	FBgn0003964_3	FBgn0003964	-2.07944	3.82099e-14	UTR5
3262	2L	10344692	10344741	50	+	FBgn0032225_2	FBgn0032225	-2.07944	7.3371e-05	CDS
489	3R	4852863	4853212	350	+	FBgn0003002	FBgn0003002	-2.07944	1.38825e-15	UTR5
5115	3R	25686870	25686969	100	-	FBgn0039360	FBgn0039360	-2.07944	7.34815e-05	UTR5
783	3R	13434235	13434934	700	-	FBgn0004049_2	FBgn0004049	-2.07613	1.8763e-40	UTR5
8267	2L	221717	221916	200	-	FBgn0266557_4	FBgn0266557	-2.07553	8.84132e-14	UTR5
1771	2L	297930	298229	300	+	FBgn0020622	FBgn0020622	-2.07553	2.82902e-18	UTR5
4486	3L	18995493	18995792	300	-	FBgn0036837	FBgn0036837	-2.07462	1.41808e-23	UTR5
4613	3R	5361732	5368256	6525	-	FBgn0037315	FBgn0037315	-2.07453	3.57945e-30	UTR5
7534	2R	10583755	10584104	350	+	FBgn0263102_3	FBgn0263102	-2.07443	2.02878e-20	UTR5
7938	2R	5981894	5982443	550	+	FBgn0264959	FBgn0264959	-2.07385	5.43708e-42	UTR5
372	3L	490173	490372	200	-	FBgn0001316_5	FBgn0001316	-2.07317	1.40786e-09	UTR5
7445	4	395106	395455	350	-	FBgn0262636_2	FBgn0262636	-2.07284	1.70022e-15	UTR5
6123	3R	30563246	30571170	7925	+	FBgn0082582_10	FBgn0082582	-2.0722	3.39651e-19	UTR5
7420	3L	2895067	2923681	28615	+	FBgn0262593	FBgn0262593	-2.07043	1.01726e-36	UTR5
3802	2R	18007153	18007902	750	-	FBgn0034286_3	FBgn0034286	-2.06993	6.03371e-50	UTR5
2015	3L	205595	205794	200	-	FBgn0025592	FBgn0025592	-2.06851	1.29301e-07	UTR5
8129	3L	8754219	8754268	50	+	FBgn0266084_2	FBgn0266084	-2.06801	0.000865162	UTR5
226	3L	17959577	17961760	2184	-	FBgn0000568_2	FBgn0000568	-2.06723	1.18077e-56	UTR5
4757	3R	12079711	12079910	200	-	FBgn0037989_2	FBgn0037989	-2.06526	3.48583e-14	UTR5
7102	2L	14301160	14301409	250	+	FBgn0261563	FBgn0261563	-2.06491	2.723e-13	UTR5
1050	2L	18688651	18688750	100	-	FBgn0005617_3	FBgn0005617	-2.0648	5.96908e-10	UTR5
3188	2L	7810304	7810653	350	-	FBgn0031952_2	FBgn0031952	-2.06383	2.24949e-21	UTR5
434	3R	6678291	6678390	100	-	FBgn0002522	FBgn0002522	-2.06369	8.27577e-06	CDS
1163	2R	24410825	24410874	50	-	FBgn0010414_2	FBgn0010414	-2.06369	0.000949432	UTR5
6166	2L	18589139	18590342	1204	-	FBgn0085370_3	FBgn0085370	-2.06369	5.85204e-06	UTR5
7777	3L	1201036	1201085	50	+	FBgn0264272_2	FBgn0264272	-2.06369	0.00055734	UTR5
6739	2L	16558606	16558655	50	+	FBgn0259735_3	FBgn0259735	-2.06369	0.000261878	CDS
4909	3R	18573141	18573490	350	+	FBgn0038627	FBgn0038627	-2.06308	3.5978e-26	UTR5
7186	2R	10364775	10388170	23396	-	FBgn0261698_3	FBgn0261698	-2.063	1.59902e-23	CDS
4997	3R	21875393	21875542	150	+	FBgn0038912	FBgn0038912	-2.063	1.26244e-10	UTR5
2231	3L	22824275	22824774	500	-	FBgn0027339_3	FBgn0027339	-2.06286	1.09406e-31	UTR5
1284	2L	4475183	4476972	1790	-	FBgn0011603	FBgn0011603	-2.06286	3.0942e-25	UTR5
3673	2R	13501886	13502185	300	+	FBgn0033845	FBgn0033845	-2.06281	1.86863e-28	UTR5
8084	X	18371027	18372050	1024	+	FBgn0265784_3	FBgn0265784	-2.06276	4.54421e-40	UTR5
2081	4	615355	615454	100	+	FBgn0025936_3	FBgn0025936	-2.06263	2.88033e-07	CDS
1177	2L	7276322	7276721	400	-	FBgn0010453_4	FBgn0010453	-2.06263	2.56513e-19	UTR5
3240	2L	9556176	9560164	3989	-	FBgn0032129_4	FBgn0032129	-2.06117	1.63544e-19	UTR5
7565	3R	8660062	8660411	350	-	FBgn0263231	FBgn0263231	-2.0606	7.54465e-27	UTR5
8688	2R	7745063	7745262	200	-	FBgn0286778_3	FBgn0286778	-2.05924	3.09415e-13	UTR5
1161	X	16637994	16638193	200	+	FBgn0010412	FBgn0010412	-2.05839	6.33475e-15	UTR5
266	X	2042112	2042311	200	-	FBgn0000667_2	FBgn0000667	-2.05839	3.16043e-13	UTR5
6516	3R	7150819	7150918	100	-	FBgn0250732_4	FBgn0250732	-2.05839	1.21382e-06	UTR5
7680	2R	2261916	2262015	100	-	FBgn0263780	FBgn0263780	-2.05839	1.28679e-06	UTR5
5941	X	4909152	4909701	550	+	FBgn0052772	FBgn0052772	-2.05714	1.956e-27	UTR5
4441	3L	17012216	17012565	350	-	FBgn0036684_4	FBgn0036684	-2.05645	2.22141e-20	UTR5
1019	X	15320790	15320889	100	+	FBgn0004924_4	FBgn0004924	-2.05573	4.50294e-07	UTR5
3440	2L	21263006	21263155	150	+	FBgn0032938	FBgn0032938	-2.05511	1.2855e-09	UTR5
6549	3R	12547324	12548229	906	-	FBgn0250910_2	FBgn0250910	-2.05475	6.0093e-41	UTR5
5011	3R	22402955	22404466	1512	+	FBgn0038959_2	FBgn0038959	-2.05412	0.00736061	UTR5
4532	3L	20717268	20719150	1883	-	FBgn0037015	FBgn0037015	-2.05412	9.54985e-12	UTR5
5535	3R	27274844	27275258	415	+	FBgn0046247	FBgn0046247	-2.05277	1.16793e-18	UTR5
6180	3R	23820613	23821412	800	+	FBgn0085384	FBgn0085384	-2.05277	5.05975e-37	UTR5
1921	2L	19362728	19363077	350	-	FBgn0024245	FBgn0024245	-2.05249	2.77149e-20	UTR5
1244	3R	31975811	31980552	4742	-	FBgn0011224_3	FBgn0011224	-2.05229	2.48183e-16	UTR5
1967	X	21629449	21629498	50	-	FBgn0024807_2	FBgn0024807	-2.05172	7.55249e-05	UTR5
5634	3R	31251959	31252558	600	-	FBgn0051005_2	FBgn0051005	-2.05148	1.55221e-34	UTR5
6232	2L	3199379	3199428	50	-	FBgn0085422_2	FBgn0085422	-2.05127	0.00104235	UTR5
7553	2R	6214618	6229594	14977	+	FBgn0263144	FBgn0263144	-2.05127	1.49563e-27	CDS
3323	2L	13374369	13374568	200	+	FBgn0032513	FBgn0032513	-2.05127	7.71858e-11	UTR5
2056	4	906881	906930	50	-	FBgn0025726_5	FBgn0025726	-2.05127	8.9851e-05	UTR5
2257	2R	17444389	17444938	550	-	FBgn0027506	FBgn0027506	-2.0511	9.79918e-42	UTR5
21	3R	24456858	24457157	300	-	FBgn0000036_8	FBgn0000036	-2.04923	4.12023e-23	UTR5
4016	3L	547574	547923	350	+	FBgn0035142_2	FBgn0035142	-2.0488	1.40719e-21	UTR5
7384	3L	8576858	8577157	300	+	FBgn0262508	FBgn0262508	-2.04873	2.50341e-18	UTR5
1908	3L	7935521	7936070	550	-	FBgn0024187_6	FBgn0024187	-2.04839	9.73305e-30	UTR5
4021	3L	603409	603958	550	-	FBgn0035146	FBgn0035146	-2.04769	7.05256e-34	UTR5
4119	3L	4025612	4025961	350	-	FBgn0035484	FBgn0035484	-2.04769	1.09757e-20	UTR5
1573	2R	9103288	9103587	300	+	FBgn0015838	FBgn0015838	-2.04769	2.46908e-17	UTR5
4676	3R	9014331	9014809	479	-	FBgn0037655_2	FBgn0037655	-2.04769	1.14199e-05	UTR5
1552	2R	16181282	16181331	50	+	FBgn0015754	FBgn0015754	-2.04677	5.41991e-05	UTR5
6050	3R	17908907	17909356	450	-	FBgn0053547	FBgn0053547	-2.04599	8.16279e-23	UTR5
8082	X	18366557	18367009	453	+	FBgn0265784	FBgn0265784	-2.04476	1.96775e-26	UTR5
6196	2R	21872130	21883396	11267	+	FBgn0085397	FBgn0085397	-2.04307	5.22794e-27	UTR5
7776	3L	1200936	1200985	50	+	FBgn0264272	FBgn0264272	-2.04307	7.64404e-05	UTR5
2095	X	1773775	1774628	854	+	FBgn0026086	FBgn0026086	-2.04307	5.6044e-39	UTR5
3087	2L	3375512	3375561	50	-	FBgn0031528	FBgn0031528	-2.04307	0.00222052	UTR5
1959	2R	12044662	12048028	3367	+	FBgn0024732	FBgn0024732	-2.04307	4.06984e-13	UTR5
1375	3R	24104464	24105763	1300	-	FBgn0013343_3	FBgn0013343	-2.04236	1.88597e-94	UTR5
6603	X	10286673	10308009	21337	-	FBgn0259170	FBgn0259170	-2.0423	3.41094e-41	CDS
1970	2R	10673395	10673544	150	+	FBgn0024836	FBgn0024836	-2.04122	5.36744e-10	UTR5
6502	3R	4649426	4649475	50	+	FBgn0087013	FBgn0087013	-2.04122	0.000182467	UTR5
7550	3L	16539197	16543370	4174	-	FBgn0263131_2	FBgn0263131	-2.04109	3.53012e-22	UTR5
5849	3L	7804437	7809425	4989	-	FBgn0052369_2	FBgn0052369	-2.03998	2.59581e-42	UTR5
7904	3R	5265204	5265553	350	+	FBgn0264785_3	FBgn0264785	-2.03877	1.15945e-19	UTR5
1469	3L	3417023	3417922	900	-	FBgn0014388_2	FBgn0014388	-2.03862	4.5665e-52	UTR5
567	2L	8740411	8740660	250	-	FBgn0003209_4	FBgn0003209	-2.03832	8.98553e-16	UTR5
7071	X	8912434	8912683	250	+	FBgn0261549_3	FBgn0261549	-2.03819	2.99375e-22	UTR5
6602	X	17877986	17887172	9187	-	FBgn0259168_4	FBgn0259168	-2.03801	5.44095e-68	UTR5
5607	2R	8494207	8494256	50	-	FBgn0050361_3	FBgn0050361	-2.03688	0.000182532	UTR5
1798	2L	13004530	13004729	200	+	FBgn0021796	FBgn0021796	-2.03688	1.18399e-12	UTR5
1944	3R	14367243	14369963	2721	-	FBgn0024321_4	FBgn0024321	-2.03688	3.22819e-46	UTR5
2345	X	3099939	3100238	300	+	FBgn0028369_3	FBgn0028369	-2.03601	7.2096e-20	UTR5
5870	3L	21529074	21529283	210	-	FBgn0052442	FBgn0052442	-2.03486	6.21106e-11	CDS
628	X	17935394	17935693	300	-	FBgn0003380_15	FBgn0003380	-2.03407	1.30005e-17	UTR3
7950	3R	11638165	11638264	100	+	FBgn0264986	FBgn0264986	-2.03377	1.54633e-07	NA
4772	3R	12595476	12595675	200	-	FBgn0038063_7	FBgn0038063	-2.03377	3.31367e-12	UTR5
6904	3R	4801727	4802811	1085	-	FBgn0260794_5	FBgn0260794	-2.0334	4.23895e-17	UTR5
3784	2R	17005651	17005700	50	+	FBgn0034179_2	FBgn0034179	-2.03292	0.000213576	UTR5
5647	3R	11803780	11804579	800	-	FBgn0051116_2	FBgn0051116	-2.0319	3.43124e-50	UTR5
4981	3R	20897221	20897270	50	-	FBgn0038839_3	FBgn0038839	-2.03143	0.000103045	UTR5
1692	2L	20061572	20061621	50	+	FBgn0019686	FBgn0019686	-2.03143	0.000962993	UTR5
2	2R	22138042	22138241	200	+	FBgn0000008_2	FBgn0000008	-2.03143	2.02428e-11	UTR5
5755	2L	13369254	13369403	150	+	FBgn0051855	FBgn0051855	-2.03099	1.99022e-11	UTR5
7153	X	9683675	9685625	1951	-	FBgn0261617_16	FBgn0261617	-2.03017	4.72274e-31	UTR5
4490	3L	19063215	19063564	350	+	FBgn0036843	FBgn0036843	-2.02938	3.10327e-21	UTR5
718	2R	9116688	9116887	200	+	FBgn0003612	FBgn0003612	-2.02815	1.2296e-13	UTR5
6324	2L	10506130	10506429	300	-	FBgn0086347	FBgn0086347	-2.02815	4.15986e-18	UTR5
1490	3R	30388308	30388357	50	+	FBgn0015221_2	FBgn0015221	-2.0266	1.48296e-05	UTR5
6396	3L	15079139	15079388	250	-	FBgn0086690_6	FBgn0086690	-2.02633	8.13876e-14	UTR5
2344	X	3099839	3099888	50	+	FBgn0028369_2	FBgn0028369	-2.02595	0.00303644	UTR5
6809	X	5636321	5640949	4629	-	FBgn0259994_3	FBgn0259994	-2.02587	1.82582e-23	UTR5
1933	3L	1033894	1034875	982	-	FBgn0024277_4	FBgn0024277	-2.02581	4.78675e-35	UTR5
6204	2L	7157096	7157645	550	-	FBgn0085407_5	FBgn0085407	-2.02529	4.63486e-33	UTR5
6079	2R	24726804	24736657	9854	-	FBgn0053988_6	FBgn0053988	-2.02495	2.26003e-21	UTR5
6279	X	6541221	6541270	50	+	FBgn0085446_2	FBgn0085446	-2.02438	0.000175995	UTR5
7998	2R	15309219	15309318	100	-	FBgn0265194_4	FBgn0265194	-2.02438	4.81436e-06	UTR5
92	3R	18705551	18705850	300	+	FBgn0000303	FBgn0000303	-2.02438	1.8823e-25	UTR5
793	2R	7585134	7587079	1946	-	FBgn0004133	FBgn0004133	-2.02438	1.3675e-26	UTR5
1762	2R	13990208	13990657	450	-	FBgn0020620_2	FBgn0020620	-2.02387	1.61369e-25	UTR5
5717	2L	1880042	1880641	600	-	FBgn0051663	FBgn0051663	-2.02361	9.79554e-38	UTR5
1493	3R	21855817	21856266	450	-	FBgn0015229	FBgn0015229	-2.02361	8.62278e-33	UTR5
8422	3L	25670714	25670930	217	-	FBgn0267429_2	FBgn0267429	-2.0232	9.28191e-12	CDS
1987	2R	22212885	22213284	400	+	FBgn0025186	FBgn0025186	-2.02312	3.44693e-29	UTR5
1939	2R	16663714	16664063	350	-	FBgn0024315_2	FBgn0024315	-2.02287	8.04336e-19	UTR5
4183	3L	6352091	6352390	300	-	FBgn0035699_2	FBgn0035699	-2.02228	7.31412e-15	UTR5
7509	X	8409659	8409908	250	-	FBgn0262976_3	FBgn0262976	-2.02155	7.19434e-14	CDS
2106	3L	21048559	21048758	200	+	FBgn0026179_3	FBgn0026179	-2.0206	2.00482e-13	UTR5
3439	2L	21220273	21220572	300	-	FBgn0032935	FBgn0032935	-2.02002	1.16301e-20	UTR5
5971	3R	24101398	24101997	600	-	FBgn0053100_3	FBgn0053100	-2.0194	3.37629e-45	UTR3
366	3R	29789321	29789870	550	+	FBgn0001297_6	FBgn0001297	-2.01841	5.85118e-29	UTR5
3597	2R	10617712	10619965	2254	+	FBgn0033538	FBgn0033538	-2.01841	3.7061e-14	UTR5
2295	3L	1724109	1731057	6949	-	FBgn0027594	FBgn0027594	-2.01823	1.86981e-41	UTR5
2088	X	15852574	15853125	552	-	FBgn0026076_2	FBgn0026076	-2.01638	1.78174e-14	UTR5
5478	3L	17432841	17433190	350	-	FBgn0042641	FBgn0042641	-2.0158	2.01027e-31	UTR5
1279	3R	14214661	14214760	100	-	FBgn0011582_2	FBgn0011582	-2.0149	1.06922e-05	UTR5
1168	2R	21480092	21481176	1085	-	FBgn0010415_5	FBgn0010415	-2.0149	6.85601e-32	UTR5
7952	3R	23170080	23170129	50	+	FBgn0265042	FBgn0265042	-2.0149	0.000101768	CDS
2578	X	6040055	6040372	318	+	FBgn0029834	FBgn0029834	-2.01415	7.71511e-12	UTR5
5711	2L	4852964	4854644	1681	+	FBgn0051660	FBgn0051660	-2.014	1.00272e-18	UTR5
5457	3L	12515109	12515508	400	+	FBgn0041775	FBgn0041775	-2.01304	9.74174e-29	UTR5
3846	2R	20329412	20330349	938	+	FBgn0034504_2	FBgn0034504	-2.01202	1.46501e-57	CDS
916	2R	13497872	13502791	4920	-	FBgn0004638_2	FBgn0004638	-2.01111	1.77725e-38	UTR5
5165	3R	28634400	28635099	700	-	FBgn0039590_2	FBgn0039590	-2.01077	2.76908e-46	UTR5
6576	2L	7248944	7249343	400	-	FBgn0259111	FBgn0259111	-2.01073	8.38923e-21	UTR5
7684	2L	3757306	3757505	200	+	FBgn0263846	FBgn0263846	-2.01045	8.13272e-13	UTR5
932	X	2158584	2158933	350	-	FBgn0004655_2	FBgn0004655	-2.01024	3.9361e-23	UTR5
8349	X	12203851	12230348	26498	+	FBgn0267001_3	FBgn0267001	-2.01024	1.69406e-63	UTR5
7126	X	19522197	19522446	250	+	FBgn0261573	FBgn0261573	-2.00991	8.07812e-18	UTR5
7210	3L	7717796	7717845	50	-	FBgn0261788_6	FBgn0261788	-2.00976	0.0168381	CDS
1206	3R	7080188	7080387	200	-	FBgn0010774	FBgn0010774	-2.00976	1.11729e-11	UTR5
7545	3R	26441178	26441677	500	+	FBgn0263118	FBgn0263118	-2.00917	3.03444e-22	UTR5
7813	2L	13420192	13420645	454	+	FBgn0264432_3	FBgn0264432	-2.00882	1.2257e-23	CDS
5384	3L	9974701	10003589	28889	+	FBgn0040823	FBgn0040823	-2.00882	1.86156e-77	UTR5
1139	X	13089735	13090384	650	-	FBgn0010303_2	FBgn0010303	-2.0086	4.93304e-42	UTR5
8562	2L	7307359	7307608	250	+	FBgn0284084	FBgn0284084	-2.00821	6.35863e-15	UTR5
5098	3R	25185133	25185182	50	+	FBgn0039286_2	FBgn0039286	-2.00747	0.00125971	UTR5
5931	X	9794940	9794989	50	+	FBgn0052698_2	FBgn0052698	-2.00747	0.000426925	UTR5
8559	X	1831370	1831869	500	+	FBgn0283741_3	FBgn0283741	-2.00747	3.63345e-25	UTR5
8057	X	11290102	11293685	3584	-	FBgn0265595	FBgn0265595	-2.00728	2.15378e-26	UTR5
1638	3R	23920838	23922973	2136	-	FBgn0016754_3	FBgn0016754	-2.00725	4.76981e-19	UTR5
2380	3L	4108236	4108735	500	+	FBgn0028484	FBgn0028484	-2.00653	9.53627e-26	UTR5
8074	X	13206805	13211624	4820	-	FBgn0265630_2	FBgn0265630	-2.00597	2.30399e-31	UTR5
1961	2L	16251326	16251425	100	-	FBgn0024734_2	FBgn0024734	-2.00533	0.000130361	UTR5
5690	3R	21871672	21871771	100	+	FBgn0051431	FBgn0051431	-2.00533	3.50076e-06	UTR5
717	2L	8211073	8211122	50	-	FBgn0003607_2	FBgn0003607	-2.00533	0.000302884	UTR5
1169	2R	19229113	19235138	6026	+	FBgn0010434	FBgn0010434	-2.00464	1.50266e-17	UTR5
5199	3R	29619115	29619414	300	+	FBgn0039674	FBgn0039674	-2.00387	3.26877e-21	UTR5
6237	2L	3373023	3373372	350	-	FBgn0085423_3	FBgn0085423	-2.00235	6.28796e-25	UTR5
1066	3L	3545857	3552861	7005	+	FBgn0005640_3	FBgn0005640	-2.00173	2.16537e-25	CDS
1846	3L	7770081	7775603	5523	-	FBgn0023076	FBgn0023076	-2.00148	3.67449e-20	UTR5
8054	2R	17869077	17869376	300	+	FBgn0265590	FBgn0265590	-2.0004	7.62633e-20	NA
5797	3L	17432854	17433153	300	-	FBgn0052174	FBgn0052174	-2.00015	9.6246e-29	UTR5
4177	3L	6173408	6173830	423	-	FBgn0035688_3	FBgn0035688	-1.99934	2.81925e-16	UTR5
6131	3L	7369893	7370397	505	+	FBgn0082598	FBgn0082598	-1.99662	4.78801e-25	UTR5
8680	2R	6242254	6242303	50	+	FBgn0286511	FBgn0286511	-1.99655	0.00195946	UTR5
8245	2L	6082653	6083702	1050	+	FBgn0266450	FBgn0266450	-1.99645	4.07693e-68	UTR5
454	3R	32068042	32068391	350	-	FBgn0002645	FBgn0002645	-1.99606	5.90766e-26	UTR5
4058	3L	1865480	1865679	200	+	FBgn0035285	FBgn0035285	-1.99585	3.69957e-18	UTR5
5853	3L	7381175	7381474	300	-	FBgn0052380	FBgn0052380	-1.99567	3.27938e-17	UTR5
646	X	6774912	6779659	4748	-	FBgn0003390	FBgn0003390	-1.99536	1.99532e-17	UTR5
4578	3L	22615717	22637516	21800	-	FBgn0037171	FBgn0037171	-1.99488	5.34958e-22	UTR5
6416	2L	1653620	1653819	200	+	FBgn0086758_3	FBgn0086758	-1.99488	3.58326e-11	UTR5
3312	2L	13203862	13204111	250	+	FBgn0032482	FBgn0032482	-1.9947	4.02386e-16	UTR5
7008	3R	18929546	18931374	1829	+	FBgn0261262	FBgn0261262	-1.99428	2.81021e-20	UTR5
7731	X	10333702	10335955	2254	+	FBgn0263997	FBgn0263997	-1.994	1.27846e-11	CDS
8580	X	13563873	13575940	12068	+	FBgn0284227	FBgn0284227	-1.9929	8.66807e-39	UTR5
4814	3R	13772282	13772381	100	+	FBgn0038181_2	FBgn0038181	-1.99243	4.03732e-06	UTR5
3740	2R	15942914	15945331	2418	+	FBgn0034053	FBgn0034053	-1.99243	2.67533e-12	CDS
4041	3L	1569231	1569530	300	+	FBgn0035236	FBgn0035236	-1.99243	9.38065e-18	UTR5
4893	3R	18166515	18166614	100	-	FBgn0038570	FBgn0038570	-1.99243	2.99338e-05	UTR3
4895	3R	18166515	18166614	100	-	FBgn0038571	FBgn0038571	-1.99243	2.99338e-05	UTR3
680	2R	7419600	7424235	4636	+	FBgn0003460_2	FBgn0003460	-1.99243	8.24759e-28	UTR5
5509	3L	9798970	9799050	81	+	FBgn0044051_2	FBgn0044051	-1.99243	8.12729e-06	UTR3
2042	2R	5782559	5782808	250	-	FBgn0025693	FBgn0025693	-1.99243	6.56414e-16	UTR5
1513	2L	12821638	12822787	1150	-	FBgn0015399_4	FBgn0015399	-1.99172	1.34413e-69	UTR5
1430	3L	19818224	19819108	885	+	FBgn0013799	FBgn0013799	-1.99156	7.99706e-30	UTR5
5741	2L	13296409	13297631	1223	+	FBgn0051729_3	FBgn0051729	-1.99129	4.11845e-23	UTR5
4646	3R	7867907	7868156	250	-	FBgn0037525_2	FBgn0037525	-1.98893	1.43728e-11	CDS
4300	3L	11196624	11197486	863	-	FBgn0036144_3	FBgn0036144	-1.98869	2.38995e-30	UTR5
449	3R	26021873	26021922	50	+	FBgn0002609	FBgn0002609	-1.98787	0.0140615	UTR5
4219	3L	7747394	7747643	250	+	FBgn0035816	FBgn0035816	-1.98787	3.51158e-14	UTR5
7379	3R	15375085	15375134	50	+	FBgn0262483_2	FBgn0262483	-1.98787	4.13003e-05	UTR5
4506	3L	19871189	19871388	200	+	FBgn0036913	FBgn0036913	-1.98663	7.37598e-13	UTR5
4411	3L	16163752	16164701	950	-	FBgn0036576_2	FBgn0036576	-1.98635	4.42634e-52	UTR5
5140	3R	27075920	27076119	200	+	FBgn0039479	FBgn0039479	-1.98592	3.31695e-09	UTR5
8075	X	13696850	13697099	250	+	FBgn0265726	FBgn0265726	-1.98592	2.66075e-11	CDS
8251	2R	12612790	12614271	1482	+	FBgn0266487	FBgn0266487	-1.98541	1.04575e-48	UTR5
6041	2L	2094776	2109828	15053	-	FBgn0053516_2	FBgn0053516	-1.98513	7.12659e-29	UTR5
678	X	7969754	7970353	600	+	FBgn0003447	FBgn0003447	-1.9843	1.9021e-41	UTR5
5542	2R	4014161	4014564	404	+	FBgn0046706	FBgn0046706	-1.98352	2.57618e-23	CDS
3537	2R	9092506	9092838	333	-	FBgn0033374	FBgn0033374	-1.98286	5.25539e-19	UTR5
2024	X	2042118	2042286	169	+	FBgn0025632_2	FBgn0025632	-1.98281	2.18372e-07	UTR5
1153	3R	16099278	16099577	300	+	FBgn0010379	FBgn0010379	-1.98152	4.66576e-21	UTR5
2842	X	15740180	15740279	100	+	FBgn0030679	FBgn0030679	-1.981	6.50879e-05	UTR3
2047	3L	22277910	22277959	50	+	FBgn0025702_3	FBgn0025702	-1.981	3.53765e-05	UTR5
8014	X	19495697	19495896	200	-	FBgn0265428	FBgn0265428	-1.981	1.88988e-14	NA
2340	X	9638221	9639020	800	-	FBgn0028341	FBgn0028341	-1.98065	1.37207e-23	UTR5
5397	2L	22844320	22844469	150	+	FBgn0041004	FBgn0041004	-1.98007	3.7268e-12	UTR5
1488	3L	9401600	9401960	361	-	FBgn0015218_2	FBgn0015218	-1.97897	2.13458e-11	UTR5
3911	2R	22401810	22402009	200	-	FBgn0034724_2	FBgn0034724	-1.97845	2.39166e-15	UTR5
6366	X	13563873	13575940	12068	+	FBgn0086674	FBgn0086674	-1.9781	1.49907e-38	UTR5
5623	2R	24743849	24744398	550	+	FBgn0050421	FBgn0050421	-1.97779	9.74397e-42	UTR5
4089	3L	3082046	3082195	150	+	FBgn0035397_2	FBgn0035397	-1.97716	7.99488e-09	UTR5
4187	3L	6702922	6703171	250	-	FBgn0035710_2	FBgn0035710	-1.97716	2.2673e-15	UTR5
5921	X	10744044	10744943	900	-	FBgn0052676_3	FBgn0052676	-1.97716	3.25469e-54	UTR5
7875	3L	974783	975032	250	+	FBgn0264574_5	FBgn0264574	-1.97649	2.52581e-12	UTR3
7161	2R	12679394	12679543	150	-	FBgn0261625_3	FBgn0261625	-1.97606	8.66538e-10	UTR5
2169	X	15333460	15333859	400	+	FBgn0026428	FBgn0026428	-1.97571	3.5787e-26	UTR5
7653	X	5594405	5594554	150	+	FBgn0263511	FBgn0263511	-1.97524	2.27997e-12	UTR5
3357	2L	18695103	18695452	350	-	FBgn0032699	FBgn0032699	-1.97502	1.03252e-21	UTR5
7348	3R	11643039	11646848	3810	-	FBgn0262081_3	FBgn0262081	-1.97318	1.47814e-19	UTR5
851	2R	12612790	12614271	1482	+	FBgn0004435	FBgn0004435	-1.97288	1.30865e-48	UTR5
8341	2L	17902142	17902191	50	-	FBgn0266871_2	FBgn0266871	-1.97155	0.0021043	NA
3074	2L	2805311	2808330	3020	+	FBgn0031461	FBgn0031461	-1.97155	1.84686e-14	UTR5
1347	3L	2629198	2629914	717	-	FBgn0011828	FBgn0011828	-1.97119	6.86364e-26	UTR5
2123	X	9187732	9187881	150	+	FBgn0026206_6	FBgn0026206	-1.9711	3.24122e-09	UTR3
7547	2R	8666213	8670796	4584	+	FBgn0263120	FBgn0263120	-1.9711	8.22587e-15	UTR5
6222	2R	18540035	18544051	4017	+	FBgn0085419	FBgn0085419	-1.97103	4.83635e-33	UTR5
4464	3L	18105600	18106099	500	-	FBgn0036773	FBgn0036773	-1.97099	7.39922e-29	UTR5
364	3R	29782683	29783082	400	+	FBgn0001297_4	FBgn0001297	-1.97081	6.84503e-28	UTR5
632	X	17939044	17939693	650	-	FBgn0003380_19	FBgn0003380	-1.97081	1.18038e-30	UTR3
1283	2R	12529103	12529752	650	+	FBgn0011592	FBgn0011592	-1.97024	3.0116e-36	UTR5
8048	2L	16888657	16888906	250	+	FBgn0265542	FBgn0265542	-1.97007	1.1147e-18	UTR5
7117	3L	16916300	16919569	3270	+	FBgn0261565_11	FBgn0261565	-1.96974	6.24045e-18	UTR5
7492	2L	7049345	7049544	200	+	FBgn0262872_3	FBgn0262872	-1.96865	1.0923e-15	UTR5
3103	2L	4822774	4823023	250	+	FBgn0031632_2	FBgn0031632	-1.96864	7.96264e-12	UTR5
1604	2R	9409643	9413413	3771	-	FBgn0016078_2	FBgn0016078	-1.96799	1.40053e-12	UTR5
4918	3R	18792134	18793642	1509	-	FBgn0038652_2	FBgn0038652	-1.96724	2.05675e-26	UTR5
7019	2L	15271375	15271424	50	-	FBgn0261268_3	FBgn0261268	-1.96611	0.00321586	UTR5
7775	X	7097678	7098053	376	-	FBgn0264270_8	FBgn0264270	-1.96611	1.53446e-09	UTR5
4858	3R	16477360	16477459	100	+	FBgn0038436	FBgn0038436	-1.96611	2.32419e-05	UTR5
5768	4	205846	205895	50	-	FBgn0051998_3	FBgn0051998	-1.96611	2.29457e-05	UTR5
5992	2R	11982857	11982906	50	-	FBgn0053145	FBgn0053145	-1.96611	0.000214213	UTR5
7350	3R	11650257	11650656	400	-	FBgn0262081_5	FBgn0262081	-1.9655	1.63837e-27	UTR5
5417	2L	4915096	4915445	350	-	FBgn0041150	FBgn0041150	-1.96542	6.17123e-20	UTR5
1952	X	1342156	1342405	250	+	FBgn0024362	FBgn0024362	-1.96496	5.95908e-19	UTR5
1963	2L	16257157	16257556	400	-	FBgn0024734_4	FBgn0024734	-1.9647	2.0094e-30	UTR5
5362	3R	20049872	20055747	5876	-	FBgn0040571	FBgn0040571	-1.96361	0.000267951	UTR5
6320	X	23262317	23262366	50	-	FBgn0085819	FBgn0085819	-1.96277	0.00951988	NA
6842	2L	8366088	8367138	1051	+	FBgn0260439	FBgn0260439	-1.96258	4.87803e-24	UTR5
7432	3R	8865747	8865996	250	-	FBgn0262614_10	FBgn0262614	-1.96258	3.99254e-10	UTR5
7922	2L	7529611	7530560	950	-	FBgn0264895	FBgn0264895	-1.96258	6.50465e-47	UTR5
8307	3L	2428968	2429267	300	+	FBgn0266696_15	FBgn0266696	-1.96258	6.1596e-25	UTR5
1455	3R	19827899	19836717	8819	-	FBgn0014135	FBgn0014135	-1.96213	3.65495e-84	UTR5
2559	X	5340286	5351875	11590	+	FBgn0029761	FBgn0029761	-1.96085	4.46576e-32	UTR5
7198	2R	23042494	23042693	200	-	FBgn0261705_3	FBgn0261705	-1.96009	3.12303e-06	UTR5
8306	3L	2412197	2413924	1728	+	FBgn0266696_14	FBgn0266696	-1.96009	3.27351e-06	UTR5
319	3R	20622138	20622737	600	+	FBgn0001169	FBgn0001169	-1.96009	9.93915e-33	UTR5
6432	X	19887361	19887560	200	-	FBgn0086782	FBgn0086782	-1.95975	1.59802e-10	CDS
3774	2R	16594447	16594496	50	-	FBgn0034142	FBgn0034142	-1.95774	1.88456e-05	UTR5
4253	3L	9205465	9206550	1086	-	FBgn0035968	FBgn0035968	-1.95774	9.18938e-19	UTR5
6208	2L	6179183	6190521	11339	+	FBgn0085409	FBgn0085409	-1.9574	7.45392e-40	UTR5
7524	X	10618822	10620190	1369	-	FBgn0263072_4	FBgn0263072	-1.9571	2.82586e-27	UTR5
8689	2R	7758100	7758849	750	-	FBgn0286778_4	FBgn0286778	-1.95666	2.83308e-49	UTR5
7508	X	8409309	8409508	200	-	FBgn0262976_2	FBgn0262976	-1.95644	4.98494e-14	UTR3
5948	X	333718	334673	956	-	FBgn0052816	FBgn0052816	-1.95606	1.14188e-08	UTR5
6250	X	18864000	18864449	450	+	FBgn0085430	FBgn0085430	-1.95583	2.92662e-28	UTR5
1710	3R	14577267	14583124	5858	+	FBgn0020299	FBgn0020299	-1.9556	2.18532e-17	UTR5
6296	3L	5665054	5665453	400	+	FBgn0085447_4	FBgn0085447	-1.95539	1.98059e-30	UTR5
5424	2L	18152068	18152367	300	-	FBgn0041184	FBgn0041184	-1.95513	1.99178e-23	UTR5
5718	2L	1836588	1842949	6362	+	FBgn0051665	FBgn0051665	-1.95478	5.60414e-26	UTR5
520	2R	16924705	16925277	573	+	FBgn0003091	FBgn0003091	-1.95463	7.37483e-23	UTR5
8665	3R	26915811	26916554	744	+	FBgn0285963	FBgn0285963	-1.95428	2.38734e-08	UTR5
6081	3L	5950459	5950608	150	-	FBgn0053993_2	FBgn0053993	-1.95404	1.20401e-10	UTR5
6051	3R	17915005	17916528	1524	-	FBgn0053547_2	FBgn0053547	-1.9534	2.59885e-31	UTR5
5677	3R	18659010	18659259	250	-	FBgn0051224_3	FBgn0051224	-1.95291	4.9762e-16	UTR5
5544	3R	21022764	21023213	450	-	FBgn0046763	FBgn0046763	-1.95139	6.81809e-27	UTR5
6024	3R	10037822	10042845	5024	-	FBgn0053208_3	FBgn0053208	-1.95131	1.17931e-11	UTR5
6905	2R	4470861	4471010	150	-	FBgn0260798	FBgn0260798	-1.951	5.52682e-14	UTR5
3606	2R	11288466	11289722	1257	-	FBgn0033609	FBgn0033609	-1.9501	4.60627e-46	UTR5
8708	2L	11842928	11843177	250	+	FBgn0286929	FBgn0286929	-1.94943	3.28311e-14	UTR5
1732	3L	131923	132422	500	+	FBgn0020386_2	FBgn0020386	-1.94901	1.81025e-23	UTR5
7081	3R	20309394	20310393	1000	+	FBgn0261550	FBgn0261550	-1.94807	8.88914e-68	UTR5
4715	3R	9808769	9809318	550	-	FBgn0037760	FBgn0037760	-1.94798	1.71758e-33	UTR5
6624	2L	12536293	12536692	400	-	FBgn0259176_5	FBgn0259176	-1.94608	7.91134e-29	CDS
1516	3R	23781815	23782214	400	+	FBgn0015513	FBgn0015513	-1.94591	4.57448e-18	UTR5
3422	2L	20857064	20857113	50	+	FBgn0032895	FBgn0032895	-1.94591	0.00010908	UTR3
508	X	4617614	4617663	50	+	FBgn0003053	FBgn0003053	-1.94591	6.52052e-05	UTR5
965	3R	10750429	10750578	150	-	FBgn0004841_2	FBgn0004841	-1.94591	1.76883e-10	UTR5
1384	3R	5286960	5287259	300	-	FBgn0013576_3	FBgn0013576	-1.94591	3.69028e-20	UTR5
1472	2L	3506577	3506726	150	-	FBgn0014396	FBgn0014396	-1.94591	6.13312e-11	UTR5
1615	3R	17725927	17725976	50	+	FBgn0016650	FBgn0016650	-1.94591	0.000256959	UTR5
4806	3R	13673643	13673892	250	-	FBgn0038165_3	FBgn0038165	-1.94591	2.266e-10	UTR5
2965	X	19495655	19509838	14184	+	FBgn0031023	FBgn0031023	-1.94591	5.63676e-36	CDS
1268	2R	8952389	8952488	100	+	FBgn0011300	FBgn0011300	-1.94591	7.89583e-09	UTR5
5127	3R	26188495	26188757	263	-	FBgn0039417	FBgn0039417	-1.94591	5.52931e-07	CDS
5010	3R	22402705	22402904	200	+	FBgn0038959	FBgn0038959	-1.94591	3.3141e-08	UTR5
1954	3R	16187015	16187214	200	-	FBgn0024491	FBgn0024491	-1.94591	3.69349e-09	UTR5
5554	2R	10853509	10853858	350	-	FBgn0050015	FBgn0050015	-1.94591	5.78134e-19	UTR5
1049	2L	18688501	18688600	100	-	FBgn0005617_2	FBgn0005617	-1.94591	4.72026e-07	UTR5
5604	2R	21019169	21019218	50	+	FBgn0050296_2	FBgn0050296	-1.94591	0.000611218	UTR5
[truncated: 6,718 more rows]

## Sheet: Radar.young.vs.aged
Column1	seqnames	start	end	width	strand	transcript_id	gene	logFC	p	location
1	2R	22137168	22137441	274	+	FBgn0000008	FBgn0000008	0.587787	0.0106842	UTR5
12	3L	16647283	16647332	50	-	FBgn0000017_6	FBgn0000017	0.520285	0.000449088	UTR5
19	X	15378465	15378514	50	-	FBgn0000028_3	FBgn0000028	0.664976	0.00462939	UTR5
20	X	15378565	15378614	50	-	FBgn0000028_4	FBgn0000028	0.57022	0.00127047	UTR5
21	X	15378765	15378814	50	-	FBgn0000028_5	FBgn0000028	0.794567	0.00626471	UTR5
28	3R	24452507	24452556	50	-	FBgn0000036_7	FBgn0000036	0.713766	0.0104261	UTR5
29	3R	24452607	24456457	3851	-	FBgn0000036_8	FBgn0000036	1.00017	0.0135457	UTR5
30	3R	24456558	24456657	100	-	FBgn0000036_9	FBgn0000036	1.03662	1.34745e-05	UTR5
31	3R	24456908	24456957	50	-	FBgn0000036_10	FBgn0000036	0.546544	0.00576433	UTR5
32	3R	24457008	24457057	50	-	FBgn0000036_11	FBgn0000036	0.560706	0.00255878	UTR5
35	2R	24384950	24384999	50	-	FBgn0000037_3	FBgn0000037	0.593327	0.00181696	UTR5
36	2R	24390095	24390194	100	-	FBgn0000037_4	FBgn0000037	0.647179	0.000120771	UTR5
37	3L	4429449	4429498	50	+	FBgn0000038	FBgn0000038	0.541159	0.0002116	UTR5
57	2L	12201459	12201558	100	+	FBgn0000114	FBgn0000114	1.2164	2.26715e-05	UTR5
59	2L	12241776	12270976	29201	+	FBgn0000114_3	FBgn0000114	0.963438	0.00601098	UTR5
62	2L	12287576	12287625	50	+	FBgn0000114_6	FBgn0000114	0.503214	0.00160219	UTR5
65	3L	9051205	9051454	250	-	FBgn0000116_2	FBgn0000116	1.14422	1.59648e-12	UTR5
66	3L	9051505	9051754	250	-	FBgn0000116_3	FBgn0000116	1.09861	9.51505e-14	UTR5
67	3L	9065728	9065777	50	-	FBgn0000116_4	FBgn0000116	0.584293	0.00311402	UTR5
68	3L	9065828	9065977	150	-	FBgn0000116_5	FBgn0000116	0.744939	5.3193e-10	UTR5
74	X	17160206	17160255	50	+	FBgn0000163	FBgn0000163	0.527833	0.00340253	UTR5
75	X	17160506	17160555	50	+	FBgn0000163_2	FBgn0000163	0.585258	0.00101488	UTR5
76	X	17160606	17160655	50	+	FBgn0000163_3	FBgn0000163	0.548408	0.00822267	UTR5
80	X	4428340	4428389	50	+	FBgn0000179	FBgn0000179	0.828322	0.000847792	UTR5
91	2L	17472366	17472515	150	-	FBgn0000183	FBgn0000183	0.826404	1.01996e-08	UTR5
92	2L	17472566	17472615	50	-	FBgn0000183_2	FBgn0000183	0.584789	0.00319673	UTR5
93	2L	17472816	17472915	100	-	FBgn0000183_3	FBgn0000183	0.597472	2.81265e-05	UTR5
94	2L	17473016	17473065	50	-	FBgn0000183_4	FBgn0000183	0.51961	0.00481969	UTR5
105	2R	12260071	12260170	100	+	FBgn0000253	FBgn0000253	0.886953	1.55343e-09	UTR5
106	2R	12264576	12264625	50	+	FBgn0000253_2	FBgn0000253	0.504319	0.000966727	UTR5
125	2L	3896025	3896074	50	-	FBgn0000256_8	FBgn0000256	0.838859	0.000256143	UTR5
127	X	11792993	11793192	200	+	FBgn0000259	FBgn0000259	0.789221	6.46933e-10	UTR5
142	2L	9698078	9698177	100	-	FBgn0000273_8	FBgn0000273	0.673511	1.36454e-05	UTR5
143	2L	9698798	9698847	50	-	FBgn0000273_9	FBgn0000273	0.685425	0.00155271	UTR5
144	2L	9698898	9698947	50	-	FBgn0000273_10	FBgn0000273	0.736822	0.00236076	UTR5
154	2L	4882695	4882744	50	-	FBgn0000286_4	FBgn0000286	0.723	0.00561366	UTR5
155	2L	11359523	11359572	50	+	FBgn0000287	FBgn0000287	0.781978	0.00978813	UTR5
156	2L	11359623	11359672	50	+	FBgn0000287_2	FBgn0000287	0.574247	0.000261115	UTR5
157	2L	11365350	11365399	50	+	FBgn0000287_3	FBgn0000287	-0.513946	0.00816502	UTR5
160	2R	14174243	14174292	50	+	FBgn0000289	FBgn0000289	0.560926	0.00264623	UTR5
170	3R	18705551	18705650	100	+	FBgn0000303	FBgn0000303	0.547058	1.52836e-05	UTR5
171	3R	18705701	18705750	50	+	FBgn0000303_2	FBgn0000303	0.595629	0.000588897	UTR5
175	2L	16352129	16352178	50	-	FBgn0000307_3	FBgn0000307	0.523334	9.04475e-05	UTR5
178	X	15835341	15835390	50	-	FBgn0000319	FBgn0000319	0.873273	0.000667071	UTR5
184	2L	21310966	21311275	310	+	FBgn0000370	FBgn0000370	1.24031	2.27311e-14	UTR5
185	2L	21311797	21311896	100	+	FBgn0000370_2	FBgn0000370	1.27004	2.45891e-07	UTR5
186	2L	21314552	21314601	50	+	FBgn0000370_3	FBgn0000370	-0.663795	0.00422394	UTR5
187	2L	21314652	21315001	350	+	FBgn0000370_4	FBgn0000370	-0.760564	1.25327e-15	UTR5
190	X	2102767	2102916	150	+	FBgn0000382	FBgn0000382	0.856327	3.08115e-09	UTR5
191	X	2102967	2103016	50	+	FBgn0000382_2	FBgn0000382	1.03686	4.24218e-05	UTR5
192	X	2103067	2103116	50	+	FBgn0000382_3	FBgn0000382	0.826679	0.00502029	UTR5
199	2R	21378565	21378614	50	-	FBgn0000395	FBgn0000395	0.582852	0.00401169	UTR5
200	2R	21378865	21378964	100	-	FBgn0000395_2	FBgn0000395	0.615552	0.000103485	UTR5
201	2R	21379215	21379264	50	-	FBgn0000395_3	FBgn0000395	0.714201	0.00201129	UTR5
206	3L	14177345	14177394	50	-	FBgn0000411_5	FBgn0000411	0.771109	0.00175267	UTR5
209	3L	16712276	16712325	50	+	FBgn0000414	FBgn0000414	0.569694	0.000557253	UTR5
213	2L	19119457	19119506	50	-	FBgn0000422	FBgn0000422	0.521537	0.0131452	UTR5
214	2L	19120107	19120156	50	-	FBgn0000422_2	FBgn0000422	0.508796	0.000153329	UTR5
215	3R	6792186	6792235	50	+	FBgn0000439	FBgn0000439	0.984853	0.0075668	UTR5
218	2L	790699	790748	50	-	FBgn0000442	FBgn0000442	-1.06087	0.00159014	UTR5
224	2R	10222995	10223044	50	-	FBgn0000448_6	FBgn0000448	0.895384	0.00265889	UTR5
225	2R	10223795	10223844	50	-	FBgn0000448_7	FBgn0000448	0.781701	0.00784727	UTR5
227	2R	10233409	10233458	50	-	FBgn0000448_9	FBgn0000448	0.624154	0.00143772	UTR5
228	2R	10233659	10233758	100	-	FBgn0000448_10	FBgn0000448	0.591951	7.7046e-05	UTR5
229	2R	10234359	10234508	150	-	FBgn0000448_11	FBgn0000448	1.04679	3.45202e-07	UTR5
230	2R	10234559	10236998	2440	-	FBgn0000448_12	FBgn0000448	0.574431	0.00781465	UTR5
233	2L	19587312	19587361	50	+	FBgn0000464	FBgn0000464	0.99164	0.00337883	UTR5
234	2L	19587462	19587511	50	+	FBgn0000464_2	FBgn0000464	0.676618	0.0013075	UTR5
235	2L	19600892	19606628	5737	+	FBgn0000464_3	FBgn0000464	0.861661	6.67313e-06	UTR5
236	2L	19610657	19610706	50	+	FBgn0000464_4	FBgn0000464	0.693147	0.00136069	UTR5
237	2L	19611307	19611356	50	+	FBgn0000464_5	FBgn0000464	0.987387	0.00560522	UTR5
239	X	3189688	3189987	300	+	FBgn0000479	FBgn0000479	0.882389	2.5901e-11	UTR5
240	X	3190288	3190337	50	+	FBgn0000479_2	FBgn0000479	0.866811	0.000982146	UTR5
241	X	3190388	3190437	50	+	FBgn0000479_3	FBgn0000479	0.599118	0.0109844	UTR5
245	X	3289556	3289755	200	+	FBgn0000479_7	FBgn0000479	0.860863	2.12807e-09	UTR5
246	X	3291124	3291323	200	+	FBgn0000479_8	FBgn0000479	1.00764	6.00463e-10	UTR5
247	X	3291524	3291573	50	+	FBgn0000479_9	FBgn0000479	1.22595	0.00107642	UTR5
248	X	3329474	3329523	50	+	FBgn0000479_10	FBgn0000479	0.545452	0.00275242	UTR5
249	X	3329574	3329623	50	+	FBgn0000479_11	FBgn0000479	0.793952	0.00423204	UTR5
262	3L	15952104	15952153	50	-	FBgn0000489	FBgn0000489	0.649308	0.00182632	UTR5
263	3L	15952204	15952253	50	-	FBgn0000489_2	FBgn0000489	0.563719	0.0011027	UTR5
264	3L	15952554	15952903	350	-	FBgn0000489_3	FBgn0000489	0.908776	4.68442e-15	UTR5
265	2L	2428872	2428921	50	+	FBgn0000490	FBgn0000490	0.812812	0.000936957	UTR5
266	2L	2451517	2451566	50	+	FBgn0000490_2	FBgn0000490	0.507779	0.00164966	UTR5
275	3R	7962483	7962532	50	-	FBgn0000504_5	FBgn0000504	0.531392	0.000441654	UTR5
276	3R	7962583	7962682	100	-	FBgn0000504_6	FBgn0000504	0.840893	2.51576e-05	UTR5
278	X	6534199	6534248	50	+	FBgn0000524	FBgn0000524	0.631272	0.00111027	UTR5
281	X	14955942	14955991	50	+	FBgn0000535	FBgn0000535	0.582979	0.000956162	UTR5
298	2R	6131211	6131260	50	-	FBgn0000546_3	FBgn0000546	0.748939	0.0102613	UTR5
299	2R	6131561	6131610	50	-	FBgn0000546_4	FBgn0000546	0.521297	0.00850026	UTR5
300	2L	4032494	4032543	50	+	FBgn0000547	FBgn0000547	0.648364	0.000332841	UTR5
301	2L	4032644	4032693	50	+	FBgn0000547_2	FBgn0000547	0.752464	0.000189307	UTR5
310	2R	23746380	23746579	200	-	FBgn0000562_5	FBgn0000562	0.752267	3.86648e-10	UTR5
314	3L	17575814	17576063	250	-	FBgn0000567_4	FBgn0000567	1.1987	9.94071e-10	UTR5
315	3L	17576114	17576463	350	-	FBgn0000567_5	FBgn0000567	1.17915	2.90469e-12	UTR5
318	3L	17603009	17603058	50	-	FBgn0000567_8	FBgn0000567	-0.570014	0.00305475	UTR5
319	3L	17603259	17603308	50	-	FBgn0000567_9	FBgn0000567	-0.518794	0.0130866	UTR5
325	3L	17961061	17961110	50	-	FBgn0000568_6	FBgn0000568	0.51481	0.00538825	UTR5
326	3L	17961211	17961260	50	-	FBgn0000568_7	FBgn0000568	0.521165	0.00397664	UTR5
327	3L	17961411	17961460	50	-	FBgn0000568_8	FBgn0000568	0.566228	0.00671681	UTR5
335	2R	19142232	19142281	50	+	FBgn0000578	FBgn0000578	0.661173	0.000670444	UTR5
343	2R	11452878	11453434	557	+	FBgn0000581	FBgn0000581	0.900787	0.00231382	UTR5
344	2R	11454185	11454384	200	+	FBgn0000581_2	FBgn0000581	0.887303	2.44756e-07	UTR5
352	2R	13643731	13643780	50	+	FBgn0000633	FBgn0000633	0.651036	0.00232393	UTR5
366	2R	18233711	18233760	50	+	FBgn0000658	FBgn0000658	1.30683	0.00454752	UTR5
371	2R	13821888	13821937	50	-	FBgn0000662_3	FBgn0000662	0.523578	0.00930449	UTR5
372	2R	13821988	13822087	100	-	FBgn0000662_4	FBgn0000662	0.571856	0.000157542	UTR5
376	X	2035226	2035275	50	-	FBgn0000667_4	FBgn0000667	0.680967	0.00223561	UTR5
377	X	2042112	2042311	200	-	FBgn0000667_5	FBgn0000667	1.14647	4.38364e-11	UTR5
386	X	22853995	22854044	50	-	FBgn0000719_3	FBgn0000719	0.866811	0.00778828	UTR5
387	X	22854295	22854344	50	-	FBgn0000719_4	FBgn0000719	0.595167	0.00152572	UTR5
388	X	22854745	22854794	50	-	FBgn0000719_5	FBgn0000719	0.669431	0.0122139	UTR5
390	2L	3631846	3631895	50	-	FBgn0000721_2	FBgn0000721	-0.622051	0.00193259	UTR5
394	2L	3655482	3655531	50	-	FBgn0000721_6	FBgn0000721	0.523248	0.0010956	UTR5
395	3R	9371415	9371464	50	-	FBgn0000723	FBgn0000723	1.01362	0.000343667	UTR5
400	2L	19464317	19464366	50	+	FBgn0000964	FBgn0000964	0.777705	0.0057978	UTR5
401	2L	19464567	19464616	50	+	FBgn0000964_2	FBgn0000964	0.827257	0.00093084	UTR5
403	2R	15380489	15380588	100	-	FBgn0000996	FBgn0000996	0.842183	0.000579566	UTR5
408	3L	18764516	18764565	50	-	FBgn0001078_5	FBgn0001078	0.753772	0.00494596	UTR5
409	3L	18764616	18764765	150	-	FBgn0001078_6	FBgn0001078	0.680877	0.000103408	UTR5
410	3L	18764816	18764865	50	-	FBgn0001078_7	FBgn0001078	0.693147	0.00665243	UTR5
411	3L	18764966	18765015	50	-	FBgn0001078_8	FBgn0001078	0.877451	0.000518844	UTR5
412	3L	18765616	18765665	50	-	FBgn0001078_9	FBgn0001078	0.510826	0.00917003	UTR5
415	3L	18798708	18798757	50	-	FBgn0001078_12	FBgn0001078	0.911836	0.00051227	UTR5
416	3L	18798808	18800109	1302	-	FBgn0001078_13	FBgn0001078	0.908569	0.000448863	UTR5
417	3L	18800210	18800359	150	-	FBgn0001078_14	FBgn0001078	0.777705	1.30907e-05	UTR5
418	3L	18800960	18801009	50	-	FBgn0001078_15	FBgn0001078	0.502842	0.000200358	UTR5
419	X	12002438	12002487	50	-	FBgn0001083	FBgn0001083	0.515576	0.00189208	UTR5
420	3L	14274493	14274592	100	+	FBgn0001085	FBgn0001085	0.649087	0.000149594	UTR5
427	X	13735577	13735626	50	-	FBgn0001087_5	FBgn0001087	0.751558	0.00760416	UTR5
429	X	13736179	13736228	50	-	FBgn0001087_7	FBgn0001087	0.589007	0.00297115	UTR5
441	2R	10438326	10438657	332	+	FBgn0001122	FBgn0001122	0.849846	0.000717495	UTR5
442	2R	10444403	10444452	50	+	FBgn0001122_2	FBgn0001122	0.543443	0.00686072	UTR5
443	2R	10445206	10445305	100	+	FBgn0001122_3	FBgn0001122	0.766702	1.53851e-05	UTR5
451	2R	23944300	23944349	50	+	FBgn0001123	FBgn0001123	-0.548028	0.000754877	UTR5
452	3L	17828744	17828793	50	+	FBgn0001134	FBgn0001134	1.13036	0.00469898	UTR5
453	3R	8179747	8179796	50	-	FBgn0001138	FBgn0001138	1.03302	0.00203941	UTR5
454	3R	8181245	8181344	100	-	FBgn0001138_2	FBgn0001138	1.30553	0.00059202	UTR5
455	3R	26042897	26043037	141	+	FBgn0001139	FBgn0001139	0.693147	0.00985743	UTR5
465	3L	8675909	8675958	50	+	FBgn0001168	FBgn0001168	0.614815	0.0023388	UTR5
471	3R	20622138	20622187	50	+	FBgn0001169	FBgn0001169	0.568693	0.00912224	UTR5
496	3R	24057111	24057260	150	-	FBgn0001230	FBgn0001230	1.54592	6.07609e-07	UTR5
508	3R	10613222	10613271	50	-	FBgn0001235_11	FBgn0001235	0.538786	0.00632755	UTR5
509	3R	10613672	10613721	50	-	FBgn0001235_12	FBgn0001235	0.775876	0.00593602	UTR5
510	3R	10614172	10614221	50	-	FBgn0001235_13	FBgn0001235	-0.660166	0.00591916	UTR5
511	3R	10639319	10639368	50	-	FBgn0001235_14	FBgn0001235	0.711166	0.00227449	UTR5
512	3L	8358898	8358947	50	-	FBgn0001248	FBgn0001248	0.95343	0.00184085	UTR5
513	3L	8358998	8359047	50	-	FBgn0001248_2	FBgn0001248	1.38629	0.00672624	UTR5
519	3R	29766395	29766494	100	+	FBgn0001297	FBgn0001297	1.26224	1.57769e-05	UTR5
522	3R	29782683	29783032	350	+	FBgn0001297_4	FBgn0001297	0.892823	1.15925e-20	UTR5
523	3R	29789021	29789120	100	+	FBgn0001297_5	FBgn0001297	1.07938	1.07191e-07	UTR5
524	3R	29789321	29789370	50	+	FBgn0001297_6	FBgn0001297	0.736822	0.000604228	UTR5
525	3R	29789471	29789870	400	+	FBgn0001297_7	FBgn0001297	1.24732	4.97366e-20	UTR5
539	3L	440637	440686	50	-	FBgn0001316_3	FBgn0001316	0.544302	0.0110979	UTR5
544	3L	490173	490222	50	-	FBgn0001316_8	FBgn0001316	0.624154	0.00315351	UTR5
547	3L	540015	540064	50	-	FBgn0001316_11	FBgn0001316	0.593249	0.00119129	UTR5
548	3L	540465	540514	50	-	FBgn0001316_12	FBgn0001316	0.540731	0.00302169	UTR5
550	2R	14798669	14798718	50	-	FBgn0001319_2	FBgn0001319	1.04597	0.00413619	UTR5
551	2R	14798769	14798818	50	-	FBgn0001319_3	FBgn0001319	0.693147	0.0107664	UTR5
552	3L	20694461	20694510	50	-	FBgn0001320	FBgn0001320	0.566853	0.000985612	UTR5
553	3L	20695129	20695228	100	-	FBgn0001320_2	FBgn0001320	0.645015	4.00206e-05	UTR5
558	X	2589403	2589452	50	+	FBgn0001404	FBgn0001404	1.01629	0.00251645	UTR5
559	X	2592167	2592216	50	+	FBgn0001404_2	FBgn0001404	0.628782	0.000345967	UTR5
560	X	2592267	2593644	1378	+	FBgn0001404_3	FBgn0001404	1.1035	1.91724e-08	UTR5
561	X	2595939	2596038	100	+	FBgn0001404_4	FBgn0001404	0.921682	9.11044e-05	UTR5
562	X	2596089	2596288	200	+	FBgn0001404_5	FBgn0001404	1.73827	4.52856e-09	UTR5
566	X	11373090	11373139	50	+	FBgn0001624	FBgn0001624	-0.570195	0.012309	UTR5
567	X	11374414	11374463	50	+	FBgn0001624_2	FBgn0001624	-0.541597	0.00799736	UTR5
568	X	11390204	11390253	50	+	FBgn0001624_3	FBgn0001624	0.579562	0.00221239	UTR5
569	X	11390304	11390403	100	+	FBgn0001624_4	FBgn0001624	0.769803	1.50978e-06	UTR5
584	2L	16168407	16168456	50	+	FBgn0001991	FBgn0001991	0.632347	0.00614439	UTR5
585	2L	16168557	16169535	979	+	FBgn0001991_2	FBgn0001991	0.757686	0.00464961	UTR5
586	2L	16169586	16169635	50	+	FBgn0001991_3	FBgn0001991	0.745665	0.00746619	UTR5
587	2L	16169836	16169885	50	+	FBgn0001991_4	FBgn0001991	0.598768	0.0011963	UTR5
602	2L	19083167	19083216	50	-	FBgn0002023_5	FBgn0002023	0.584934	0.00968554	UTR5
603	2L	19106067	19106116	50	-	FBgn0002023_6	FBgn0002023	1.01637	0.0035766	UTR5
604	2L	19107828	19107927	100	-	FBgn0002023_7	FBgn0002023	0.925769	0.000234273	UTR5
618	3R	31060911	31060960	50	-	FBgn0002413_2	FBgn0002413	0.786093	0.00302909	UTR5
619	3R	27272855	27272904	50	-	FBgn0002441	FBgn0002441	1.14513	0.0018091	UTR5
629	2R	9179236	9179335	100	-	FBgn0002567_3	FBgn0002567	-0.579818	0.000100953	UTR5
632	2R	9185993	9186142	150	-	FBgn0002567_6	FBgn0002567	1.13708	5.63596e-06	UTR5
633	2R	9186193	9186292	100	-	FBgn0002567_7	FBgn0002567	0.8787	4.40661e-05	UTR5
635	3R	26021923	26021972	50	+	FBgn0002609	FBgn0002609	1.07756	0.000229477	UTR5
638	2R	13991353	13991402	50	+	FBgn0002643	FBgn0002643	0.729961	0.00929908	UTR5
639	2R	13991988	13992037	50	+	FBgn0002643_2	FBgn0002643	0.672094	0.0127872	UTR5
640	2R	14038136	14038185	50	+	FBgn0002643_3	FBgn0002643	0.545694	0.0076961	UTR5
647	2R	22122151	22123002	852	+	FBgn0002715	FBgn0002715	0.757662	1.49063e-07	UTR5
648	2R	19456520	19456719	200	+	FBgn0002716	FBgn0002716	0.80188	8.34344e-12	UTR5
659	3R	21364958	21370115	5158	-	FBgn0002781	FBgn0002781	-0.707746	0.00369117	UTR5
660	3R	21372746	21372795	50	-	FBgn0002781_2	FBgn0002781	-0.533261	0.000556297	UTR5
661	3R	21372896	21372945	50	-	FBgn0002781_3	FBgn0002781	-0.722561	0.000200824	UTR5
662	3R	21373046	21375074	2029	-	FBgn0002781_4	FBgn0002781	-0.706753	0.000470845	UTR5
673	X	14266517	14266566	50	+	FBgn0002917	FBgn0002917	0.516145	0.00874097	UTR5
675	3R	20957818	20957967	150	+	FBgn0002921	FBgn0002921	0.537463	3.25193e-09	UTR5
684	3R	29806928	29807027	100	-	FBgn0002924	FBgn0002924	0.752336	6.93213e-05	UTR5
689	3R	21556933	21557032	100	-	FBgn0002941_3	FBgn0002941	0.614733	3.7899e-05	UTR5
690	3L	19044450	19044499	50	-	FBgn0002945	FBgn0002945	0.807091	0.00481066	UTR5
691	3L	19045250	19045299	50	-	FBgn0002945_2	FBgn0002945	0.501742	0.00460929	UTR5
693	2L	9437569	9437618	50	+	FBgn0002973	FBgn0002973	0.542107	0.00840971	UTR5
694	2L	9437669	9437768	100	+	FBgn0002973_2	FBgn0002973	0.993252	4.44445e-06	UTR5
695	2L	9449909	9449958	50	+	FBgn0002973_3	FBgn0002973	-0.934309	0.00187601	UTR5
699	3R	19659998	19660047	50	+	FBgn0003011	FBgn0003011	0.556125	0.00700868	UTR5
722	2R	10110919	10110968	50	+	FBgn0003071	FBgn0003071	-0.970912	0.00205173	UTR5
723	2R	8913970	8914069	100	-	FBgn0003074	FBgn0003074	1.37148	0.00018289	UTR5
725	3L	19337510	19337559	50	-	FBgn0003089	FBgn0003089	-1.0116	0.00186627	UTR5
726	2R	7187309	7187458	150	+	FBgn0003090	FBgn0003090	1.24319	8.02844e-07	UTR5
727	2R	7192898	7192947	50	+	FBgn0003090_2	FBgn0003090	0.79759	0.000138295	UTR5
730	2R	16925228	16925277	50	+	FBgn0003091	FBgn0003091	0.895671	0.00854025	UTR5
731	2R	16925728	16926377	650	+	FBgn0003091_2	FBgn0003091	0.807787	0.00149842	UTR5
732	2R	16926578	16926627	50	+	FBgn0003091_3	FBgn0003091	0.610462	0.013067	UTR5
740	3R	23294693	23294842	150	-	FBgn0003118_3	FBgn0003118	1.02962	1.3563e-05	UTR5
741	3R	23295093	23311985	16893	-	FBgn0003118_4	FBgn0003118	0.76097	7.79969e-05	UTR5
742	3R	23345968	23346017	50	-	FBgn0003118_5	FBgn0003118	0.576283	0.0134933	UTR5
759	3L	8745111	8745260	150	-	FBgn0003149_7	FBgn0003149	1.16643	4.66063e-07	UTR5
762	2R	21175665	21179158	3494	+	FBgn0003162_2	FBgn0003162	-1.18674	0.00012985	UTR5
763	2R	21179209	21179258	50	+	FBgn0003162_3	FBgn0003162	1.2552	0.00031541	UTR5
767	3R	9157538	9157587	50	-	FBgn0003165_3	FBgn0003165	0.561068	0.00032454	UTR5
768	3R	9157638	9157687	50	-	FBgn0003165_4	FBgn0003165	0.709461	3.07346e-05	UTR5
769	3R	9234299	9234398	100	-	FBgn0003165_5	FBgn0003165	0.650864	2.64893e-05	UTR5
770	2R	7285763	7285812	50	+	FBgn0003174	FBgn0003174	0.678332	0.00437969	UTR5
774	2R	22513229	22513278	50	-	FBgn0003175_4	FBgn0003175	0.630757	0.00417163	UTR5
778	2R	22560960	22561009	50	-	FBgn0003175_8	FBgn0003175	0.517632	0.00192216	UTR5
779	X	10744552	10745711	1160	+	FBgn0003204	FBgn0003204	1.0009	2.66089e-10	UTR5
781	3R	9512283	9512332	50	-	FBgn0003205	FBgn0003205	-0.516868	0.000732737	UTR5
785	2L	8735374	8735473	100	-	FBgn0003209_3	FBgn0003209	0.942043	2.00677e-05	UTR5
792	2L	13993612	13993661	50	-	FBgn0003255	FBgn0003255	0.728239	0.00868547	UTR5
793	2L	13993712	13993761	50	-	FBgn0003255_2	FBgn0003255	0.575364	0.00474339	UTR5
794	2R	1072163	1072262	100	+	FBgn0003256	FBgn0003256	0.815437	3.0523e-06	UTR5
797	3R	6007472	6007521	50	-	FBgn0003261_3	FBgn0003261	-1.02715	0.00234031	UTR5
799	3L	11587371	11587420	50	-	FBgn0003292	FBgn0003292	0.65678	0.0017169	UTR5
800	3L	11587521	11587620	100	-	FBgn0003292_2	FBgn0003292	0.659246	0.000384305	UTR5
807	X	14824850	14825817	968	-	FBgn0003301_7	FBgn0003301	0.823319	1.23702e-06	UTR5
808	X	14825974	14826023	50	-	FBgn0003301_8	FBgn0003301	0.656159	0.0106952	UTR5
814	X	10846593	10846642	50	-	FBgn0003321	FBgn0003321	1.07361	0.00294795	UTR5
815	2R	12780641	12780740	100	+	FBgn0003326	FBgn0003326	0.6575	2.5867e-05	UTR5
821	3R	6849632	6849681	50	-	FBgn0003339_3	FBgn0003339	1.09861	0.00967836	UTR5
822	X	15804620	15804669	50	+	FBgn0003345	FBgn0003345	0.693147	0.0089979	UTR5
823	X	15804720	15804769	50	+	FBgn0003345_2	FBgn0003345	0.71784	0.000136481	UTR5
824	X	15804870	15804919	50	+	FBgn0003345_3	FBgn0003345	0.561684	0.0102399	UTR5
825	X	15805020	15805069	50	+	FBgn0003345_4	FBgn0003345	0.713938	0.00317501	UTR5
826	X	15805749	15805898	150	+	FBgn0003345_5	FBgn0003345	0.693147	5.18303e-10	UTR5
827	X	15805949	15806048	100	+	FBgn0003345_6	FBgn0003345	0.733969	0.000598809	UTR5
828	X	15812476	15812525	50	+	FBgn0003345_7	FBgn0003345	-0.770108	0.00264913	UTR5
837	X	2646766	2646815	50	+	FBgn0003371	FBgn0003371	0.655876	0.00412332	UTR5
838	X	2646866	2658855	11990	+	FBgn0003371_2	FBgn0003371	0.793952	7.6709e-07	UTR5
839	X	2659106	2659405	300	+	FBgn0003371_3	FBgn0003371	1.10358	3.54375e-15	UTR5
870	X	17962078	17962127	50	-	FBgn0003380_23	FBgn0003380	0.820981	0.0017686	UTR5
871	X	17966424	17966473	50	-	FBgn0003380_24	FBgn0003380	0.536657	0.00192776	UTR5
872	X	17966674	17966723	50	-	FBgn0003380_25	FBgn0003380	0.589078	0.00174618	UTR5
873	X	17966774	17966823	50	-	FBgn0003380_26	FBgn0003380	0.588875	8.6582e-05	UTR5
874	X	17966974	17967073	100	-	FBgn0003380_27	FBgn0003380	0.70179	7.71095e-05	UTR5
875	X	18014398	18015169	772	-	FBgn0003380_28	FBgn0003380	-2.32456	1.18131e-05	UTR5
876	X	18039719	18039818	100	-	FBgn0003380_29	FBgn0003380	0.541341	0.000293502	UTR5
877	X	18039869	18039968	100	-	FBgn0003380_30	FBgn0003380	0.797738	1.48418e-06	UTR5
878	X	18040019	18040118	100	-	FBgn0003380_31	FBgn0003380	0.685365	1.52209e-05	UTR5
879	X	18063048	18063097	50	-	FBgn0003380_32	FBgn0003380	0.952658	0.00170018	UTR5
880	2L	3718335	3718384	50	+	FBgn0003386	FBgn0003386	0.603236	0.000312853	UTR5
881	2L	3718435	3718484	50	+	FBgn0003386_2	FBgn0003386	0.509006	0.00832665	UTR5
884	2R	21056648	21056697	50	-	FBgn0003391	FBgn0003391	0.532244	0.00588606	UTR5
885	2R	21056998	21057047	50	-	FBgn0003391_2	FBgn0003391	-0.63504	0.00345899	UTR5
886	X	15892166	15892248	83	+	FBgn0003392	FBgn0003392	0.765786	0.00170942	UTR5
887	X	15892845	15892894	50	+	FBgn0003392_2	FBgn0003392	0.809219	0.000713378	UTR5
888	2R	11174525	11174574	50	+	FBgn0003396	FBgn0003396	0.510826	0.0106567	UTR5
889	2R	11198781	11198830	50	+	FBgn0003396_2	FBgn0003396	0.533846	0.00232991	UTR5
890	2R	11198881	11198930	50	+	FBgn0003396_3	FBgn0003396	1.20397	0.0013541	UTR5
896	3L	16853951	16854000	50	+	FBgn0003410	FBgn0003410	0.597511	0.0119203	UTR5
897	3L	16854101	16854150	50	+	FBgn0003410_2	FBgn0003410	0.503391	0.00902575	UTR5
898	3L	16854201	16854250	50	+	FBgn0003410_3	FBgn0003410	0.518206	0.00584664	UTR5
907	3L	21025081	21025130	50	-	FBgn0003415_7	FBgn0003415	0.652325	0.000917864	UTR5
908	3L	21027285	21027334	50	-	FBgn0003415_8	FBgn0003415	0.998529	0.000122822	UTR5
909	X	21374589	21374788	200	+	FBgn0003423	FBgn0003423	0.960462	1.13812e-08	UTR5
910	3R	24668263	24668362	100	+	FBgn0003429	FBgn0003429	0.675755	5.80742e-06	UTR5
911	3R	24668413	24668812	400	+	FBgn0003429_2	FBgn0003429	0.973258	6.03245e-18	UTR5
926	2R	19628729	19628778	50	-	FBgn0003435_11	FBgn0003435	0.924677	1.27956e-05	UTR5
927	2R	19628879	19628928	50	-	FBgn0003435_12	FBgn0003435	0.613975	0.00446133	UTR5
928	2R	19630909	19631008	100	-	FBgn0003435_13	FBgn0003435	0.544578	2.6681e-05	UTR5
930	X	7970304	7970353	50	+	FBgn0003447	FBgn0003447	0.533128	0.000107329	UTR5
934	2R	7419450	7419499	50	+	FBgn0003460	FBgn0003460	1.17499	0.00097567	UTR5
935	2R	7419750	7419799	50	+	FBgn0003460_2	FBgn0003460	0.590956	0.000877889	UTR5
936	2R	7419850	7424185	4336	+	FBgn0003460_3	FBgn0003460	0.847298	4.08598e-09	UTR5
944	X	15625667	15625916	250	-	FBgn0003463_5	FBgn0003463	1.03799	8.23569e-10	UTR5
945	X	15625967	15626016	50	-	FBgn0003463_6	FBgn0003463	0.710952	9.31968e-05	UTR5
946	X	15626067	15626116	50	-	FBgn0003463_7	FBgn0003463	0.531168	0.00567919	UTR5
947	X	21350380	21350529	150	+	FBgn0003464	FBgn0003464	0.712717	7.8865e-07	UTR5
948	X	21350580	21350629	50	+	FBgn0003464_2	FBgn0003464	0.585159	0.00213568	UTR5
952	2L	20311269	20311318	50	+	FBgn0003475	FBgn0003475	0.53828	0.005775	UTR5
954	2L	20342000	20342049	50	+	FBgn0003475_3	FBgn0003475	0.655407	0.00407864	UTR5
958	3R	18122475	18122524	50	+	FBgn0003499	FBgn0003499	0.610909	0.00201694	UTR5
962	2L	8296569	8296618	50	-	FBgn0003502	FBgn0003502	1.40877	0.00325007	UTR5
963	3R	15986702	15986751	50	+	FBgn0003507	FBgn0003507	-0.538225	0.00720202	UTR5
968	3R	16402140	16402189	50	-	FBgn0003513	FBgn0003513	0.910871	0.00161677	UTR5
977	2L	8210973	8211022	50	-	FBgn0003607	FBgn0003607	0.665597	0.00873752	UTR5
978	2R	9116788	9116837	50	+	FBgn0003612	FBgn0003612	1.02528	0.000627114	UTR5
983	3R	12281345	12281394	50	+	FBgn0003651	FBgn0003651	0.68613	0.000104439	UTR5
990	3L	4189850	4189899	50	+	FBgn0003710	FBgn0003710	0.51973	0.00244178	UTR5
993	X	2443827	2443876	50	-	FBgn0003714	FBgn0003714	0.768371	0.00772025	UTR5
994	2L	5236880	5236929	50	-	FBgn0003716	FBgn0003716	1.11514	0.00114502	UTR5
997	3R	15288155	15288454	300	+	FBgn0003721_3	FBgn0003721	1.55645	7.30236e-13	UTR5
1009	2R	21522870	21523119	250	+	FBgn0003731	FBgn0003731	0.777113	1.28607e-09	UTR5
1010	2R	21546970	21547019	50	+	FBgn0003731_2	FBgn0003731	-0.665496	0.00831705	UTR5
1011	2R	21547070	21547119	50	+	FBgn0003731_3	FBgn0003731	-0.571132	0.00477154	UTR5
1013	2R	21080783	21080832	50	+	FBgn0003748	FBgn0003748	0.665748	0.0036551	UTR5
1018	3R	14279237	14279336	100	-	FBgn0003862_3	FBgn0003862	0.634775	4.4254e-06	UTR5
1021	3R	7530803	7530902	100	+	FBgn0003885	FBgn0003885	0.594707	1.64298e-05	UTR5
1026	2R	8650199	8650248	50	+	FBgn0003892	FBgn0003892	0.76214	0.0130469	UTR5
1027	2L	18881162	18881211	50	-	FBgn0003896	FBgn0003896	0.609213	0.00554155	UTR5
1030	X	2040936	2040985	50	-	FBgn0003964_3	FBgn0003964	0.592504	0.00128263	UTR5
1031	X	2041036	2041085	50	-	FBgn0003964_4	FBgn0003964	0.675905	0.000313151	UTR5
1032	X	16005363	16005462	100	-	FBgn0003969	FBgn0003969	1.08261	0.00034023	UTR5
1036	3L	5843865	5843914	50	-	FBgn0003984_3	FBgn0003984	0.93827	0.00406583	UTR5
1037	3L	5844465	5844514	50	-	FBgn0003984_4	FBgn0003984	0.526093	0.00759254	UTR5
1038	3L	5844565	5844614	50	-	FBgn0003984_5	FBgn0003984	0.796331	0.0104581	UTR5
1042	3R	13434335	13434384	50	-	FBgn0004049	FBgn0004049	0.788457	0.0125391	UTR5
1043	3R	13434485	13434634	150	-	FBgn0004049_2	FBgn0004049	0.704228	6.87201e-08	UTR5
1047	2R	24343811	24343910	100	+	FBgn0004101	FBgn0004101	0.839751	8.65107e-05	UTR5
1052	X	8650332	8650481	150	-	FBgn0004102_5	FBgn0004102	0.700929	2.05873e-08	UTR5
1063	3L	3337211	3337260	50	+	FBgn0004167	FBgn0004167	0.885038	0.00351724	UTR5
1064	3L	3337611	3337660	50	+	FBgn0004167_2	FBgn0004167	1.37663	0.00321011	UTR5
1065	3L	3337711	3337760	50	+	FBgn0004167_3	FBgn0004167	0.675448	0.00354237	UTR5
1075	X	13599514	13599563	50	-	FBgn0004169_3	FBgn0004169	-0.523849	0.0078831	UTR5
1079	X	7608528	7608627	100	+	FBgn0004198	FBgn0004198	0.611317	4.63231e-05	UTR5
1080	X	7608678	7608727	50	+	FBgn0004198_2	FBgn0004198	0.696137	0.00519552	UTR5
1081	X	7608928	7609077	150	+	FBgn0004198_3	FBgn0004198	0.786757	8.75345e-09	UTR5
1102	2L	2798708	2799979	1272	-	FBgn0004242_4	FBgn0004242	1.04512	3.0017e-10	UTR5
1112	3L	9177232	9177681	450	-	FBgn0004244_10	FBgn0004244	1.13042	3.08636e-27	UTR5
1113	3L	9178082	9178131	50	-	FBgn0004244_11	FBgn0004244	0.502694	0.000561145	UTR5
1114	3L	9178632	9179158	527	-	FBgn0004244_12	FBgn0004244	0.665704	1.60335e-07	UTR5
1115	3L	9179209	9179308	100	-	FBgn0004244_13	FBgn0004244	1.0283	0.000292331	UTR5
1116	2R	21701658	21701707	50	+	FBgn0004362	FBgn0004362	0.815549	0.000792377	UTR5
1119	2R	20111761	20111810	50	+	FBgn0004364	FBgn0004364	-0.515164	0.0123164	UTR5
1122	X	4939510	4939607	98	+	FBgn0004368	FBgn0004368	0.77319	0.00301825	UTR5
1124	3R	29377696	29377845	150	+	FBgn0004369	FBgn0004369	0.639699	2.9707e-07	UTR5
1125	3R	29383027	29383226	200	+	FBgn0004369_2	FBgn0004369	1.00063	2.0971e-09	UTR5
1126	3R	29479573	29479622	50	+	FBgn0004369_3	FBgn0004369	0.897942	0.000671789	UTR5
1132	X	11623960	11624009	50	+	FBgn0004370	FBgn0004370	0.623235	0.00229216	UTR5
1133	X	11624060	11624109	50	+	FBgn0004370_2	FBgn0004370	0.707746	0.0106809	UTR5
1137	3L	314262	314311	50	-	FBgn0004373_2	FBgn0004373	0.568693	0.0126758	UTR5
1138	3L	319185	319234	50	-	FBgn0004373_3	FBgn0004373	0.581443	0.00188584	UTR5
1139	3L	319285	319334	50	-	FBgn0004373_4	FBgn0004373	0.59652	0.00857641	UTR5
1140	3L	319485	319634	150	-	FBgn0004373_5	FBgn0004373	0.624898	8.92477e-06	UTR5
1148	3L	9854986	9855035	50	-	FBgn0004390_3	FBgn0004390	0.510056	0.00212901	UTR5
1150	3L	15535695	15535744	50	+	FBgn0004396	FBgn0004396	0.597003	0.00114174	UTR5
1151	3L	15536095	15536144	50	+	FBgn0004396_2	FBgn0004396	0.512997	0.000623913	UTR5
1160	2R	12612790	12615812	3023	+	FBgn0004435	FBgn0004435	1.2583	3.62384e-50	UTR5
1172	3R	25472509	25472558	50	-	FBgn0004509_8	FBgn0004509	0.566584	0.00121098	UTR5
1175	3L	22035153	22035252	100	+	FBgn0004514	FBgn0004514	0.628609	0.000115663	UTR5
1176	3L	22035453	22035502	50	+	FBgn0004514_2	FBgn0004514	0.686993	0.00336099	UTR5
1177	3L	4085434	4085483	50	-	FBgn0004516	FBgn0004516	0.530628	0.0129173	UTR5
1178	3L	4085627	4085726	100	-	FBgn0004516_2	FBgn0004516	0.586802	0.000225713	UTR5
1180	2L	3837040	3837089	50	+	FBgn0004567	FBgn0004567	0.527453	0.00131362	UTR5
1182	3R	10190739	10190788	50	+	FBgn0004575	FBgn0004575	0.988611	0.003614	UTR5
1187	2L	431277	431326	50	+	FBgn0004583	FBgn0004583	0.62755	0.00343885	UTR5
1188	2L	431977	432026	50	+	FBgn0004583_2	FBgn0004583	0.683295	0.00687178	UTR5
1197	3R	11329080	11329229	150	+	FBgn0004595	FBgn0004595	0.959776	2.38666e-05	UTR5
1198	3R	11333101	11333150	50	+	FBgn0004595_2	FBgn0004595	0.747214	0.0104445	UTR5
1199	3R	11335327	11335376	50	+	FBgn0004595_3	FBgn0004595	0.574541	0.00489595	UTR5
1200	3R	11371423	11371472	50	+	FBgn0004595_4	FBgn0004595	0.535277	0.00112967	UTR5
1201	3R	11371573	11371622	50	+	FBgn0004595_5	FBgn0004595	0.718337	0.00023643	UTR5
1204	3R	11372973	11373022	50	+	FBgn0004595_8	FBgn0004595	0.80629	0.00409742	UTR5
1233	2L	310345	310444	100	+	FBgn0004611	FBgn0004611	0.61968	8.97644e-06	UTR5
1236	3L	6624332	6624381	50	+	FBgn0004619	FBgn0004619	0.562377	0.00473577	UTR5
1237	3R	29969148	29969347	200	-	FBgn0004622	FBgn0004622	0.727833	6.63575e-09	UTR5
1247	3L	1861277	1861426	150	-	FBgn0004636_5	FBgn0004636	0.839192	1.0635e-08	UTR5
1248	3L	1861527	1861676	150	-	FBgn0004636_6	FBgn0004636	0.863375	1.04146e-10	UTR5
1249	3L	1861940	1861989	50	-	FBgn0004636_7	FBgn0004636	0.973449	0.00212381	UTR5
1251	X	6977798	6980895	3098	-	FBgn0004646	FBgn0004646	0.543523	0.00256918	UTR5
1252	X	6981190	6981289	100	-	FBgn0004646_2	FBgn0004646	1.00552	2.28748e-06	UTR5
1253	X	3135370	3135419	50	+	FBgn0004647	FBgn0004647	0.916291	0.00294129	UTR5
1254	X	3135520	3135569	50	+	FBgn0004647_2	FBgn0004647	0.709148	0.00102883	UTR5
1256	X	496646	496695	50	+	FBgn0004648	FBgn0004648	1.09861	0.00506421	UTR5
1265	3R	18446740	18446889	150	-	FBgn0004652_9	FBgn0004652	1.50408	2.21879e-06	UTR5
1266	3R	18478239	18478288	50	-	FBgn0004652_10	FBgn0004652	1.60944	0.00165933	UTR5
1267	3R	18545237	18545286	50	-	FBgn0004652_11	FBgn0004652	0.847298	0.00135649	UTR5
1268	3R	18545437	18545486	50	-	FBgn0004652_12	FBgn0004652	0.710847	0.0127541	UTR5
1278	X	2158634	2158683	50	-	FBgn0004655_8	FBgn0004655	0.598916	0.000431326	UTR5
1294	X	8059930	8059979	50	-	FBgn0004656_16	FBgn0004656	0.518098	0.00262735	UTR5
1295	X	8060030	8060079	50	-	FBgn0004656_17	FBgn0004656	0.866346	0.00133618	UTR5
1297	3R	13058055	13058104	50	+	FBgn0004666	FBgn0004666	1.04145	0.00819833	UTR5
1300	2R	23632960	23633059	100	+	FBgn0004795	FBgn0004795	0.659571	0.000117584	UTR5
1307	2L	16816860	16816909	50	+	FBgn0004797	FBgn0004797	0.714653	0.00791578	UTR5
1308	2L	16817128	16817227	100	+	FBgn0004797_2	FBgn0004797	0.847298	0.000522614	UTR5
1327	3R	10751129	10751178	50	-	FBgn0004841	FBgn0004841	0.510826	0.00576897	UTR5
1336	2L	14408550	14408649	100	-	FBgn0004858_2	FBgn0004858	0.846223	1.50008e-05	UTR5
1337	2L	14408800	14408849	50	-	FBgn0004858_3	FBgn0004858	0.740479	0.000391117	UTR5
1338	2L	14409250	14409299	50	-	FBgn0004858_4	FBgn0004858	0.531577	0.00253583	UTR5
1339	4	56092	56141	50	-	FBgn0004859	FBgn0004859	0.852777	0.00272925	UTR5
1342	X	2121486	2121535	50	-	FBgn0004860_3	FBgn0004860	-0.862224	0.00445855	UTR5
1343	X	2131080	2131129	50	-	FBgn0004861	FBgn0004861	-0.904456	0.000936593	UTR5
1344	X	2131580	2136019	4440	-	FBgn0004861_2	FBgn0004861	0.844953	3.73398e-05	UTR5
1345	X	2136220	2136319	100	-	FBgn0004861_3	FBgn0004861	0.725582	0.000225186	UTR5
1346	X	2136620	2136719	100	-	FBgn0004861_4	FBgn0004861	0.592465	0.000569034	UTR5
1347	3L	1100890	1100989	100	-	FBgn0004870	FBgn0004870	0.785929	0.000973053	UTR5
1353	3R	19087883	19087932	50	-	FBgn0004876	FBgn0004876	0.656333	0.00952594	UTR5
1354	3R	19087983	19088082	100	-	FBgn0004876_2	FBgn0004876	0.884464	1.9072e-06	UTR5
1355	3L	3984046	3984095	50	+	FBgn0004880	FBgn0004880	1.09494	0.00283227	UTR5
1356	3L	3984196	3984245	50	+	FBgn0004880_2	FBgn0004880	0.709251	0.00300383	UTR5
1357	3L	3984346	3984545	200	+	FBgn0004880_3	FBgn0004880	0.89276	6.56636e-10	UTR5
1358	3L	3984596	3984645	50	+	FBgn0004880_4	FBgn0004880	0.644774	0.00144318	UTR5
1359	3L	3984746	3984845	100	+	FBgn0004880_5	FBgn0004880	0.783531	0.000289351	UTR5
1360	3L	3984946	3984995	50	+	FBgn0004880_6	FBgn0004880	0.853112	0.00358372	UTR5
1366	3R	23279235	23279334	100	-	FBgn0004882_2	FBgn0004882	1.25276	0.000445551	UTR5
1367	3R	23279435	23279484	50	-	FBgn0004882_3	FBgn0004882	1.7148	0.00029373	UTR5
1368	3R	23280457	23280506	50	-	FBgn0004882_4	FBgn0004882	0.788457	0.00206494	UTR5
1379	3R	10133381	10133530	150	-	FBgn0004889_3	FBgn0004889	0.685242	2.98802e-06	UTR5
1381	3R	10139373	10139422	50	-	FBgn0004889_5	FBgn0004889	0.624585	0.00851024	UTR5
1382	3R	10139473	10139522	50	-	FBgn0004889_6	FBgn0004889	0.605345	0.000614838	UTR5
1383	2L	3580620	3580669	50	-	FBgn0004892	FBgn0004892	0.965081	0.00800561	UTR5
1392	3L	3924333	3925470	1138	-	FBgn0004910	FBgn0004910	0.770772	3.46591e-08	UTR5
1393	3L	3933420	3933519	100	-	FBgn0004910_2	FBgn0004910	0.81575	0.00057161	UTR5
1394	3L	3933570	3933619	50	-	FBgn0004910_3	FBgn0004910	0.80188	0.00983574	UTR5
1396	2L	8708562	8708711	150	-	FBgn0004914_2	FBgn0004914	1.1376	2.08726e-06	UTR5
1397	2L	8709112	8709161	50	-	FBgn0004914_3	FBgn0004914	0.529259	0.00150141	UTR5
1398	2R	25084048	25084147	100	-	FBgn0004919	FBgn0004919	0.746548	2.26925e-07	UTR5
1399	2R	25084198	25084247	50	-	FBgn0004919_2	FBgn0004919	0.649005	0.0037785	UTR5
1400	2R	8902219	8902268	50	+	FBgn0004921	FBgn0004921	0.638696	0.00187379	UTR5
1402	X	15319529	15319578	50	+	FBgn0004924	FBgn0004924	0.520741	0.00476045	UTR5
1403	X	15319629	15319678	50	+	FBgn0004924_2	FBgn0004924	0.628827	0.000155773	UTR5
1411	3L	19598556	19598655	100	-	FBgn0005386	FBgn0005386	0.847298	0.00120128	UTR5
1414	X	279369	279468	100	-	FBgn0005427_3	FBgn0005427	0.634224	2.98484e-07	UTR5
1415	3L	16052889	16053038	150	+	FBgn0005536	FBgn0005536	1.11631	4.6628e-07	UTR5
1421	4	705056	705105	50	+	FBgn0005558	FBgn0005558	0.501629	0.00264448	UTR5
1423	3L	19574868	19574917	50	-	FBgn0005564	FBgn0005564	0.732368	0.00745606	UTR5
1424	3L	19584369	19584418	50	-	FBgn0005564_2	FBgn0005564	0.500223	0.0117913	UTR5
1426	3R	9630802	9630851	50	-	FBgn0005585_2	FBgn0005585	0.709954	0.00683293	UTR5
1428	2R	10729054	10729203	150	-	FBgn0005586_2	FBgn0005586	0.842505	1.49518e-08	UTR5
1430	2R	14211514	14211563	50	-	FBgn0005613	FBgn0005613	1.83828	0.00331824	UTR5
1435	2L	18688651	18688700	50	-	FBgn0005617_4	FBgn0005617	0.630627	0.00623356	UTR5
1437	2R	12980345	12980394	50	-	FBgn0005624_2	FBgn0005624	0.564273	0.000421626	UTR5
1440	3L	6719076	6719375	300	-	FBgn0005626_3	FBgn0005626	1.20103	2.18552e-12	UTR5
1443	2R	22700239	22700288	50	-	FBgn0005631_3	FBgn0005631	0.667829	0.000999221	UTR5
1444	2R	22700589	22700970	382	-	FBgn0005631_4	FBgn0005631	0.631904	0.000311914	UTR5
1445	3R	31777330	31777379	50	+	FBgn0005632	FBgn0005632	0.841567	0.00583803	UTR5
1446	3R	31778373	31778422	50	+	FBgn0005632_2	FBgn0005632	0.544224	0.0105012	UTR5
1453	3L	3515951	3516000	50	+	FBgn0005640	FBgn0005640	0.546159	0.000356086	UTR5
1454	3L	3516051	3516100	50	+	FBgn0005640_2	FBgn0005640	0.849656	0.00454035	UTR5
1455	3L	3516301	3516350	50	+	FBgn0005640_3	FBgn0005640	0.70657	0.00430165	UTR5
1456	3L	3516651	3543651	27001	+	FBgn0005640_4	FBgn0005640	1.16749	1.30855e-12	UTR5
1457	3L	3545407	3545456	50	+	FBgn0005640_5	FBgn0005640	0.620652	0.00906576	UTR5
1463	3R	24047326	24047902	577	-	FBgn0005649_3	FBgn0005649	1.16431	1.58054e-13	UTR5
1464	3L	6097867	6097916	50	+	FBgn0005658	FBgn0005658	0.84397	0.00367712	UTR5
1465	3L	6098267	6098316	50	+	FBgn0005658_2	FBgn0005658	0.662688	0.00215293	UTR5
1467	3R	27743184	27743233	50	+	FBgn0005659	FBgn0005659	-0.916291	0.000440824	UTR5
1473	2L	552174	552273	100	-	FBgn0005660_2	FBgn0005660	-0.71744	0.000200165	UTR5
1476	2L	19571662	19571761	100	-	FBgn0005672	FBgn0005672	0.628895	5.29435e-05	UTR5
1481	2L	16485649	16485748	100	-	FBgn0005677_3	FBgn0005677	0.852848	0.000114184	UTR5
1482	3L	21433622	21433671	50	+	FBgn0005694	FBgn0005694	0.542865	0.00536707	UTR5
1484	2L	14490909	14491058	150	+	FBgn0005771	FBgn0005771	0.854536	1.50117e-08	UTR5
1490	2R	20960660	20960759	100	-	FBgn0008636	FBgn0008636	0.922521	2.65065e-06	UTR5
1492	3R	31039674	31039723	50	+	FBgn0010015	FBgn0010015	0.683845	0.0135939	UTR5
1493	3R	31039974	31040123	150	+	FBgn0010015_2	FBgn0010015	0.819588	2.44088e-06	UTR5
1495	3R	5517267	5517316	50	+	FBgn0010051	FBgn0010051	0.659811	0.000802783	UTR5
1496	3R	5517417	5517466	50	+	FBgn0010051_2	FBgn0010051	0.607729	0.000543529	UTR5
1497	3R	5517517	5517566	50	+	FBgn0010051_3	FBgn0010051	0.875469	0.00112858	UTR5
1500	3R	30278182	30278231	50	+	FBgn0010113	FBgn0010113	0.583948	0.00604716	UTR5
1501	3R	30278582	30278631	50	+	FBgn0010113_2	FBgn0010113	1.23969	0.00350311	UTR5
1505	2R	9247050	9247149	100	-	FBgn0010114	FBgn0010114	0.552237	1.45953e-05	UTR5
1506	2R	9247200	9247249	50	-	FBgn0010114_2	FBgn0010114	0.66416	0.00576188	UTR5
1511	2R	12453240	12453389	150	+	FBgn0010238	FBgn0010238	0.798645	4.57266e-06	UTR5
1512	X	15925155	15926061	907	+	FBgn0010240	FBgn0010240	0.961527	2.74286e-07	UTR5
1524	X	9247492	9247541	50	+	FBgn0010269	FBgn0010269	0.828322	0.00728977	UTR5
1526	3L	16113312	16113835	524	+	FBgn0010280	FBgn0010280	0.85745	8.56802e-05	UTR5
1529	2L	19166235	19166284	50	+	FBgn0010300	FBgn0010300	1.24079	0.000725762	UTR5
1538	3R	5086173	5086222	50	-	FBgn0010313_2	FBgn0010313	0.613213	0.00014896	UTR5
1539	X	15909527	15909576	50	-	FBgn0010315	FBgn0010315	0.541131	0.0123018	UTR5
1540	2R	9712821	9712870	50	+	FBgn0010316	FBgn0010316	0.814029	0.000111315	UTR5
1545	X	7999328	7999377	50	+	FBgn0010329	FBgn0010329	0.582285	0.00572379	UTR5
1556	3L	22871379	22871428	50	-	FBgn0010348_2	FBgn0010348	0.572519	0.00737196	UTR5
1565	3R	16099428	16099477	50	+	FBgn0010379	FBgn0010379	0.677361	0.00140699	UTR5
1566	3R	16099528	16099577	50	+	FBgn0010379_2	FBgn0010379	0.894312	0.0030444	UTR5
1580	2R	21480242	21481076	835	-	FBgn0010415_7	FBgn0010415	0.571426	1.09387e-08	UTR5
1581	2R	21481127	21481176	50	-	FBgn0010415_8	FBgn0010415	0.660712	0.000783353	UTR5
1586	2R	19229522	19229571	50	+	FBgn0010434	FBgn0010434	0.508759	0.000101729	UTR5
1587	2R	19235139	19235494	356	+	FBgn0010434_2	FBgn0010434	-0.712756	0.000569212	UTR5
1592	3L	13114421	13114470	50	+	FBgn0010452	FBgn0010452	0.801361	0.00965449	UTR5
1595	2L	7276472	7276521	50	-	FBgn0010453_3	FBgn0010453	0.556436	0.00779854	UTR5
1596	2L	7276972	7277071	100	-	FBgn0010453_4	FBgn0010453	1.13708	1.66178e-05	UTR5
1599	2L	4284295	4284742	448	+	FBgn0010473	FBgn0010473	0.615761	0.000886006	UTR5
1617	2L	12027488	12027537	50	+	FBgn0010497	FBgn0010497	0.708651	0.00401012	UTR5
1618	2R	8156255	8156354	100	-	FBgn0010504	FBgn0010504	0.540532	3.83009e-07	UTR5
1619	2R	8156405	8156454	50	-	FBgn0010504_2	FBgn0010504	0.542642	0.000139191	UTR5
1621	2R	7476263	7476312	50	-	FBgn0010548_2	FBgn0010548	-0.644014	0.00706244	UTR5
1622	2R	7477063	7477112	50	-	FBgn0010548_3	FBgn0010548	0.62755	0.00219528	UTR5
1623	2L	826269	826318	50	+	FBgn0010583	FBgn0010583	0.788457	0.000521616	UTR5
1624	2L	829316	829365	50	+	FBgn0010583_2	FBgn0010583	-0.590338	0.00201185	UTR5
1632	3L	10664989	10665038	50	+	FBgn0010762	FBgn0010762	0.558045	0.00227153	UTR5
1633	3L	10665139	10665188	50	+	FBgn0010762_2	FBgn0010762	0.783792	0.000168106	UTR5
1641	3R	19164411	19164460	50	+	FBgn0010768	FBgn0010768	0.710847	0.00644086	UTR5
1645	3R	5668985	5669034	50	-	FBgn0010772_2	FBgn0010772	1.20397	0.000946	UTR5
1646	3R	5669085	5669134	50	-	FBgn0010772_3	FBgn0010772	0.775839	0.00331663	UTR5
1647	3R	7080288	7080337	50	-	FBgn0010774	FBgn0010774	0.55248	6.08739e-05	UTR5
1648	3L	8450222	8450321	100	+	FBgn0010825	FBgn0010825	0.578191	9.671e-06	UTR5
1649	3L	8450372	8450421	50	+	FBgn0010825_2	FBgn0010825	0.54834	0.000947773	UTR5
1650	3L	8450662	8451798	1137	+	FBgn0010825_3	FBgn0010825	0.913572	0.00572956	UTR5
1651	3L	8451849	8451948	100	+	FBgn0010825_4	FBgn0010825	0.705401	0.000273517	UTR5
1661	3R	18298680	18298779	100	-	FBgn0010877_5	FBgn0010877	0.603199	0.000298322	UTR5
1663	3L	5561449	5561548	100	-	FBgn0010894_2	FBgn0010894	1.15577	7.32454e-06	UTR5
1682	2L	20758644	20760329	1686	+	FBgn0011202	FBgn0011202	-0.679902	0.0107857	UTR5
1696	3L	9113313	9113362	50	-	FBgn0011206_7	FBgn0011206	0.526699	0.0116422	UTR5
1697	3L	9113413	9129913	16501	-	FBgn0011206_8	FBgn0011206	1.10183	1.40357e-14	UTR5
1701	3R	14734407	14740603	6197	-	FBgn0011217_3	FBgn0011217	1.00592	3.28222e-16	UTR5
1702	3R	14740754	14740803	50	-	FBgn0011217_4	FBgn0011217	1.02339	0.0139634	UTR5
1708	3R	31933631	31933830	200	-	FBgn0011224_6	FBgn0011224	0.853863	3.04208e-10	UTR5
1709	3R	31935754	31936767	1014	-	FBgn0011224_7	FBgn0011224	0.893072	0.00036034	UTR5
1710	3R	31936818	31937117	300	-	FBgn0011224_8	FBgn0011224	1.30406	1.11028e-12	UTR5
1711	3R	31937168	31937217	50	-	FBgn0011224_9	FBgn0011224	0.647832	0.00438156	UTR5
1714	2L	8543597	8543696	100	+	FBgn0011259	FBgn0011259	0.588924	4.12668e-05	UTR5
1715	2L	8544575	8544674	100	+	FBgn0011259_2	FBgn0011259	0.86628	4.46092e-06	UTR5
1716	2L	8544975	8545074	100	+	FBgn0011259_3	FBgn0011259	0.554546	0.000182679	UTR5
1717	2L	8545125	8545224	100	+	FBgn0011259_4	FBgn0011259	0.608335	9.58051e-05	UTR5
1718	2L	8563830	8563879	50	+	FBgn0011259_5	FBgn0011259	0.651598	0.000138391	UTR5
1719	2L	8564030	8564079	50	+	FBgn0011259_6	FBgn0011259	0.781158	0.000146103	UTR5
1729	X	20420063	20420112	50	+	FBgn0011280	FBgn0011280	-0.655202	0.011936	UTR5
1737	3R	11679241	11679290	50	-	FBgn0011290_2	FBgn0011290	0.678963	0.00157206	UTR5
1738	3R	11679341	11679390	50	-	FBgn0011290_3	FBgn0011290	1.01983	0.00300533	UTR5
1740	2R	8952389	8952438	50	+	FBgn0011300	FBgn0011300	0.7495	0.000647839	UTR5
1741	2R	8952789	8952888	100	+	FBgn0011300_2	FBgn0011300	0.521655	1.96193e-05	UTR5
1752	3R	18196515	18196714	200	-	FBgn0011481_6	FBgn0011481	1.31219	4.04045e-11	UTR5
1753	3R	18199046	18199095	50	-	FBgn0011481_7	FBgn0011481	0.693147	0.0100914	UTR5
1759	3R	14214461	14214510	50	-	FBgn0011582	FBgn0011582	0.855666	0.000672845	UTR5
1761	2R	17874993	17875042	50	+	FBgn0011589	FBgn0011589	1.04982	0.00269437	UTR5
1763	2R	12529453	12529502	50	+	FBgn0011592	FBgn0011592	0.544178	0.011438	UTR5
1764	2L	4476773	4476822	50	-	FBgn0011603	FBgn0011603	0.680725	0.00286581	UTR5
1768	4	1064311	1064851	541	-	FBgn0011642	FBgn0011642	1.32567	0.000411233	UTR5
1769	4	1064902	1064951	50	-	FBgn0011642_2	FBgn0011642	-0.671168	0.0125978	UTR5
1774	2R	9926491	9926540	50	-	FBgn0011656_2	FBgn0011656	0.891598	0.000674189	UTR5
1775	2R	9928971	9929070	100	-	FBgn0011656_3	FBgn0011656	0.540384	7.55001e-05	UTR5
1776	2R	9940941	9942949	2009	-	FBgn0011656_4	FBgn0011656	0.616186	0.0104874	UTR5
1777	2R	9944750	9958158	13409	-	FBgn0011656_5	FBgn0011656	0.977776	0.00143451	UTR5
1782	3R	25516218	25516267	50	+	FBgn0011666	FBgn0011666	0.567378	0.00164709	UTR5
1791	2R	20835829	20835878	50	-	FBgn0011674_2	FBgn0011674	0.81093	0.00287934	UTR5
1792	2L	10831979	10832028	50	-	FBgn0011676	FBgn0011676	0.759839	0.00354049	UTR5
1795	3L	18398186	18398435	250	-	FBgn0011706	FBgn0011706	1.25075	1.20979e-11	UTR5
1814	3R	24221259	24221308	50	-	FBgn0011725_2	FBgn0011725	0.735348	0.00364724	UTR5
1815	3R	24221816	24221865	50	-	FBgn0011725_3	FBgn0011725	0.944462	0.00725723	UTR5
1824	3R	30806370	30806469	100	-	FBgn0011739_9	FBgn0011739	0.660228	1.88935e-05	UTR5
1827	4	129607	129656	50	-	FBgn0011747_2	FBgn0011747	1.02339	0.00416569	UTR5
1832	X	4688524	4688623	100	+	FBgn0011760	FBgn0011760	1.1987	0.000103612	UTR5
1843	3R	21632650	21632699	50	-	FBgn0011766_7	FBgn0011766	0.578059	0.00031664	UTR5
1844	3R	21632900	21632999	100	-	FBgn0011766_8	FBgn0011766	0.834798	1.65622e-05	UTR5
1845	3R	21637779	21637828	50	-	FBgn0011766_9	FBgn0011766	-1.53533	0.000188103	UTR5
1850	3L	7979246	7979295	50	+	FBgn0011817	FBgn0011817	0.600215	0.000425749	UTR5
1851	3L	7979446	7979495	50	+	FBgn0011817_2	FBgn0011817	0.559089	0.000249696	UTR5
1852	3L	7979546	7979595	50	+	FBgn0011817_3	FBgn0011817	0.718856	0.0024093	UTR5
1853	3L	7980665	7980714	50	+	FBgn0011817_4	FBgn0011817	0.781116	0.000337693	UTR5
1863	X	12660550	12660799	250	+	FBgn0011837	FBgn0011837	0.940388	3.91706e-12	UTR5
1867	3L	21279744	21279893	150	-	FBgn0012034	FBgn0012034	0.884534	4.9598e-10	UTR5
1868	3L	21279944	21280043	100	-	FBgn0012034_2	FBgn0012034	0.916291	0.000457083	UTR5
1872	3L	7248841	7248890	50	-	FBgn0012058_4	FBgn0012058	0.528241	0.00140741	UTR5
1875	3L	14757737	14757786	50	-	FBgn0013263_3	FBgn0013263	0.589469	0.000491422	UTR5
1883	3R	11956345	11956394	50	-	FBgn0013275_5	FBgn0013275	0.666518	0.00143708	UTR5
1884	3R	11956445	11956494	50	-	FBgn0013275_6	FBgn0013275	0.946238	4.80202e-06	UTR5
1885	3R	11958585	11958634	50	+	FBgn0013276	FBgn0013276	0.940383	0.000717782	UTR5
1889	3R	15935250	15935499	250	+	FBgn0013334	FBgn0013334	1.31044	4.17222e-17	UTR5
1902	3R	24105114	24105213	100	-	FBgn0013343_5	FBgn0013343	0.651933	3.61884e-05	UTR5
1905	2L	16050565	16050614	50	+	FBgn0013433	FBgn0013433	0.756079	0.000815832	UTR5
1906	2R	15155587	15155636	50	+	FBgn0013467	FBgn0013467	0.605085	0.00116082	UTR5
1907	2R	15155787	15155886	100	+	FBgn0013467_2	FBgn0013467	0.619854	1.98953e-06	UTR5
1910	3L	11008589	11008638	50	-	FBgn0013469	FBgn0013469	0.619039	0.0135918	UTR5
1911	3L	11009089	11009138	50	-	FBgn0013469_2	FBgn0013469	0.830348	0.012135	UTR5
1916	3R	5282988	5283137	150	-	FBgn0013576_4	FBgn0013576	0.916291	1.13464e-07	UTR5
1917	3R	5283238	5283287	50	-	FBgn0013576_5	FBgn0013576	0.637844	0.000149022	UTR5
1918	3R	5286910	5287009	100	-	FBgn0013576_6	FBgn0013576	0.853112	0.000411109	UTR5
1919	3R	5287210	5287259	50	-	FBgn0013576_7	FBgn0013576	0.752121	0.00230242	UTR5
[truncated: 10,570 more rows]

## Sheet: m6A genes (UAS-AB)
5'UTR m6A genes increased with UAS-AB
a
Abl
Ace
acj6
[truncated: 1,573 more rows]

## Sheet: Mettl3-dependent (UAS-AB IPseq)
Column1	seqnames	start	end	width	strand	transcript_id	gene	logFC	p	location
[truncated: 11,007 more rows]
