# Supplementary material for: Cell type‐specific regulation of m6A modified RNAs in the aging Drosophila brain
Source: Aging Cell. 2024 Jan 11;23(3):e14076. doi: 10.1111/acel.14076 (PMC10928574; doi:10.1111/acel.14076)
Supplement: Supplementary file 3 — Appendix S3: [file ACEL-23-e14076-s004.xlsx]

## Sheet: Cover Page
	Supplemental Data 3: Go Term and Kegg Pathway terms
1	5'UTR increased m6A with age Go terms
2	5'UTR increased m6A with age Kegg terms
3	All genes upregulated with Age Kegg Pathway
4	All genes upregulated with Age Reactome Pathway
5	All genes downregulated with Age Kegg Pathway
6	All genes Downregulated with Age Reactome Pathway
7	5'UTR increased m6A with age & downregulated with age Kegg terms
8	5'UTR increased m6A with age & downrregulated with age reactome terms
9	5'UTR increased m6A with age & upregulated with age Kegg terms
10	5'UTR increased m6A with age & upregulated with age reactome terms
11	All genes upregulated with Aβ42 Reactome Pathway
12	All genes Downregulated with Aβ42 Reactome Pathway
13	5'UTR increased m6A with Aβ42 & downregulated with Aβ42 Reactome
14	5'UTR increased m6A with Aβ42 & upregulated with Aβ42 GO
15	Upregulated genes with ElavGFP+ cells Mettl3 RNAi vs Mcherry RNAi 34d
16	Upregulated genes with RepoGFP+ cells Mettl3 RNAi vs Mcherry RNAi 34d

## Sheet: 5'UTR m6A aging GO
GO_term: 5;UTR increased m6A Go terms	pvalue	Genes	Go term
Signal Transduction	1.74962e-18	FBgn0000017,FBgn0000037,FBgn0000163,FBgn0000253,FBgn0000259,FBgn0000273,FBgn0000319,FBgn0000479,FBgn0000490,FBgn0000524,FBgn0000546,FBgn0000568,FBgn0000667,FBgn0000721,FBgn0001085,FBgn0001122,FBgn0001297,FBgn0001320,FBgn0002413,FBgn0003091,FBgn0003256,FBgn0003301,FBgn0003326,FBgn0003371,FBgn0003502,FBgn0003716,FBgn0003721,FBgn0003892,FBgn0003964,FBgn0003969,FBgn0004101,FBgn0004167,FBgn0004435,FBg…	R-DME-162582
Axon guidance	2.29549e-15	FBgn0000017,FBgn0000319,FBgn0000414,FBgn0003256,FBgn0003371,FBgn0003392,FBgn0003410,FBgn0003969,FBgn0004167,FBgn0010238,FBgn0010269,FBgn0010415,FBgn0010473,FBgn0010583,FBgn0011259,FBgn0011592,FBgn0015803,FBgn0016984,FBgn0020412,FBgn0023172,FBgn0025741,FBgn0026181,FBgn0030174,FBgn0031725,FBgn0034070,FBgn0036494,FBgn0038659,FBgn0039617,FBgn0040068,FBgn0040324,FBgn0041604,FBgn0051092,FBgn0051646,FBg…	R-DME-422475
Nervous system development	5.75635e-15	FBgn0000017,FBgn0000319,FBgn0000414,FBgn0003256,FBgn0003371,FBgn0003392,FBgn0003410,FBgn0003969,FBgn0004167,FBgn0010238,FBgn0010269,FBgn0010415,FBgn0010473,FBgn0010583,FBgn0011259,FBgn0011592,FBgn0015803,FBgn0016984,FBgn0020412,FBgn0023172,FBgn0025741,FBgn0026181,FBgn0030174,FBgn0031725,FBgn0034070,FBgn0036494,FBgn0038659,FBgn0039617,FBgn0040068,FBgn0040324,FBgn0041604,FBgn0051092,FBgn0051646,FBg…	R-DME-9675108
Developmental Biology	2.50052e-12	FBgn0000017,FBgn0000319,FBgn0000414,FBgn0000568,FBgn0003256,FBgn0003371,FBgn0003392,FBgn0003410,FBgn0003964,FBgn0003969,FBgn0004167,FBgn0010238,FBgn0010269,FBgn0010379,FBgn0010415,FBgn0010473,FBgn0010583,FBgn0011259,FBgn0011592,FBgn0015803,FBgn0016984,FBgn0020412,FBgn0023172,FBgn0025741,FBgn0026181,FBgn0030174,FBgn0031725,FBgn0032266,FBgn0034070,FBgn0036494,FBgn0038197,FBgn0038659,FBgn0039617,FBg…	R-DME-1266738
Neuronal System	1.9217e-11	FBgn0000036,FBgn0000038,FBgn0000253,FBgn0000273,FBgn0000464,FBgn0000535,FBgn0000667,FBgn0001134,FBgn0003011,FBgn0003301,FBgn0003380,FBgn0003386,FBgn0004049,FBgn0004244,FBgn0004575,FBgn0004611,FBgn0004619,FBgn0004910,FBgn0004921,FBgn0005564,FBgn0005586,FBgn0010240,FBgn0010434,FBgn0011589,FBgn0013343,FBgn0015519,FBgn0016126,FBgn0017561,FBgn0022382,FBgn0026438,FBgn0027589,FBgn0028875,FBgn0029830,FBg…	R-DME-112316
Signaling by GPCR	3.38216e-09	FBgn0000037,FBgn0000253,FBgn0000273,FBgn0000479,FBgn0003091,FBgn0003301,FBgn0003326,FBgn0003502,FBgn0004435,FBgn0004514,FBgn0004611,FBgn0004910,FBgn0004921,FBgn0010051,FBgn0010379,FBgn0011582,FBgn0015803,FBgn0022382,FBgn0023172,FBgn0025595,FBgn0025631,FBgn0025741,FBgn0026181,FBgn0028743,FBgn0033313,FBgn0036789,FBgn0036790,FBgn0038063,FBgn0038880,FBgn0039419,FBgn0039595,FBgn0040068,FBgn0050115,FBg…	R-DME-372790
GPCR downstream signalling	5.75486e-09	FBgn0000037,FBgn0000253,FBgn0000273,FBgn0000479,FBgn0003091,FBgn0003301,FBgn0003326,FBgn0003502,FBgn0004435,FBgn0004514,FBgn0004611,FBgn0004910,FBgn0004921,FBgn0010051,FBgn0010379,FBgn0011582,FBgn0015803,FBgn0022382,FBgn0023172,FBgn0025595,FBgn0025631,FBgn0025741,FBgn0026181,FBgn0028743,FBgn0036789,FBgn0036790,FBgn0038063,FBgn0038880,FBgn0039419,FBgn0039595,FBgn0040068,FBgn0050115,FBgn0052683,FBg…	R-DME-388396
Neurotransmitter receptors and postsynaptic signal transmission	4.25189e-05	FBgn0000036,FBgn0000038,FBgn0000253,FBgn0000273,FBgn0000667,FBgn0001134,FBgn0003011,FBgn0003301,FBgn0004244,FBgn0004611,FBgn0004619,FBgn0004910,FBgn0004921,FBgn0010240,FBgn0015519,FBgn0016126,FBgn0022382,FBgn0028875,FBgn0029830,FBgn0032151,FBgn0053513,FBgn0086778,FBgn0259243,FBgn0260446,FBgn0261387,FBgn0263131,FBgn0264000,FBgn0264607,FBgn0264707,FBgn0264908,FBgn0266347,FBgn0267252	R-DME-112314
Potassium Channels	0.000127422	FBgn0000535,FBgn0003380,FBgn0003386,FBgn0004921,FBgn0005564,FBgn0011589,FBgn0017561,FBgn0027589,FBgn0037690,FBgn0038165,FBgn0260446,FBgn0260971,FBgn0262593,FBgn0263397,FBgn0267252	R-DME-1296071
Transmission across Chemical Synapses	0.00026375	FBgn0000036,FBgn0000038,FBgn0000253,FBgn0000273,FBgn0000667,FBgn0001134,FBgn0003011,FBgn0003301,FBgn0004244,FBgn0004575,FBgn0004611,FBgn0004619,FBgn0004910,FBgn0004921,FBgn0005586,FBgn0010240,FBgn0013343,FBgn0015519,FBgn0016126,FBgn0022382,FBgn0026438,FBgn0028875,FBgn0029830,FBgn0031424,FBgn0031939,FBgn0032151,FBgn0038720,FBgn0039915,FBgn0041605,FBgn0052677,FBgn0053513,FBgn0063649,FBgn0086778,FBg…	R-DME-112315
RAC1 GTPase cycle	0.000380874	FBgn0000017,FBgn0015803,FBgn0020621,FBgn0023172,FBgn0025743,FBgn0026239,FBgn0026375,FBgn0028494,FBgn0030685,FBgn0036518,FBgn0038853,FBgn0039883,FBgn0040068,FBgn0050115,FBgn0052082,FBgn0085447,FBgn0260486,FBgn0261547,FBgn0263706,FBgn0264272,FBgn0264324,FBgn0264707,FBgn0265082,FBgn0267698,FBgn0285955	R-DME-9013149
CDC42 GTPase cycle	0.00126066	FBgn0015803,FBgn0023172,FBgn0026375,FBgn0028494,FBgn0030685,FBgn0036518,FBgn0038853,FBgn0039883,FBgn0040068,FBgn0050115,FBgn0085447,FBgn0260486,FBgn0261547,FBgn0263706,FBgn0264707,FBgn0265082,FBgn0285955	R-DME-9013148
G alpha (12/13) signalling events	0.00199728	FBgn0003502,FBgn0004921,FBgn0015803,FBgn0023172,FBgn0025741,FBgn0026181,FBgn0040068,FBgn0050115,FBgn0085447,FBgn0261547,FBgn0261556,FBgn0263706,FBgn0264707,FBgn0266137,FBgn0267252	R-DME-416482
G alpha (i) signalling events	0.00213372	FBgn0000037,FBgn0000253,FBgn0000273,FBgn0000479,FBgn0003091,FBgn0003301,FBgn0004435,FBgn0004514,FBgn0004611,FBgn0004910,FBgn0004921,FBgn0022382,FBgn0025631,FBgn0028743,FBgn0036789,FBgn0036790,FBgn0039419,FBgn0053517,FBgn0259243,FBgn0259927,FBgn0261387,FBgn0262738,FBgn0263131,FBgn0266429,FBgn0267252	R-DME-418594
EPH-Ephrin signaling	0.00259915	FBgn0003969,FBgn0010415,FBgn0010583,FBgn0015803,FBgn0026181,FBgn0040068,FBgn0040324,FBgn0053513,FBgn0085447,FBgn0261547,FBgn0267698	R-DME-2682334
RHO GTPase cycle	0.00341672	FBgn0000017,FBgn0000319,FBgn0000667,FBgn0003721,FBgn0005632,FBgn0010583,FBgn0015803,FBgn0020621,FBgn0023172,FBgn0025741,FBgn0025743,FBgn0026181,FBgn0026239,FBgn0026375,FBgn0028494,FBgn0029687,FBgn0030685,FBgn0035001,FBgn0036518,FBgn0038853,FBgn0039466,FBgn0039883,FBgn0040068,FBgn0050115,FBgn0052082,FBgn0085447,FBgn0250788,FBgn0259935,FBgn0260486,FBgn0260657,FBgn0260943,FBgn0261547,FBgn0261556,FBg…	R-DME-9012999
G alpha (q) signalling events	0.00412158	FBgn0000037,FBgn0003091,FBgn0003502,FBgn0004435,FBgn0004611,FBgn0004921,FBgn0010051,FBgn0025595,FBgn0025631,FBgn0028743,FBgn0036789,FBgn0036790,FBgn0038880,FBgn0039595,FBgn0085413,FBgn0261244,FBgn0261549,FBgn0262738,FBgn0266137,FBgn0266429,FBgn0267252	R-DME-416476
RHOA GTPase cycle	0.00555507	FBgn0015803,FBgn0020621,FBgn0023172,FBgn0026181,FBgn0026375,FBgn0028494,FBgn0030685,FBgn0035001,FBgn0036518,FBgn0038853,FBgn0040068,FBgn0050115,FBgn0085447,FBgn0260657,FBgn0261547,FBgn0261556,FBgn0263706,FBgn0264078,FBgn0264272,FBgn0265082,FBgn0285955	R-DME-8980692
MAPK family signaling cascades	0.00572896	FBgn0000253,FBgn0000273,FBgn0000721,FBgn0003256,FBgn0003326,FBgn0004167,FBgn0004910,FBgn0010238,FBgn0010269,FBgn0014073,FBgn0026376,FBgn0030174,FBgn0031518,FBgn0031725,FBgn0036844,FBgn0037188,FBgn0038197,FBgn0038256,FBgn0039617,FBgn0051646,FBgn0051708,FBgn0052683,FBgn0053096,FBgn0085420,FBgn0250788,FBgn0259245,FBgn0260442,FBgn0260936,FBgn0261811,FBgn0264607,FBgn0265778,FBgn0267698	R-DME-5683057
Muscle contraction	0.00882877	FBgn0000253,FBgn0000273,FBgn0001991,FBgn0004910,FBgn0005564,FBgn0010051,FBgn0017561,FBgn0027589,FBgn0037690,FBgn0038165,FBgn0039380,FBgn0260971,FBgn0261999,FBgn0263006,FBgn0264607,FBgn0265595,FBgn0287724	R-DME-397014
Cardiac conduction	0.00882877	FBgn0000253,FBgn0000273,FBgn0001991,FBgn0004910,FBgn0005564,FBgn0010051,FBgn0017561,FBgn0027589,FBgn0037690,FBgn0038165,FBgn0039380,FBgn0260971,FBgn0261999,FBgn0263006,FBgn0264607,FBgn0265595,FBgn0287724	R-DME-5576891
Integration of energy metabolism	0.0104045	FBgn0000273,FBgn0001991,FBgn0003091,FBgn0003386,FBgn0004514,FBgn0004921,FBgn0010051,FBgn0022382,FBgn0032940,FBgn0039419,FBgn0085421,FBgn0259243,FBgn0261999,FBgn0262593,FBgn0263131,FBgn0264357,FBgn0267252,FBgn0287724	R-DME-163685
Wnt signaling pathway	0.010776	FBgn0000259,FBgn0000273,FBgn0000489,FBgn0001085,FBgn0002413,FBgn0002945,FBgn0003091,FBgn0003371,FBgn0003410,FBgn0004611,FBgn0010015,FBgn0010315,FBgn0011817,FBgn0015838,FBgn0020496,FBgn0026181,FBgn0026597,FBgn0027492,FBgn0030505,FBgn0031903,FBgn0042693,FBgn0261617,FBgn0262738,FBgn0263930,FBgn0263934,FBgn0264607,FBgn0284084	4310
RAF/MAP kinase cascade	0.0168499	FBgn0000253,FBgn0000721,FBgn0003256,FBgn0003326,FBgn0004167,FBgn0004910,FBgn0010238,FBgn0010269,FBgn0014073,FBgn0026376,FBgn0030174,FBgn0031518,FBgn0031725,FBgn0036844,FBgn0037188,FBgn0038256,FBgn0039617,FBgn0051646,FBgn0051708,FBgn0052683,FBgn0053096,FBgn0085420,FBgn0250788,FBgn0259245,FBgn0260442,FBgn0260936,FBgn0261811,FBgn0264607,FBgn0265778	R-DME-5673001
Protein-protein interactions at synapses	0.0172629	FBgn0000464,FBgn0004049,FBgn0010434,FBgn0029830,FBgn0031866,FBgn0033845,FBgn0034718,FBgn0040752,FBgn0051146,FBgn0053513,FBgn0083963	R-DME-6794362
NCAM signaling for neurite out-growth	0.0193661	FBgn0003256,FBgn0004167,FBgn0010238,FBgn0020412,FBgn0030174,FBgn0031725,FBgn0039617,FBgn0051646,FBgn0051708,FBgn0085420,FBgn0250788,FBgn0259245	R-DME-375165
MAPK1/MAPK3 signaling	0.0204229	FBgn0000253,FBgn0000721,FBgn0003256,FBgn0003326,FBgn0004167,FBgn0004910,FBgn0010238,FBgn0010269,FBgn0014073,FBgn0026376,FBgn0030174,FBgn0031518,FBgn0031725,FBgn0036844,FBgn0037188,FBgn0038256,FBgn0039617,FBgn0051646,FBgn0051708,FBgn0052683,FBgn0053096,FBgn0085420,FBgn0250788,FBgn0259245,FBgn0260442,FBgn0260936,FBgn0261811,FBgn0264607,FBgn0265778	R-DME-5684996
O-glycosylation of TSR domain-containing proteins	0.0399932	FBgn0020269,FBgn0031850,FBgn0051619,FBgn0052227,FBgn0086408,FBgn0259241,FBgn0284221,FBgn0286071	R-DME-5173214
Acetylcholine binding and downstream events	0.0400086	FBgn0000036,FBgn0000038,FBgn0015519,FBgn0028875,FBgn0032151,FBgn0086778,FBgn0266347	R-DME-181431
Postsynaptic nicotinic acetylcholine receptors	0.0400086	FBgn0000036,FBgn0000038,FBgn0015519,FBgn0028875,FBgn0032151,FBgn0086778,FBgn0266347	R-DME-622327
Highly calcium permeable postsynaptic nicotinic acetylcholine receptors	0.0400086	FBgn0000036,FBgn0000038,FBgn0015519,FBgn0028875,FBgn0032151,FBgn0086778,FBgn0266347	R-DME-629594
Opioid Signalling	0.0467133	FBgn0000253,FBgn0000273,FBgn0000479,FBgn0003091,FBgn0003301,FBgn0004435,FBgn0004611,FBgn0004910,FBgn0004921,FBgn0022382,FBgn0036789,FBgn0036790,FBgn0259243,FBgn0261387,FBgn0262738,FBgn0263131,FBgn0266429,FBgn0267252	R-DME-111885

## Sheet: 5'UTR m6A aging KEGG
	ID	Description	GeneRatio	BgRatio	pvalue	p.adjust	qvalue	geneID	Count	symbol
dme04391	dme04391	Hippo signaling pathway - fly	25/359	55/2906	8.22064e-10	8.13844e-08	7.00918e-08	Dmel_CG42783/Dmel_CG42318/Dmel_CG5055/Dmel_CG6383/Dmel_CG4974/Dmel_CG2048/Dmel_CG1725/Dmel_CG17941/Dmel_CG12676/Dmel_CG4114/Dmel_CG10917/Dmel_CG31774/Dmel_CG6964/Dmel_CG17117/Dmel_CG33967/Dmel_CG32179/Dmel_CG5884/Dmel_CG43398/Dmel_CG8544/Dmel_CG32717/Dmel_CG6235/Dmel_CG10491/Dmel_CG4889/Dmel_CG12072/Dmel_CG32018	25	aPKC,app,baz,crb,dally,dco,dlg1,ds,ed,ex,fj,fred,Gug,hth,kibra,Krn,par-6,scrib,sd,sdt,tws,vn,wg,wts,Zyx
dme04310	dme04310	Wnt signaling pathway	28/359	87/2906	6.67794e-07	3.30558e-05	2.84691e-05	Dmel_CG7926/Dmel_CG18069/Dmel_CG1455/Dmel_CG15224/Dmel_CG7583/Dmel_CG9096/Dmel_CG4974/Dmel_CG2048/Dmel_CG32146/Dmel_CG43722/Dmel_CG17697/Dmel_CG8384/Dmel_CG15319/Dmel_CG11614/Dmel_CG7892/Dmel_CG3620/Dmel_CG34403/Dmel_CG11084/Dmel_CG4379/Dmel_CG6622/Dmel_CG4574/Dmel_CG8930/Dmel_CG2621/Dmel_CG9949/Dmel_CG8075/Dmel_CG4889/Dmel_CG4971/Dmel_CG4969	28	Axn,CaMKII,CanA1,CkIIbeta,CtBP,CycD,dally,dco,dlp,esn,fz,gro,nej,nkd,nmo,norpA,pan,pk,Pka-C1,Pkc53E,Plc21C,rk,sgg,sina,Vang,wg,Wnt10,Wnt6
dme04013	dme04013	MAPK signaling pathway - fly	28/359	91/2906	1.86346e-06	6.14941e-05	5.29614e-05	Dmel_CG1906/Dmel_CG3578/Dmel_CG8049/Dmel_CG43122/Dmel_CG3954/Dmel_CG2079/Dmel_CG9885/Dmel_CG15793/Dmel_CG7425/Dmel_CG10079/Dmel_CG8384/Dmel_CG33956/Dmel_CG12283/Dmel_CG32179/Dmel_CG1429/Dmel_CG7717/Dmel_CG7935/Dmel_CG17077/Dmel_CG17228/Dmel_CG6721/Dmel_CG12437/Dmel_CG12559/Dmel_CG9949/Dmel_CG10334/Dmel_CG1921/Dmel_CG14026/Dmel_CG9209/Dmel_CG10491	28	alph,bi,Btk29A,cic,csw,Dok,dpp,Dsor1,eff,Egfr,gro,kay,kek1,Krn,Mef2,Mekk1,msk,pnt,pros,RasGAP1,raw,rl,sina,spi,sty,tkv,vap,vn
dme04320	dme04320	Dorso-ventral axis formation	13/359	28/2906	8.28238e-06	0.000204989	0.000176545	Dmel_CG11491/Dmel_CG31762/Dmel_CG3399/Dmel_CG11924/Dmel_CG15793/Dmel_CG10079/Dmel_CG9659/Dmel_CG3936/Dmel_CG10868/Dmel_CG43782/Dmel_CG17077/Dmel_CG12559/Dmel_CG10076	13	br,bru1,capu,Cf2,Dsor1,Egfr,egh,N,orb,orb2,pnt,rl,spir
dme04144	dme04144	Endocytosis	31/359	124/2906	5.81746e-05	0.00115186	0.00099203	Dmel_CG42783/Dmel_CG8385/Dmel_CG30372/Dmel_CG8224/Dmel_CG5055/Dmel_CG7037/Dmel_CG31064/Dmel_CG9012/Dmel_CG9695/Dmel_CG31158/Dmel_CG10079/Dmel_CG14296/Dmel_CG5436/Dmel_CG31366/Dmel_CG18743/Dmel_CG18402/Dmel_CG31072/Dmel_CG8532/Dmel_CG42279/Dmel_CG33991/Dmel_CG5884/Dmel_CG17060/Dmel_CG5771/Dmel_CG9575/Dmel_CG3664/Dmel_CG5915/Dmel_CG18102/Dmel_CG32434/Dmel_CG9985/Dmel_CG4943/Dmel_CG9712	31	aPKC,Arf79F,Asap,babo,baz,Cbl,CG31064,Chc,Dab,Efa6,Egfr,EndoA,Hsp68,Hsp70Aa,Hsp70Ab,InR,Lerp,lqf,Nedd4,nuf,par-6,Rab10,Rab11,Rab35,Rab5,Rab7,shi,siz,sktl,Smurf,TSG101
dme04080	dme04080	Neuroactive ligand-receptor interaction	16/359	50/2906	0.000194277	0.00320558	0.00276079	Dmel_CG11325/Dmel_CG5055/Dmel_CG32843/Dmel_CG9652/Dmel_CG18741/Dmel_CG33517/Dmel_CG15274/Dmel_CG3022/Dmel_CG7446/Dmel_CG17336/Dmel_CG4356/Dmel_CG33513/Dmel_CG10537/Dmel_CG10823/Dmel_CG6515/Dmel_CG7887	16	AkhR,baz,Dh31-R,Dop1R1,Dop1R2,Dop2R,GABA-B-R1,GABA-B-R3,Grd,Lcch3,mAChR-A,Nmdar2,Rdl,SIFaR,TkR86C,TkR99D
dme04392	dme04392	Hippo signaling pathway - multiple species	8/359	16/2906	0.000263114	0.00372118	0.00320485	Dmel_CG2048/Dmel_CG17941/Dmel_CG4114/Dmel_CG33967/Dmel_CG10295/Dmel_CG14895/Dmel_CG8544/Dmel_CG12072	8	dco,ds,ex,kibra,Pak,Pak3,sd,wts
dme04745	dme04745	Phototransduction - fly	11/359	29/2906	0.000382355	0.00473164	0.0040751	Dmel_CG8472/Dmel_CG18069/Dmel_CG15855/Dmel_CG17759/Dmel_CG3694/Dmel_CG33174/Dmel_CG1063/Dmel_CG3620/Dmel_CG6622/Dmel_CG4574/Dmel_CG44746	11	Cam,CaMKII,Eip63F-1,Galphaq,Ggamma30A,inaE,Itpr,norpA,Pkc53E,Plc21C,rdgC
dme04068	dme04068	FoxO signaling pathway	16/359	60/2906	0.00182831	0.0201115	0.0173209	Dmel_CG8224/Dmel_CG11658/Dmel_CG9096/Dmel_CG2048/Dmel_CG15793/Dmel_CG10079/Dmel_CG3143/Dmel_CG11324/Dmel_CG18402/Dmel_CG15319/Dmel_CG7892/Dmel_CG1210/Dmel_CG12559/Dmel_CG2939/Dmel_CG17299/Dmel_CG1490	16	babo,CG11658,CycD,dco,Dsor1,Egfr,foxo,homer,InR,nej,nmo,Pdk1,rl,slp2,SNF4Agamma,Usp7
dme04070	dme04070	Phosphatidylinositol signaling system	15/359	56/2906	0.00240612	0.0238206	0.0205154	Dmel_CG8472/Dmel_CG34384/Dmel_CG6707/Dmel_CG6542/Dmel_CG15855/Dmel_CG7004/Dmel_CG4026/Dmel_CG45017/Dmel_CG1063/Dmel_CG3620/Dmel_CG3573/Dmel_CG6622/Dmel_CG4574/Dmel_CG42667/Dmel_CG9985	15	Cam,CG34384,CG6707,EDTP,Eip63F-1,fwd,IP3K1,IP3K2,Itpr,norpA,Ocrl,Pkc53E,Plc21C,rdgA,sktl
dme04214	dme04214	Apoptosis - fly	15/359	60/2906	0.00494452	0.0445007	0.0383259	Dmel_CG11491/Dmel_CG8669/Dmel_CG33134/Dmel_CG8091/Dmel_CG1765/Dmel_CG10079/Dmel_CG32180/Dmel_CG18389/Dmel_CG33956/Dmel_CG3869/Dmel_CG12559/Dmel_CG4319/Dmel_CG3048/Dmel_CG4380/Dmel_CG12072	15	br,crc,Debcl,Dronc,EcR,Egfr,Eip74EF,Eip93F,kay,Marf,rl,rpr,Traf4,usp,wts
dme04341	dme04341	Hedgehog signaling pathway - fly	10/359	34/2906	0.00617801	0.0509686	0.0438964	Dmel_CG2125/Dmel_CG42616/Dmel_CG2048/Dmel_CG9885/Dmel_CG6963/Dmel_CG4379/Dmel_CG2411/Dmel_CG12537/Dmel_CG2621/Dmel_CG4943	10	ci,Cul3,dco,dpp,gish,Pka-C1,ptc,rdx,sgg,Smurf
dme04711	dme04711	Circadian rhythm - fly	5/359	2906-12-01	0.0105736	0.0805224	0.0693494	Dmel_CG2048/Dmel_CG17888/Dmel_CG2621/Dmel_CG3234/Dmel_CG4857	5	dco,Pdp1,sgg,tim,tyf
dme03250	dme03250	Viral life cycle - HIV-1	9/359	32/2906	0.0126076	0.0891537	0.0767831	Dmel_CG6605/Dmel_CG7185/Dmel_CG6292/Dmel_CG9670/Dmel_CG10772/Dmel_CG15319/Dmel_CG5874/Dmel_CG32217/Dmel_CG9712	9	BicD,Cpsf6,CycT,fal,Fur1,nej,Nelf-A,Su(Tpl),TSG101
dme04120	dme04120	Ubiquitin mediated proteolysis	20/359	98/2906	0.0143939	0.0949996	0.0818179	Dmel_CG7037/Dmel_CG8610/Dmel_CG2924/Dmel_CG4502/Dmel_CG5087/Dmel_CG8188/Dmel_CG42574/Dmel_CG42616/Dmel_CG12284/Dmel_CG7425/Dmel_CG3000/Dmel_CG11734/Dmel_CG42279/Dmel_CG9949/Dmel_CG4943/Dmel_CG8068/Dmel_CG1782/Dmel_CG5788/Dmel_CG2257/Dmel_CG10682	20	Cbl,Cdc27,CG2924,CG4502,CG5087,CG8188,ctrip,Cul3,Diap1,eff,fzr,HERC2,Nedd4,sina,Smurf,Su(var)2-10,Uba1,Ubc10,UbcE2H,vih
dme04140	dme04140	Autophagy - animal	18/359	89/2906	0.0215367	0.128218	0.110427	Dmel_CG1347/Dmel_CG11347/Dmel_CG15793/Dmel_CG12223/Dmel_CG6542/Dmel_CG18402/Dmel_CG4583/Dmel_CG1063/Dmel_CG1210/Dmel_CG4379/Dmel_CG3320/Dmel_CG5915/Dmel_CG4320/Dmel_CG12559/Dmel_CG12772/Dmel_CG45051/Dmel_CG32675/Dmel_CG5092	18	Atg17,DOR,Dsor1,Dsp1,EDTP,InR,Ire1,Itpr,Pdk1,Pka-C1,Rab1,Rab7,raptor,rl,Rubicon,sima,Tango5,Tor
dme04330	dme04330	Notch signaling pathway	7/359	24/2906	0.0220173	0.128218	0.110427	Dmel_CG7583/Dmel_CG3929/Dmel_CG8384/Dmel_CG8118/Dmel_CG3936/Dmel_CG15319/Dmel_CG3779	7	CtBP,dx,gro,mam,N,nej,numb
dme04350	dme04350	TGF-beta signaling pathway	9/359	38/2906	0.0376085	0.206847	0.178145	Dmel_CG8224/Dmel_CG9885/Dmel_CG15319/Dmel_CG12559/Dmel_CG9774/Dmel_CG4943/Dmel_CG9224/Dmel_CG14026/Dmel_CG10776	9	babo,dpp,nej,rl,Rok,Smurf,sog,tkv,wit
dme04512	dme04512	ECM-receptor interaction	4/359	2906-12-01	0.0505205	0.262099	0.225731	Dmel_CG3168/Dmel_CG7123/Dmel_CG11326/Dmel_CG42677	4	CG3168,LanB1,Tsp,wb
dme00564	dme00564	Glycerophospholipid metabolism	12/359	59/2906	0.0529492	0.262099	0.225731	Dmel_CG3812/Dmel_CG6016/Dmel_CG12746/Dmel_CG2818/Dmel_CG34384/Dmel_CG7149/Dmel_CG12345/Dmel_CG8256/Dmel_CG5547/Dmel_CG42667/Dmel_CG8766/Dmel_CG8805	12	Agpat1,bbc,CG12746,CG2818,CG34384,CG7149,ChAT,Gpo1,Pect,rdgA,Taz,wun2
dme04213	dme04213	Longevity regulating pathway - multiple species	10/359	52/2906	0.0998978	0.470947	0.4056	Dmel_CG3143/Dmel_CG5436/Dmel_CG31366/Dmel_CG18743/Dmel_CG18402/Dmel_CG4379/Dmel_CG4320/Dmel_CG9533/Dmel_CG17299/Dmel_CG5092	10	foxo,Hsp68,Hsp70Aa,Hsp70Ab,InR,Pka-C1,raptor,rut,SNF4Agamma,Tor
dme00562	dme00562	Inositol phosphate metabolism	8/359	44/2906	0.168063	0.756282	0.651344	Dmel_CG6542/Dmel_CG7004/Dmel_CG4026/Dmel_CG45017/Dmel_CG3620/Dmel_CG3573/Dmel_CG4574/Dmel_CG9985	8	EDTP,fwd,IP3K1,IP3K2,norpA,Ocrl,Plc21C,sktl
dme00534	dme00534	Glycosaminoglycan biosynthesis - heparan sulfate / heparin	3/359	13/2906	0.210458	0.854304	0.735764	Dmel_CG33147/Dmel_CG8339/Dmel_CG10117	3	Hs3st-A,sfl,ttv
dme04150	dme04150	mTOR signaling pathway	15/359	97/2906	0.210617	0.854304	0.735764	Dmel_CG15793/Dmel_CG4035/Dmel_CG33100/Dmel_CG17697/Dmel_CG18402/Dmel_CG4083/Dmel_CG1210/Dmel_CG6622/Dmel_CG4320/Dmel_CG12559/Dmel_CG2621/Dmel_CG5092/Dmel_CG4889/Dmel_CG4971/Dmel_CG4969	15	Dsor1,eIF4E1,eIF4EHP,fz,InR,Mo25,Pdk1,Pkc53E,raptor,rl,sgg,Tor,wg,Wnt10,Wnt6
dme00514	dme00514	Other types of O-glycan biosynthesis	6/359	33/2906	0.215733	0.854304	0.735764	Dmel_CG9520/Dmel_CG6207/Dmel_CG31651/Dmel_CG30463/Dmel_CG6097/Dmel_CG11388	6	C1GalTA,GlcAT-P,Pgant5,Pgant9,rt,Xxylt
dme03015	dme03015	mRNA surveillance pathway	11/359	71/2906	0.255421	0.947818	0.816302	Dmel_CG6046/Dmel_CG7185/Dmel_CG9854/Dmel_CG5099/Dmel_CG32169/Dmel_CG1101/Dmel_CG1664/Dmel_CG10327/Dmel_CG6235/Dmel_CG5643/Dmel_CG7913	11	Bin1,Cpsf6,hrg,msi,Rbp6,Ref1,sbr,TBPH,tws,wdb,wrd
dme00310	dme00310	Lysine degradation	6/359	35/2906	0.258496	0.947818	0.816302	Dmel_CG8887/Dmel_CG10947/Dmel_CG2995/Dmel_CG42803/Dmel_CG31753/Dmel_CG8651	6	ash1,CG10947,G9a,gpp,ham,trx
dme00350	dme00350	Tyrosine metabolism	4/359	22/2906	0.284876	0.984787	0.848142	Dmel_CG11140/Dmel_CG10697/Dmel_CG10118/Dmel_CG1543	4	Aldh-III,Ddc,ple,Tbh
dme04141	dme04141	Protein processing in endoplasmic reticulum	18/359	126/2906	0.288473	0.984787	0.848142	Dmel_CG42275/Dmel_CG9429/Dmel_CG30156/Dmel_CG4603/Dmel_CG7945/Dmel_CG8669/Dmel_CG9828/Dmel_CG5682/Dmel_CG7425/Dmel_CG1333/Dmel_CG6603/Dmel_CG5436/Dmel_CG31366/Dmel_CG18743/Dmel_CG4583/Dmel_CG4673/Dmel_CG7073/Dmel_CG8583	18	alpha-Man-Ia,Calr,CG30156,CG4603,CG7945,crc,DnaJ-H,Edem2,eff,Ero1L,Hsc70Cb,Hsp68,Hsp70Aa,Hsp70Ab,Ire1,Npl4,Sar1,Sec63
dme00565	dme00565	Ether lipid metabolism	4/359	23/2906	0.314255	1	0.861244	Dmel_CG6016/Dmel_CG7149/Dmel_CG8440/Dmel_CG8805	4	bbc,CG7149,Lis-1,wun2
dme04215	dme04215	Apoptosis - multiple species	4/359	23/2906	0.314255	1	0.861244	Dmel_CG33134/Dmel_CG12284/Dmel_CG8091/Dmel_CG4319	4	Debcl,Diap1,Dronc,rpr
dme00561	dme00561	Glycerolipid metabolism	6/359	38/2906	0.32618	1	0.861244	Dmel_CG3812/Dmel_CG12746/Dmel_CG34384/Dmel_CG31991/Dmel_CG42667/Dmel_CG8805	6	Agpat1,CG12746,CG34384,mdy,rdgA,wun2
dme04137	dme04137	Mitophagy - animal	6/359	39/2906	0.349312	1	0.861244	Dmel_CG15224/Dmel_CG8669/Dmel_CG3143/Dmel_CG3869/Dmel_CG5915/Dmel_CG45051	6	CkIIbeta,crc,foxo,Marf,Rab7,sima
dme01210	dme01210	2-Oxocarboxylic acid metabolism	3/359	19/2906	0.42254	1	0.861244	Dmel_CG1640/Dmel_CG7176/Dmel_CG12233	3	CG1640,Idh,Idh3a
dme00512	dme00512	Mucin type O-glycan biosynthesis	3/359	20/2906	0.45693	1	0.861244	Dmel_CG9520/Dmel_CG31651/Dmel_CG30463	3	C1GalTA,Pgant5,Pgant9
dme00500	dme00500	Starch and sucrose metabolism	4/359	31/2906	0.544559	1	0.861244	Dmel_CG6904/Dmel_CG8251/Dmel_CG9364/Dmel_CG4347	4	GlyS,Pgi,Treh,UGP
dme00220	dme00220	Arginine biosynthesis	2/359	15/2906	0.569711	1	0.861244	Dmel_CG1640/Dmel_CG6713	2	CG1640,Nos
dme00511	dme00511	Other glycan degradation	2/359	16/2906	0.605949	1	0.861244	Dmel_CG4606/Dmel_CG8824	2	alpha-Man-IIb,fdl
dme00230	dme00230	Purine metabolism	10/359	87/2906	0.647682	1	0.861244	Dmel_CG11050/Dmel_CG34357/Dmel_CG32498/Dmel_CG3059/Dmel_CG34341/Dmel_CG44007/Dmel_CG45019/Dmel_CG42276/Dmel_CG1799/Dmel_CG9533	10	CG11050,CG34357,dnc,NTPase,Pde11,Pde1c,Pde8,Pde9,ras,rut
dme02010	dme02010	ABC transporters	4/359	36/2906	0.66668	1	0.861244	Dmel_CG2969/Dmel_CG31121/Dmel_CG32091/Dmel_CG3327	4	Atet,CG31121,CG32091,E23
dme03018	dme03018	RNA degradation	6/359	56/2906	0.707696	1	0.861244	Dmel_CG6169/Dmel_CG34407/Dmel_CG2161/Dmel_CG9214/Dmel_CG11265/Dmel_CG31137	6	DCP2,Not1,Rga,Tob,Trf4-1,twin
dme00250	dme00250	Alanine, aspartate and glutamate metabolism	3/359	29/2906	0.714087	1	0.861244	Dmel_CG1640/Dmel_CG14994/Dmel_CG7145	3	CG1640,Gad1,P5CDh1
dme00830	dme00830	Retinol metabolism	3/359	30/2906	0.735927	1	0.861244	Dmel_CG15629/Dmel_CG9265/Dmel_CG31991	3	CG15629,CG9265,mdy
dme04142	dme04142	Lysosome	10/359	95/2906	0.754832	1	0.861244	Dmel_CG9113/Dmel_CG6656/Dmel_CG9012/Dmel_CG8596/Dmel_CG10986/Dmel_CG31072/Dmel_CG4330/Dmel_CG32464/Dmel_CG8666/Dmel_CG3161	10	AP-1gamma,CG6656,Chc,Cln7,g,Lerp,MFS10,mtd,Tsp39D,Vha16-1
dme00600	dme00600	Sphingolipid metabolism	3/359	31/2906	0.756431	1	0.861244	Dmel_CG6437/Dmel_CG3576/Dmel_CG8805	3	GlcT,schlank,wun2
dme01040	dme01040	Biosynthesis of unsaturated fatty acids	2/359	22/2906	0.775693	1	0.861244	Dmel_CG8630/Dmel_CG1444	2	CG8630,spidey
dme00010	dme00010	Glycolysis / Gluconeogenesis	5/359	53/2906	0.802348	1	0.861244	Dmel_CG9390/Dmel_CG11140/Dmel_CG7059/Dmel_CG9008/Dmel_CG8251	5	AcCoAS,Aldh-III,CG7059,CG9008,Pgi
dme04145	dme04145	Phagosome	7/359	72/2906	0.804667	1	0.861244	Dmel_CG2512/Dmel_CG9429/Dmel_CG6713/Dmel_CG3664/Dmel_CG5915/Dmel_CG11326/Dmel_CG3161	7	alphaTub84D,Calr,Nos,Rab5,Rab7,Tsp,Vha16-1
dme00061	dme00061	Fatty acid biosynthesis	1/359	13/2906	0.820574	1	0.861244	Dmel_CG11198	1	ACC
dme00770	dme00770	Pantothenate and CoA biosynthesis	1/359	13/2906	0.820574	1	0.861244	Dmel_CG5629	1	Ppcs
dme00790	dme00790	Folate biosynthesis	3/359	35/2906	0.825897	1	0.861244	Dmel_CG16771/Dmel_CG10118/Dmel_CG9441	3	Alp12,ple,Pu
dme00410	dme00410	beta-Alanine metabolism	2/359	25/2906	0.833781	1	0.861244	Dmel_CG11140/Dmel_CG14994	2	Aldh-III,Gad1
dme00900	dme00900	Terpenoid backbone biosynthesis	2/359	25/2906	0.833781	1	0.861244	Dmel_CG31005/Dmel_CG8593	2	qless,qm
dme04136	dme04136	Autophagy - other	2/359	25/2906	0.833781	1	0.861244	Dmel_CG4320/Dmel_CG5092	2	raptor,Tor
dme00062	dme00062	Fatty acid elongation	1/359	14/2906	0.842839	1	0.861244	Dmel_CG1444	1	spidey
dme00240	dme00240	Pyrimidine metabolism	3/359	37/2906	0.853796	1	0.861244	Dmel_CG11050/Dmel_CG6951/Dmel_CG3059	3	CG11050,CG6951,NTPase
dme00590	dme00590	Arachidonic acid metabolism	1/359	15/2906	0.862349	1	0.861244	Dmel_CG12013	1	PHGPx
dme00650	dme00650	Butanoate metabolism	1/359	15/2906	0.862349	1	0.861244	Dmel_CG14994	1	Gad1
dme00640	dme00640	Propanoate metabolism	2/359	27/2906	0.864592	1	0.861244	Dmel_CG11198/Dmel_CG9390	2	ACC,AcCoAS
dme03022	dme03022	Basal transcription factors	3/359	39/2906	0.87772	1	0.861244	Dmel_CG17358/Dmel_CG5444/Dmel_CG18009	3	Taf12,Taf4,Trf2
dme00260	dme00260	Glycine, serine and threonine metabolism	2/359	28/2906	0.877955	1	0.861244	Dmel_CG3705/Dmel_CG7059	2	aay,CG7059
dme00760	dme00760	Nicotinate and nicotinamide metabolism	1/359	16/2906	0.879442	1	0.861244	Dmel_CG9940	1	Nadsyn
dme00513	dme00513	Various types of N-glycan biosynthesis	2/359	29/2906	0.890093	1	0.861244	Dmel_CG42275/Dmel_CG8824	2	alpha-Man-Ia,fdl
dme01250	dme01250	Biosynthesis of nucleotide sugars	2/359	29/2906	0.890093	1	0.861244	Dmel_CG8251/Dmel_CG4347	2	Pgi,UGP
dme00730	dme00730	Thiamine metabolism	1/359	17/2906	0.894418	1	0.861244	Dmel_CG16771	1	Alp12
dme01230	dme01230	Biosynthesis of amino acids	5/359	64/2906	0.912141	1	0.861244	Dmel_CG3705/Dmel_CG1640/Dmel_CG7059/Dmel_CG7176/Dmel_CG12233	5	aay,CG1640,CG7059,Idh,Idh3a
dme04624	dme04624	Toll and Imd signaling pathway	6/359	77/2906	0.928349	1	0.861244	Dmel_CG1651/Dmel_CG7425/Dmel_CG33956/Dmel_CG7717/Dmel_CG2078/Dmel_CG14704	6	Ank,eff,kay,Mekk1,Myd88,PGRP-LB
dme03410	dme03410	Base excision repair	1/359	20/2906	0.9291	1	0.861244	Dmel_CG12223	1	Dsp1
dme00480	dme00480	Glutathione metabolism	6/359	78/2906	0.933573	1	0.861244	Dmel_CG10365/Dmel_CG2259/Dmel_CG33546/Dmel_CG7176/Dmel_CG12013/Dmel_CG11956	6	CG10365,Gclc,gfzf,Idh,PHGPx,SP1029
dme00330	dme00330	Arginine and proline metabolism	3/359	46/2906	0.936365	1	0.861244	Dmel_CG6713/Dmel_CG7145/Dmel_CG1417	3	Nos,P5CDh1,slgA
dme00380	dme00380	Tryptophan metabolism	1/359	21/2906	0.93792	1	0.861244	Dmel_CG10697	1	Ddc
dme03060	dme03060	Protein export	1/359	21/2906	0.93792	1	0.861244	Dmel_CG8583	1	Sec63
dme04130	dme04130	SNARE interactions in vesicular transport	1/359	21/2906	0.93792	1	0.861244	Dmel_CG31136	1	Syx1A
dme01232	dme01232	Nucleotide metabolism	4/359	58/2906	0.940542	1	0.861244	Dmel_CG11050/Dmel_CG6951/Dmel_CG3059/Dmel_CG1799	4	CG11050,CG6951,NTPase,ras
dme00030	dme00030	Pentose phosphate pathway	1/359	23/2906	0.952411	1	0.861244	Dmel_CG8251	1	Pgi
dme01212	dme01212	Fatty acid metabolism	3/359	50/2906	0.95691	1	0.861244	Dmel_CG11198/Dmel_CG8630/Dmel_CG1444	3	ACC,CG8630,spidey
dme00020	dme00020	Citrate cycle (TCA cycle)	2/359	39/2906	0.962924	1	0.861244	Dmel_CG7176/Dmel_CG12233	2	Idh,Idh3a
dme01240	dme01240	Biosynthesis of cofactors	10/359	129/2906	0.967561	1	0.861244	Dmel_CG16771/Dmel_CG15629/Dmel_CG4407/Dmel_CG44243/Dmel_CG9265/Dmel_CG2259/Dmel_CG9940/Dmel_CG5629/Dmel_CG9441/Dmel_CG4347	10	Alp12,CG15629,CG4407,CG44243,CG9265,Gclc,Nadsyn,Ppcs,Pu,UGP
dme03008	dme03008	Ribosome biogenesis in eukaryotes	4/359	68/2906	0.976165	1	0.861244	Dmel_CG33158/Dmel_CG15224/Dmel_CG42666/Dmel_CG1664	4	CG33158,CkIIbeta,prage,sbr
dme00620	dme00620	Pyruvate metabolism	2/359	43/2906	0.976375	1	0.861244	Dmel_CG11198/Dmel_CG9390	2	ACC,AcCoAS
dme00520	dme00520	Amino sugar and nucleotide sugar metabolism	2/359	46/2906	0.983231	1	0.861244	Dmel_CG8251/Dmel_CG4347	2	Pgi,UGP
dme00630	dme00630	Glyoxylate and dicarboxylate metabolism	1/359	31/2906	0.983599	1	0.861244	Dmel_CG9390	1	AcCoAS
dme00052	dme00052	Galactose metabolism	1/359	33/2906	0.98744	1	0.861244	Dmel_CG4347	1	UGP
dme00280	dme00280	Valine, leucine and isoleucine degradation	1/359	33/2906	0.98744	1	0.861244	Dmel_CG4747	1	Ndf
dme00270	dme00270	Cysteine and methionine metabolism	1/359	34/2906	0.989009	1	0.861244	Dmel_CG2259	1	Gclc
dme03050	dme03050	Proteasome	2/359	51/2906	0.990603	1	0.861244	Dmel_CG10230/Dmel_CG5289	2	Rpn9,Rpt2
dme01200	dme01200	Carbon metabolism	7/359	114/2906	0.991385	1	0.861244	Dmel_CG3705/Dmel_CG9390/Dmel_CG1640/Dmel_CG7059/Dmel_CG7176/Dmel_CG12233/Dmel_CG8251	7	aay,AcCoAS,CG1640,CG7059,Idh,Idh3a,Pgi
dme00510	dme00510	N-Glycan biosynthesis	1/359	36/2906	0.991586	1	0.861244	Dmel_CG42275	1	alpha-Man-Ia
dme03013	dme03013	Nucleocytoplasmic transport	5/359	92/2906	0.992368	1	0.861244	Dmel_CG6046/Dmel_CG7935/Dmel_CG12234/Dmel_CG1101/Dmel_CG1664	5	Bin1,msk,Ranbp21,Ref1,sbr
dme04146	dme04146	Peroxisome	4/359	83/2906	0.994538	1	0.861244	Dmel_CG11077/Dmel_CG5065/Dmel_CG7176/Dmel_CG2022	4	CG11077,CG5065,Idh,plh
dme00970	dme00970	Aminoacyl-tRNA biosynthesis	1/359	40/2906	0.995071	1	0.861244	Dmel_CG5353	1	ThrRS
dme00860	dme00860	Porphyrin metabolism	1/359	41/2906	0.995689	1	0.861244	Dmel_CG14716	1	Ho
dme00040	dme00040	Pentose and glucuronate interconversions	1/359	44/2906	0.997115	1	0.861244	Dmel_CG4347	1	UGP
dme03040	dme03040	Spliceosome	7/359	128/2906	0.997514	1	0.861244	Dmel_CG12085/Dmel_CG5436/Dmel_CG31366/Dmel_CG18743/Dmel_CG1101/Dmel_CG11985/Dmel_CG10203	7	hfp,Hsp68,Hsp70Aa,Hsp70Ab,Ref1,Sf3b5,x16
dme00982	dme00982	Drug metabolism - cytochrome P450	2/359	63/2906	0.997736	1	0.861244	Dmel_CG11140/Dmel_CG33546	2	Aldh-III,gfzf
dme00980	dme00980	Metabolism of xenobiotics by cytochrome P450	2/359	65/2906	0.998221	1	0.861244	Dmel_CG11140/Dmel_CG33546	2	Aldh-III,gfzf
dme00983	dme00983	Drug metabolism - other enzymes	3/359	91/2906	0.999491	1	0.861244	Dmel_CG33546/Dmel_CG34139/Dmel_CG1799	3	gfzf,Nlg4,ras
dme00190	dme00190	Oxidative phosphorylation	2/359	120/2906	0.999998	1	0.861244	Dmel_CG2249/Dmel_CG3161	2	COX7C,Vha16-1
dme03010	dme03010	Ribosome	1/359	131/2906	1	1	0.861244	Dmel_CG7925	1	tko

## Sheet: Kegg Up with Age total
	ID	Description	GeneRatio	BgRatio	pvalue	p.adjust	qvalue	geneID	Count	symbol
dme04624	dme04624	Toll and Imd signaling pathway	45/763	77/2906	1.50289e-09	1.66821e-07	1.47125e-07	Dmel_CG1878/Dmel_CG1365/Dmel_CG1367/Dmel_CG1373/Dmel_CG14745/Dmel_CG10794/Dmel_CG14746/Dmel_CG12763/Dmel_CG9681/Dmel_CG7496/Dmel_CG15678/Dmel_CG11709/Dmel_CG4437/Dmel_CG14704/Dmel_CG18108/Dmel_CG16844/Dmel_CG2056/Dmel_CG33338/Dmel_CG18106/Dmel_CG11992/Dmel_CG10812/Dmel_CG6367/Dmel_CG6667/Dmel_CG33956/Dmel_CG5008/Dmel_CG31217/Dmel_CG5475/Dmel_CG4201/Dmel_CG6134/Dmel_CG15231/Dmel_CG6794/Dmel_CG2078…	45	CecB,CecA1,CecA2,CecC,PGRP-SC2,DptB,PGRP-SC1a,DptA,PGRP-SB1,PGRP-SD,pirk,PGRP-SA,PGRP-LF,PGRP-LB,BomS1,BomS3,spirit,p38c,BomS2,Rel,Drsl5,psh,dl,kay,GNBP3,modSP,p38a,IKKbeta,spz,IM4,Dif,Myd88,SPE,nec,Dredd,Tab2,Jra,pll,PGRP-LC,cact,GNBP1,imd,key,Mekk1,casp
dme03010	dme03010	Ribosome	63/763	131/2906	3.34119e-08	1.85436e-06	1.63543e-06	Dmel_CG7014/Dmel_CG14792/Dmel_CG10423/Dmel_CG8495/Dmel_CG4087/Dmel_CG15442/Dmel_CG9091/Dmel_CG4111/Dmel_CG7424/Dmel_CG15693/Dmel_CG6510/Dmel_CG10652/Dmel_CG10305/Dmel_CG3751/Dmel_CG7977/Dmel_CG6846/Dmel_CG2099/Dmel_CG2986/Dmel_CG1821/Dmel_CG4918/Dmel_CG10071/Dmel_CG4046/Dmel_CG7808/Dmel_CG8900/Dmel_CG1883/Dmel_CG7939/Dmel_CG8857/Dmel_CG8332/Dmel_CG14206/Dmel_CG15697/Dmel_CG4863/Dmel_CG4897/Dmel_C…	63	RpS5b,sta,RpS27,RpS29,RpLP1,RpL27A,RpL37a,RpL35,RpL36A,RpS20,RpL18A,RpL30,RpS26,RpS24,RpL23A,RpL26,RpL35A,RpS21,RpL31,RpLP2,RpL29,RpS16,RpS8,RpS18,RpS7,RpL32,RpS11,RpS15,RpS10b,RpS30,RpL3,RpL7,RpL23,RpL37A,RpS2,RpL19,RpS5a,RpL14,RpL12,RpL13,RpL18,RpS19a,RpS9,RpL27,RpS6,RpS23,RpL24,RpL4,RpL8,RpL17,RpLP0,RpS17,RpL34b,RpL11,RpS12,RpL39,RpL38,RpS13,RpS28b,RpL6,RpL9,RpL13A,RpL28
dme03050	dme03050	Proteasome	25/763	51/2906	0.000368813	0.0136461	0.0120349	Dmel_CG9327/Dmel_CG4904/Dmel_CG10149/Dmel_CG8392/Dmel_CG11888/Dmel_CG18495/Dmel_CG13349/Dmel_CG5289/Dmel_CG1519/Dmel_CG11981/Dmel_CG13779/Dmel_CG5266/Dmel_CG42641/Dmel_CG18174/Dmel_CG7762/Dmel_CG10938/Dmel_CG12323/Dmel_CG10370/Dmel_CG3416/Dmel_CG1591/Dmel_CG16916/Dmel_CG12000/Dmel_CG1100/Dmel_CG1341/Dmel_CG1489	25	Prosalpha3,Prosalpha6,Rpn6,Prosbeta1,Rpn2,Prosalpha1,Rpn13,Rpt2,Prosalpha7,Prosbeta3,Sem1,Prosalpha2,Rpn3,Rpn11,Rpn1,Prosalpha5,Prosbeta5,Rpt5,Rpn8,REG,Rpt3,Prosbeta7,Rpn5,Rpt1,Rpt6
dme00260	dme00260	Glycine, serine and threonine metabolism	15/763	28/2906	0.00182362	0.0506055	0.0446308	Dmel_CG6188/Dmel_CG6385/Dmel_CG3999/Dmel_CG13611/Dmel_CG5955/Dmel_CG11899/Dmel_CG3926/Dmel_CG3011/Dmel_CG6287/Dmel_CG6415/Dmel_CG10184/Dmel_CG7059/Dmel_CG10361/Dmel_CG5345/Dmel_CG11241	15	Gnmt,Sardh,CG3999,shps,CG5955,CG11899,Spat,Shmt,CG6287,CG6415,CG10184,CG7059,CG10361,Eip55E,CG11241
dme00670	dme00670	One carbon pool by folate	8/763	2906-12-01	0.00381813	0.0847624	0.0747549	Dmel_CG8665/Dmel_CG31628/Dmel_CG4067/Dmel_CG11089/Dmel_CG3011/Dmel_CG6415/Dmel_CG34424/Dmel_CG14887	8	CG8665,Gart,pug,CG11089,Shmt,CG6415,Mthfs,Dhfr
dme01212	dme01212	Fatty acid metabolism	22/763	50/2906	0.00465918	0.0861948	0.0760182	Dmel_CG4500/Dmel_CG15531/Dmel_CG5925/Dmel_CG9747/Dmel_CG3524/Dmel_CG11198/Dmel_CG9743/Dmel_CG5887/Dmel_CG4501/Dmel_CG4600/Dmel_CG17597/Dmel_CG10932/Dmel_CG4851/Dmel_CG4703/Dmel_CG9707/Dmel_CG3603/Dmel_CG3902/Dmel_CG4586/Dmel_CG2107/Dmel_CG5009/Dmel_CG3523/Dmel_CG17544	22	hll,CG15531,Desat2,CG9747,FASN2,ACC,CG9743,Desat1,bgm,yip2,CG17597,CG10932,Ppt2,Arc42,Acox57D-p,CG3603,CG3902,CG4586,CPT2,CG5009,FASN1,CG17544
dme04013	dme04013	MAPK signaling pathway - fly	34/763	91/2906	0.0118593	0.188054	0.165852	Dmel_CG17610/Dmel_CG5619/Dmel_CG33338/Dmel_CG15085/Dmel_CG33956/Dmel_CG2079/Dmel_CG5475/Dmel_CG12437/Dmel_CG8556/Dmel_CG9366/Dmel_CG18085/Dmel_CG7850/Dmel_CG10079/Dmel_CG9553/Dmel_CG6705/Dmel_CG16973/Dmel_CG5123/Dmel_CG5588/Dmel_CG6033/Dmel_CG12919/Dmel_CG7417/Dmel_CG2275/Dmel_CG18247/Dmel_CG7935/Dmel_CG1921/Dmel_CG4531/Dmel_CG8384/Dmel_CG7717/Dmel_CG10334/Dmel_CG3715/Dmel_CG17077/Dmel_CG2272/Dme…	34	grk,trk,p38c,edl,kay,Dok,p38a,raw,Rac2,RhoL,sev,puc,Egfr,chic,tsl,msn,hid,Mtl,drk,egr,Tab2,Jra,Shark,msk,sty,aos,gro,Mekk1,spi,Shc,pnt,slpr,bi,vap
dme00051	dme00051	Fructose and mannose metabolism	12/763	25/2906	0.0155864	0.192233	0.169537	Dmel_CG1982/Dmel_CG31692/Dmel_CG12766/Dmel_CG8094/Dmel_CG4649/Dmel_CG1129/Dmel_CG10688/Dmel_CG8890/Dmel_CG3400/Dmel_CG10638/Dmel_CG8417/Dmel_CG10863	12	Sodh-1,fbp,CG12766,Hex-C,Sodh-2,CG1129,Pmm2,Gmd,Pfrx,CG10638,Mpi,CG10863
dme03460	dme03460	Fanconi anemia pathway	12/763	25/2906	0.0155864	0.192233	0.169537	Dmel_CG31069/Dmel_CG13745/Dmel_CG1925/Dmel_CG17269/Dmel_CG7143/Dmel_CG7948/Dmel_CG9273/Dmel_CG7922/Dmel_CG9633/Dmel_CG8169/Dmel_CG10123/Dmel_CG7602	12	spn-D,FANCI,DNApol-zeta,Fancd2,DNApol-eta,spn-A,RPA2,Fancm,RpA-70,Pms2,Top3alpha,DNApol-iota
dme00270	dme00270	Cysteine and methionine metabolism	15/763	34/2906	0.0177553	0.197084	0.173815	Dmel_CG10160/Dmel_CG11654/Dmel_CG1673/Dmel_CG10621/Dmel_CG11899/Dmel_CG6287/Dmel_CG8956/Dmel_CG32068/Dmel_CG2674/Dmel_CG11334/Dmel_CG5345/Dmel_CG8430/Dmel_CG11241/Dmel_CG6950/Dmel_CG5362	15	Ldh,Ahcy,CG1673,CG10621,CG11899,CG6287,AhcyL2,Adi1,Sam-S,CG11334,Eip55E,Got1,CG11241,Kyat,Mdh1
dme04142	dme04142	Lysosome	34/763	95/2906	0.0236582	0.238733	0.210547	Dmel_CG12846/Dmel_CG18816/Dmel_CG11459/Dmel_CG4250/Dmel_CG14291/Dmel_CG5322/Dmel_CG3153/Dmel_CG11406/Dmel_CG7997/Dmel_CG6113/Dmel_CG42566/Dmel_CG6206/Dmel_CG15117/Dmel_CG31414/Dmel_CG6692/Dmel_CG13516/Dmel_CG8823/Dmel_CG12014/Dmel_CG4851/Dmel_CG1548/Dmel_CG12582/Dmel_CG3376/Dmel_CG11314/Dmel_CG18278/Dmel_CG12070/Dmel_CG9092/Dmel_CG10992/Dmel_CG10106/Dmel_CG7780/Dmel_CG12163/Dmel_CG3671/Dmel_CG167…	34	Tsp42Ed,Tsp42Eb,CG11459,CG4250,Sgsh,LManI,Npc2b,CG11406,CG7997,Lip4,CG42566,LManII,CG15117,Gba1b,Cp1,CG13516,Lip3,Ids,Ppt2,cathD,beta-Man,CG3376,Npc2g,CG18278,Sap-r,Gal,CtsB1,Tsp42Ee,DNaseII,CG12163,Mvl,vsg,Lerp,AP-1gamma
dme04330	dme04330	Notch signaling pathway	11/763	24/2906	0.0297767	0.247815	0.218557	Dmel_CG6127/Dmel_CG11194/Dmel_CG7471/Dmel_CG6843/Dmel_CG7583/Dmel_CG15319/Dmel_CG8384/Dmel_CG4107/Dmel_CG10580/Dmel_CG7012/Dmel_CG18803	11	Ser,Hey,HDAC1,CG6843,CtBP,nej,gro,Gcn5,fng,Nct,Psn
dme00071	dme00071	Fatty acid degradation	14/763	33/2906	0.031256	0.247815	0.218557	Dmel_CG4500/Dmel_CG9547/Dmel_CG4501/Dmel_CG4600/Dmel_CG4594/Dmel_CG10932/Dmel_CG4703/Dmel_CG9707/Dmel_CG3902/Dmel_CG4586/Dmel_CG2107/Dmel_CG4592/Dmel_CG5009/Dmel_CG17544	14	hll,CG9547,bgm,yip2,CG4594,CG10932,Arc42,Acox57D-p,CG3902,CG4586,CPT2,CG4592,CG5009,CG17544
dme00280	dme00280	Valine, leucine and isoleucine degradation	14/763	33/2906	0.031256	0.247815	0.218557	Dmel_CG1673/Dmel_CG1140/Dmel_CG5599/Dmel_CG6638/Dmel_CG2118/Dmel_CG10399/Dmel_CG8199/Dmel_CG4600/Dmel_CG3267/Dmel_CG10932/Dmel_CG4703/Dmel_CG3902/Dmel_CG11241/Dmel_CG4747	14	CG1673,SCOT,CG5599,CG6638,Mccc1,Hmgcl,CG8199,yip2,Mccc2,CG10932,Arc42,CG3902,CG11241,Ndf
dme03008	dme03008	Ribosome biogenesis in eukaryotes	25/763	68/2906	0.034998	0.258985	0.228408	Dmel_CG42398/Dmel_CR33921/Dmel_CG40635/Dmel_CR33628/Dmel_CG33158/Dmel_CG13185/Dmel_CG42666/Dmel_CG10206/Dmel_CG3949/Dmel_CG4038/Dmel_CG3333/Dmel_CG10805/Dmel_CG17611/Dmel_CG7728/Dmel_CG2972/Dmel_CG13849/Dmel_CG30349/Dmel_CG7637/Dmel_CG8549/Dmel_CG13097/Dmel_CG9888/Dmel_CG3460/Dmel_CG12050/Dmel_CG11859/Dmel_CG1664	25	SteXh:CG42398,snoRNA:U3:54Aa,CG40635,snoRNA:U3:54Ab,CG33158,CG13185,prage,nop5,hoip,CG4038,Nop60B,l(2)k09022,eIF6,CG7728,CG2972,Nop56,CG30349,CG7637,CG8549,CG13097,Fib,Nmd3,l(2)05287,RIOK2,sbr
dme00350	dme00350	Tyrosine metabolism	10/763	22/2906	0.0400203	0.261309	0.230457	Dmel_CG42640/Dmel_CG13611/Dmel_CG18550/Dmel_CG11796/Dmel_CG4779/Dmel_CG8063/Dmel_CG5793/Dmel_CG9362/Dmel_CG14993/Dmel_CG8430	10	PPO3,shps,yellow-f,Hpd,hgo,yellow-f2,CG5793,GstZ1,Faa,Got1
dme01040	dme01040	Biosynthesis of unsaturated fatty acids	10/763	22/2906	0.0400203	0.261309	0.230457	Dmel_CG15531/Dmel_CG5925/Dmel_CG9747/Dmel_CG9743/Dmel_CG5887/Dmel_CG17597/Dmel_CG9707/Dmel_CG4586/Dmel_CG5009/Dmel_CG17544	10	CG15531,Desat2,CG9747,CG9743,Desat1,CG17597,Acox57D-p,CG4586,CG5009,CG17544
dme00040	dme00040	Pentose and glucuronate interconversions	17/763	44/2906	0.0476182	0.293646	0.258976	Dmel_CG10131/Dmel_CG3534/Dmel_CG15117/Dmel_CG1982/Dmel_CG12766/Dmel_CG15661/Dmel_CG17322/Dmel_CG9914/Dmel_CG7322/Dmel_CG4347/Dmel_CG4649/Dmel_CG4302/Dmel_CG30499/Dmel_CG10072/Dmel_CG10638/Dmel_CG3609/Dmel_CG10863	17	Had2,CG3534,CG15117,Sodh-1,CG12766,Ugt49C1,Ugt36E1,Had1,CG7322,UGP,Sodh-2,Ugt49B1,Rpe,sgl,CG10638,CG3609,CG10863
dme01250	dme01250	Biosynthesis of nucleotide sugars	12/763	29/2906	0.0541143	0.303414	0.267592	Dmel_CG6910/Dmel_CG5288/Dmel_CG4347/Dmel_CG8094/Dmel_CG1129/Dmel_CG12030/Dmel_CG10688/Dmel_CG8890/Dmel_CG10072/Dmel_CG8073/Dmel_CG8417/Dmel_CG15771	12	CG6910,Galk,UGP,Hex-C,CG1129,Gale,Pmm2,Gmd,sgl,Pgm2a,Mpi,CG15771
dme03440	dme03440	Homologous recombination	10/763	23/2906	0.0546693	0.303414	0.267592	Dmel_CG31069/Dmel_CG6339/Dmel_CG7948/Dmel_CG4337/Dmel_CG9273/Dmel_CG9633/Dmel_CG10123/Dmel_CG6535/Dmel_CG13779/Dmel_CG3975	10	spn-D,rad50,spn-A,mtSSB,RPA2,RpA-70,Top3alpha,tefu,Sem1,Pol32
dme00592	dme00592	alpha-Linolenic acid metabolism	6/763	2906-12-01	0.0670284	0.354293	0.312463	Dmel_CG9707/Dmel_CG11124/Dmel_CG4586/Dmel_CG5009/Dmel_CG17035/Dmel_CG17544	6	Acox57D-p,sPLA2,CG4586,CG5009,GXIVsPLA2,CG17544
dme00061	dme00061	Fatty acid biosynthesis	6/763	13/2906	0.0977214	0.493049	0.434837	Dmel_CG4500/Dmel_CG3524/Dmel_CG11198/Dmel_CG4501/Dmel_CG3603/Dmel_CG3523	6	hll,FASN2,ACC,bgm,CG3603,FASN1
dme00030	dme00030	Pentose phosphate pathway	9/763	23/2906	0.122655	0.572833	0.505201	Dmel_CG31692/Dmel_CG8036/Dmel_CG3724/Dmel_CG8525/Dmel_CG2827/Dmel_CG17333/Dmel_CG12529/Dmel_CG30499/Dmel_CG8073	9	fbp,CG8036,Pgd,Dera,Taldo,CG17333,Zw,Rpe,Pgm2a
dme03430	dme03430	Mismatch repair	8/763	20/2906	0.127352	0.572833	0.505201	Dmel_CG9193/Dmel_CG4337/Dmel_CG9273/Dmel_CG5602/Dmel_CG9633/Dmel_CG8169/Dmel_CG3975/Dmel_CG1119	8	PCNA,mtSSB,RPA2,DNAlig1,RpA-70,Pms2,Pol32,Gnf1
dme00052	dme00052	Galactose metabolism	12/763	33/2906	0.13081	0.572833	0.505201	Dmel_CG14935/Dmel_CG14934/Dmel_CG7997/Dmel_CG12766/Dmel_CG4347/Dmel_CG8094/Dmel_CG10467/Dmel_CG12030/Dmel_CG9092/Dmel_CG10638/Dmel_CG8073/Dmel_CG10863	12	Mal-B2,Mal-B1,CG7997,CG12766,UGP,Hex-C,CG10467,Gale,Gal,CG10638,Pgm2a,CG10863
dme04214	dme04214	Apoptosis - fly	20/763	60/2906	0.134177	0.572833	0.505201	Dmel_CG7863/Dmel_CG4568/Dmel_CG2789/Dmel_CG4345/Dmel_CG33956/Dmel_CG7850/Dmel_CG1274/Dmel_CG10079/Dmel_CG33336/Dmel_CG5123/Dmel_CG7486/Dmel_CG12919/Dmel_CG7417/Dmel_CG2275/Dmel_CG18389/Dmel_CG6944/Dmel_CG6535/Dmel_CG7788/Dmel_CG8669/Dmel_CG2087	20	Strica,fzo,Tspo,grim,kay,puc,Jafrac2,Egfr,p53,hid,Dredd,egr,Tab2,Jra,Eip93F,Lam,tefu,Drice,crc,PEK
dme00480	dme00480	Glutathione metabolism	25/763	78/2906	0.147429	0.606096	0.534537	Dmel_CG4423/Dmel_CG12242/Dmel_CG2111/Dmel_CG11951/Dmel_CG5371/Dmel_CG8975/Dmel_CG4181/Dmel_CG31445/Dmel_CG17534/Dmel_CG3724/Dmel_CG6776/Dmel_CG10091/Dmel_CG11956/Dmel_CG17530/Dmel_CG30000/Dmel_CG10365/Dmel_CG6662/Dmel_CG12013/Dmel_CG12529/Dmel_CG14516/Dmel_CG1681/Dmel_CG8938/Dmel_CG17531/Dmel_CG30005/Dmel_CG10045	25	GstD6,GstD5,CG2111,CG11951,RnrL,RnrS,GstD2,CG31445,GstE9,Pgd,GstO3,GstD9,SP1029,GstE6,GstT1,CG10365,GstO1,PHGPx,Zw,CG14516,GstT4,GstS1,GstE7,GstT2,GstD1
dme01232	dme01232	Nucleotide metabolism	19/763	58/2906	0.161701	0.633663	0.558849	Dmel_CG3590/Dmel_CG5371/Dmel_CG8975/Dmel_CG5992/Dmel_CG11255/Dmel_CG5757/Dmel_CG6045/Dmel_CG16758/Dmel_CG17224/Dmel_CG7642/Dmel_CG18143/Dmel_CG17273/Dmel_CG4584/Dmel_CG18315/Dmel_CG9242/Dmel_CG5452/Dmel_CG32549/Dmel_CG4798/Dmel_CG3059	19	AdSL,RnrL,RnrS,Adgf-A,AdenoK,CG5757,AOX3,CG16758,CG17224,ry,DhpD,AdSS,dUTPase,Aprt,bur,dnk,CG32549,l(2)k01209,NTPase
dme00500	dme00500	Starch and sucrose metabolism	11/763	31/2906	0.165551	0.633663	0.558849	Dmel_CG18730/Dmel_CG14935/Dmel_CG17876/Dmel_CG14934/Dmel_CG9364/Dmel_CG4347/Dmel_CG8094/Dmel_CG4104/Dmel_CG5171/Dmel_CG33138/Dmel_CG8073	11	Amy-p,Mal-B2,Amy-d,Mal-B1,Treh,UGP,Hex-C,Tps1,CG5171,AGBE,Pgm2a
dme04320	dme04320	Dorso-ventral axis formation	10/763	28/2906	0.175462	0.649211	0.572561	Dmel_CG17610/Dmel_CG40300/Dmel_CG6122/Dmel_CG1004/Dmel_CG10079/Dmel_CG16901/Dmel_CG6033/Dmel_CG4531/Dmel_CG17077/Dmel_CG11924	10	grk,AGO3,piwi,rho,Egfr,sqd,drk,aos,pnt,Cf2
dme00230	dme00230	Purine metabolism	27/763	87/2906	0.181862	0.651185	0.574302	Dmel_CG7171/Dmel_CG30016/Dmel_CG5712/Dmel_CG3216/Dmel_CG31628/Dmel_CG3989/Dmel_CG3590/Dmel_CG11089/Dmel_CG5371/Dmel_CG8975/Dmel_CG5992/Dmel_CG9127/Dmel_CG11255/Dmel_CG33114/Dmel_CG6045/Dmel_CG16758/Dmel_CG42636/Dmel_CG7642/Dmel_CG18143/Dmel_CG17273/Dmel_CG18315/Dmel_CG9242/Dmel_CG31183/Dmel_CG8073/Dmel_CG5452/Dmel_CG32549/Dmel_CG3059	27	Uro,CG30016,ACXD,CG3216,Gart,Paics,AdSL,CG11089,RnrL,RnrS,Adgf-A,Pfas,AdenoK,Gyc32E,AOX3,CG16758,Gyc76C,ry,DhpD,AdSS,Aprt,bur,CG31183,Pgm2a,dnk,CG32549,NTPase
dme04144	dme04144	Endocytosis	37/763	124/2906	0.20405	0.691527	0.609882	Dmel_CG8936/Dmel_CG5436/Dmel_CG18402/Dmel_CG4618/Dmel_CG10079/Dmel_CG7967/Dmel_CG11628/Dmel_CG8416/Dmel_CG5498/Dmel_CG12876/Dmel_CG5884/Dmel_CG9985/Dmel_CG17060/Dmel_CG12110/Dmel_CG12530/Dmel_CG8282/Dmel_CG2774/Dmel_CG5972/Dmel_CG12770/Dmel_CG4071/Dmel_CG9881/Dmel_CG8055/Dmel_CG10954/Dmel_CG10540/Dmel_CG6259/Dmel_CG7192/Dmel_CG33991/Dmel_CG6838/Dmel_CG17158/Dmel_CG7037/Dmel_CG4108/Dmel_CG7558/Dme…	37	Arpc3B,Hsp68,InR,CHMP2B,Egfr,Vta1,step,Rho1,CG5498,ALiX,par-6,sktl,Rab10,Pld,Cdc42,Snx6,Snx1,Arpc4,Vps28,Vps20,Arpc5,shrb,Arpc2,cpa,Vps60,Mvb12,nuf,ArfGAP3,cpb,Cbl,Chmp1,Arp3,Vps4,Smurf,Lerp,Gprk2,CenB1A
dme04068	dme04068	FoxO signaling pathway	19/763	60/2906	0.205589	0.691527	0.609882	Dmel_CG11086/Dmel_CG33338/Dmel_CG18402/Dmel_CG9772/Dmel_CG5475/Dmel_CG4201/Dmel_CG5059/Dmel_CG10924/Dmel_CG3143/Dmel_CG9096/Dmel_CG10079/Dmel_CG7186/Dmel_CG4006/Dmel_CG6033/Dmel_CG15319/Dmel_CG6535/Dmel_CG4141/Dmel_CG17299/Dmel_CG8167	19	Gadd45,p38c,InR,Skp2,p38a,IKKbeta,CG5059,Pepck2,foxo,CycD,Egfr,SAK,Akt1,drk,nej,tefu,Pi3K92E,SNF4Agamma,Ilp2
dme00511	dme00511	Other glycan degradation	6/763	16/2906	0.22366	0.730184	0.643975	Dmel_CG5322/Dmel_CG6206/Dmel_CG31414/Dmel_CG5613/Dmel_CG12582/Dmel_CG9092	6	LManI,LManII,Gba1b,CG5613,beta-Man,Gal
dme00640	dme00640	Propanoate metabolism	9/763	27/2906	0.260987	0.827702	0.729979	Dmel_CG10160/Dmel_CG11198/Dmel_CG5599/Dmel_CG8199/Dmel_CG4703/Dmel_CG9707/Dmel_CG4586/Dmel_CG5009/Dmel_CG17544	9	Ldh,ACC,CG5599,CG8199,Arc42,Acox57D-p,CG4586,CG5009,CG17544
dme04350	dme04350	TGF-beta signaling pathway	12/763	38/2906	0.279618	0.832058	0.73382	Dmel_CG10798/Dmel_CG11261/Dmel_CG5562/Dmel_CG10539/Dmel_CG8416/Dmel_CG5201/Dmel_CG9774/Dmel_CG7413/Dmel_CG15319/Dmel_CG1007/Dmel_CG4943/Dmel_CG9224	12	Myc,Cul6,gbb,S6k,Rho1,Dad,Rok,Rbf,nej,emc,Smurf,sog
dme00600	dme00600	Sphingolipid metabolism	10/763	31/2906	0.281105	0.832058	0.73382	Dmel_CG7997/Dmel_CG11426/Dmel_CG31414/Dmel_CG11425/Dmel_CG9078/Dmel_CG1747/Dmel_CG3376/Dmel_CG12070/Dmel_CG9092/Dmel_CG1471	10	CG7997,CG11426,Gba1b,CG11425,ifc,Sk1,CG3376,Sap-r,Gal,CDase
dme00310	dme00310	Lysine degradation	11/763	35/2906	0.298751	0.832058	0.73382	Dmel_CG9547/Dmel_CG7144/Dmel_CG10932/Dmel_CG8651/Dmel_CG43664/Dmel_CG1544/Dmel_CG5321/Dmel_CG4335/Dmel_CG8887/Dmel_CG6502/Dmel_CG4976	11	CG9547,LKRSDH,CG10932,trx,Su(var)3-9,CG1544,CG5321,CG4335,ash1,E(z),NSD
dme03060	dme03060	Protein export	7/763	21/2906	0.301735	0.832058	0.73382	Dmel_CG10130/Dmel_CG33162/Dmel_CG2358/Dmel_CG4147/Dmel_CG8860/Dmel_CG8583/Dmel_CG9539	7	Sec61beta,SrpRbeta,twr,Hsc70-3,CG8860,Sec63,Sec61alpha
dme04141	dme04141	Protein processing in endoplasmic reticulum	36/763	126/2906	0.304536	0.832058	0.73382	Dmel_CG5436/Dmel_CG11261/Dmel_CG13887/Dmel_CG9415/Dmel_CG32701/Dmel_CG8209/Dmel_CG5809/Dmel_CG9035/Dmel_CG7830/Dmel_CG6822/Dmel_CG11642/Dmel_CG6370/Dmel_CG8983/Dmel_CG5520/Dmel_CG10130/Dmel_CG4673/Dmel_CG6988/Dmel_CG5885/Dmel_CG1333/Dmel_CG5474/Dmel_CG4147/Dmel_CG8669/Dmel_CG8286/Dmel_CG8860/Dmel_CG9429/Dmel_CG5105/Dmel_CG33303/Dmel_CG13393/Dmel_CG1609/Dmel_CG8583/Dmel_CG9539/Dmel_CG7556/Dmel_CG5…	36	Hsp68,Cul6,CG13887,Xbp1,l(1)G0320,CG8209,CaBP1,Tapdelta,Ostgamma,ergic53,TRAM,OstDelta,ERp60,Gp93,Sec61beta,Npl4,Pdi,CG5885,Ero1L,SsRbeta,Hsc70-3,crc,P58IPK,CG8860,Calr,Plap,CG33303,Dad1,Gcn2,Sec63,Sec61alpha,CG7556,Edem2,PEK,Ubqn,Pngl
dme01230	dme01230	Biosynthesis of amino acids	19/763	64/2906	0.307337	0.832058	0.73382	Dmel_CG7362/Dmel_CG1673/Dmel_CG11899/Dmel_CG7399/Dmel_CG3011/Dmel_CG8036/Dmel_CG6287/Dmel_CG10184/Dmel_CG2827/Dmel_CG6342/Dmel_CG7059/Dmel_CG7470/Dmel_CG2674/Dmel_CG9510/Dmel_CG1516/Dmel_CG5345/Dmel_CG5840/Dmel_CG8430/Dmel_CG30499	19	CG7362,CG1673,CG11899,Hn,Shmt,CG8036,CG6287,CG10184,Taldo,Irp-1B,CG7059,CG7470,Sam-S,Argl,PCB,Eip55E,P5cr-2,Got1,Rpe
dme03250	dme03250	Viral life cycle - HIV-1	10/763	32/2906	0.319873	0.845379	0.745569	Dmel_CG32217/Dmel_CG12876/Dmel_CG15319/Dmel_CG4071/Dmel_CG4107/Dmel_CG8055/Dmel_CG4453/Dmel_CG11856/Dmel_CG6842/Dmel_CG6292	10	Su(Tpl),ALiX,nej,Vps20,Gcn5,shrb,Nup153,Nup358,Vps4,CycT
dme00983	dme00983	Drug metabolism - other enzymes	26/763	91/2906	0.34312	0.866194	0.763927	Dmel_CG4423/Dmel_CG12242/Dmel_CG17148/Dmel_CG5371/Dmel_CG8975/Dmel_CG4181/Dmel_CG17534/Dmel_CG15117/Dmel_CG15661/Dmel_CG17322/Dmel_CG6045/Dmel_CG17224/Dmel_CG7642/Dmel_CG10091/Dmel_CG4302/Dmel_CG17530/Dmel_CG30000/Dmel_CG4584/Dmel_CG2194/Dmel_CG6662/Dmel_CG9242/Dmel_CG1681/Dmel_CG17531/Dmel_CG30005/Dmel_CG4798/Dmel_CG10045	26	GstD6,GstD5,Est-P,RnrL,RnrS,GstD2,GstE9,CG15117,Ugt49C1,Ugt36E1,AOX3,CG17224,ry,GstD9,Ugt49B1,GstE6,GstT1,dUTPase,su(r),GstO1,bur,GstT4,GstE7,GstT2,l(2)k01209,GstD1
dme03020	dme03020	RNA polymerase	9/763	29/2906	0.343356	0.866194	0.763927	Dmel_CG5380/Dmel_CG13773/Dmel_CG34186/Dmel_CG18600/Dmel_CG1554/Dmel_CG10582/Dmel_CG17209/Dmel_CG8344/Dmel_CG3180	9	CG5380,CG13773,Rpb12,CG18600,RpII215,Sin,RpIIIC160,RpIII128,RpII140
dme00531	dme00531	Glycosaminoglycan degradation	5/763	15/2906	0.355422	0.876708	0.773199	Dmel_CG14291/Dmel_CG15117/Dmel_CG12014/Dmel_CG18278/Dmel_CG9092	5	Sgsh,CG15117,Ids,CG18278,Gal
dme00760	dme00760	Nicotinate and nicotinamide metabolism	5/763	16/2906	0.415314	0.978115	0.862633	Dmel_CG16758/Dmel_CG3714/Dmel_CG9940/Dmel_CG32549/Dmel_CG6145	5	CG16758,Naprt,Nadsyn,CG32549,CG6145
dme04392	dme04392	Hippo signaling pathway - multiple species	5/763	16/2906	0.415314	0.978115	0.862633	Dmel_CG14895/Dmel_CG4005/Dmel_CG8544/Dmel_CG33967/Dmel_CG11063	5	Pak3,yki,sd,kibra,jub
dme00520	dme00520	Amino sugar and nucleotide sugar metabolism	13/763	46/2906	0.433313	0.978115	0.862633	Dmel_CG18140/Dmel_CG7464/Dmel_CG5288/Dmel_CG4347/Dmel_CG8094/Dmel_CG1129/Dmel_CG12030/Dmel_CG10688/Dmel_CG8890/Dmel_CG10072/Dmel_CG8073/Dmel_CG8417/Dmel_CG15771	13	Cht10,Chs2,Galk,UGP,Hex-C,CG1129,Gale,Pmm2,Gmd,sgl,Pgm2a,Mpi,CG15771
dme03410	dme03410	Base excision repair	6/763	20/2906	0.433934	0.978115	0.862633	Dmel_CG9193/Dmel_CG5602/Dmel_CG17227/Dmel_CG4208/Dmel_CG11301/Dmel_CG3975	6	PCNA,DNAlig1,DNAlig3,XRCC1,Mes4,Pol32
dme00790	dme00790	Folate biosynthesis	10/763	35/2906	0.440592	0.978115	0.862633	Dmel_CG7399/Dmel_CG12766/Dmel_CG6776/Dmel_CG33048/Dmel_CG12116/Dmel_CG14887/Dmel_CG1692/Dmel_CG16771/Dmel_CG10638/Dmel_CG10863	10	Hn,CG12766,GstO3,Mocs1,CG12116,Dhfr,mal,Alp12,CG10638,CG10863
dme02010	dme02010	ABC transporters	10/763	36/2906	0.480838	1	0.881935	Dmel_CG8523/Dmel_CG4822/Dmel_CG8908/Dmel_CG14709/Dmel_CG17646/Dmel_CG31689/Dmel_CG9663/Dmel_CG31793/Dmel_CG6214/Dmel_CG3164	10	Mdr50,CG4822,CG8908,Mrp4,CG17646,CG31689,CG9663,CG31793,MRP,CG3164
dme00380	dme00380	Tryptophan metabolism	6/763	21/2906	0.486814	1	0.881935	Dmel_CG13611/Dmel_CG2155/Dmel_CG9547/Dmel_CG10932/Dmel_CG1544/Dmel_CG6950	6	shps,v,CG9547,CG10932,CG1544,Kyat
dme00982	dme00982	Drug metabolism - cytochrome P450	17/763	63/2906	0.495936	1	0.881935	Dmel_CG4423/Dmel_CG12242/Dmel_CG13611/Dmel_CG4181/Dmel_CG17534/Dmel_CG15661/Dmel_CG17322/Dmel_CG10091/Dmel_CG4302/Dmel_CG17530/Dmel_CG30000/Dmel_CG6662/Dmel_CG1681/Dmel_CG8938/Dmel_CG17531/Dmel_CG30005/Dmel_CG10045	17	GstD6,GstD5,shps,GstD2,GstE9,Ugt49C1,Ugt36E1,GstD9,Ugt49B1,GstE6,GstT1,GstO1,GstT4,GstS1,GstE7,GstT2,GstD1
dme00410	dme00410	beta-Alanine metabolism	7/763	25/2906	0.497121	1	0.881935	Dmel_CG4703/Dmel_CG9707/Dmel_CG4586/Dmel_CG2194/Dmel_CG5009/Dmel_CG17337/Dmel_CG17544	7	Arc42,Acox57D-p,CG4586,su(r),CG5009,Cndp2,CG17544
dme00250	dme00250	Alanine, aspartate and glutamate metabolism	8/763	29/2906	0.505894	1	0.881935	Dmel_CG3590/Dmel_CG7860/Dmel_CG3926/Dmel_CG8132/Dmel_CG9510/Dmel_CG17273/Dmel_CG8430/Dmel_CG11241	8	AdSL,CG7860,Spat,CG8132,Argl,AdSS,Got1,CG11241
dme00240	dme00240	Pyrimidine metabolism	10/763	37/2906	0.52042	1	0.881935	Dmel_CG5371/Dmel_CG8975/Dmel_CG5757/Dmel_CG17224/Dmel_CG4584/Dmel_CG2194/Dmel_CG5452/Dmel_CG32549/Dmel_CG4798/Dmel_CG3059	10	RnrL,RnrS,CG5757,CG17224,dUTPase,su(r),dnk,CG32549,l(2)k01209,NTPase
dme00980	dme00980	Metabolism of xenobiotics by cytochrome P450	17/763	65/2906	0.555673	1	0.881935	Dmel_CG4423/Dmel_CG12242/Dmel_CG4181/Dmel_CG17534/Dmel_CG15661/Dmel_CG17322/Dmel_CG10091/Dmel_CG4302/Dmel_CG17530/Dmel_CG30000/Dmel_CG6662/Dmel_CG1681/Dmel_CG8938/Dmel_CG17531/Dmel_CG30005/Dmel_CG3609/Dmel_CG10045	17	GstD6,GstD5,GstD2,GstE9,Ugt49C1,Ugt36E1,GstD9,Ugt49B1,GstE6,GstT1,GstO1,GstT4,GstS1,GstE7,GstT2,CG3609,GstD1
dme03013	dme03013	Nucleocytoplasmic transport	24/763	92/2906	0.55572	1	0.881935	Dmel_CG13281/Dmel_CG10198/Dmel_CG5857/Dmel_CG6046/Dmel_CG7269/Dmel_CG4494/Dmel_CG7360/Dmel_CG8280/Dmel_CG11184/Dmel_CG7935/Dmel_CG6251/Dmel_CG9862/Dmel_CG9999/Dmel_CG8722/Dmel_CG9401/Dmel_CG3460/Dmel_CG5252/Dmel_CG8274/Dmel_CG1101/Dmel_CG8781/Dmel_CG14712/Dmel_CG4453/Dmel_CG11856/Dmel_CG1664	24	Cse1,Nup98-96,Ndc1,Bin1,Hel25E,smt3,Nup58,eEF1alpha1,Upf3,msk,Nup62,Rae1,RanGAP,Nup44A,mago,Nmd3,Ranbp9,Mtor,Ref1,tsu,CG14712,Nup153,Nup358,sbr
dme00561	dme00561	Glycerolipid metabolism	10/763	38/2906	0.558997	1	0.881935	Dmel_CG5508/Dmel_CG7997/Dmel_CG1941/Dmel_CG11426/Dmel_CG12766/Dmel_CG11425/Dmel_CG10638/Dmel_CG18374/Dmel_CG10863/Dmel_CG8709	10	mino,CG7997,CG1941,CG11426,CG12766,CG11425,CG10638,Gk1,CG10863,Lpin
dme00590	dme00590	Arachidonic acid metabolism	4/763	15/2906	0.583548	1	0.881935	Dmel_CG11124/Dmel_CG12013/Dmel_CG8938/Dmel_CG17035	4	sPLA2,PHGPx,GstS1,GXIVsPLA2
dme00650	dme00650	Butanoate metabolism	4/763	15/2906	0.583548	1	0.881935	Dmel_CG1140/Dmel_CG10399/Dmel_CG10932/Dmel_CG4703	4	SCOT,Hmgcl,CG10932,Arc42
dme00630	dme00630	Glyoxylate and dicarboxylate metabolism	8/763	31/2906	0.591423	1	0.881935	Dmel_CG3999/Dmel_CG3926/Dmel_CG3011/Dmel_CG6415/Dmel_CG6342/Dmel_CG10932/Dmel_CG5577/Dmel_CG5362	8	CG3999,Spat,Shmt,CG6415,Irp-1B,CG10932,CG5577,Mdh1
dme03030	dme03030	DNA replication	9/763	35/2906	0.593836	1	0.881935	Dmel_CG7538/Dmel_CG9193/Dmel_CG4337/Dmel_CG9273/Dmel_CG5602/Dmel_CG9633/Dmel_CG11301/Dmel_CG3975/Dmel_CG1119	9	Mcm2,PCNA,mtSSB,RPA2,DNAlig1,RpA-70,Mes4,Pol32,Gnf1
dme04137	dme04137	Mitophagy - animal	10/763	39/2906	0.596274	1	0.881935	Dmel_CG42398/Dmel_CG40635/Dmel_CG4568/Dmel_CG5059/Dmel_CG3143/Dmel_CG2275/Dmel_CG11490/Dmel_CG8669/Dmel_CG2087/Dmel_CG45051	10	SteXh:CG42398,CG40635,fzo,CG5059,foxo,Jra,Tbc1d15-17,crc,PEK,sima
dme01200	dme01200	Carbon metabolism	29/763	114/2906	0.616488	1	0.881935	Dmel_CG7362/Dmel_CG3999/Dmel_CG11899/Dmel_CG3926/Dmel_CG3011/Dmel_CG31692/Dmel_CG8036/Dmel_CG6287/Dmel_CG3724/Dmel_CG6415/Dmel_CG2827/Dmel_CG6342/Dmel_CG8094/Dmel_CG7059/Dmel_CG10932/Dmel_CG4703/Dmel_CG9707/Dmel_CG17333/Dmel_CG4586/Dmel_CG5577/Dmel_CG12529/Dmel_CG1516/Dmel_CG8430/Dmel_CG5009/Dmel_CG4390/Dmel_CG30499/Dmel_CG10120/Dmel_CG5362/Dmel_CG17544	29	CG7362,CG3999,CG11899,Spat,Shmt,fbp,CG8036,CG6287,Pgd,CG6415,Taldo,Irp-1B,Hex-C,CG7059,CG10932,Arc42,Acox57D-p,CG17333,CG4586,CG5577,Zw,PCB,Got1,CG5009,CG4390,Rpe,Men,Mdh1,CG17544
dme04512	dme04512	ECM-receptor interaction	3/763	2906-12-01	0.647669	1	0.881935	Dmel_CG1762/Dmel_CG1560/Dmel_CG3168	3	Itgbn,mys,CG3168
dme03420	dme03420	Nucleotide excision repair	9/763	38/2906	0.700789	1	0.881935	Dmel_CG9193/Dmel_CG9273/Dmel_CG5602/Dmel_CG9633/Dmel_CG10890/Dmel_CG7769/Dmel_CG11301/Dmel_CG3975/Dmel_CG1119	9	PCNA,RPA2,DNAlig1,RpA-70,mus201,pic,Mes4,Pol32,Gnf1
dme03040	dme03040	Spliceosome	31/763	128/2906	0.735445	1	0.881935	Dmel_CR31854/Dmel_CG5436/Dmel_CR32867/Dmel_CG12749/Dmel_CG3949/Dmel_CG13900/Dmel_CG16792/Dmel_CG6686/Dmel_CG13892/Dmel_CG18426/Dmel_CG13277/Dmel_CG7269/Dmel_CG7288/Dmel_CG9344/Dmel_CG3542/Dmel_CG5931/Dmel_CG4849/Dmel_CG5454/Dmel_CG11964/Dmel_CG6227/Dmel_CG31368/Dmel_CG6841/Dmel_CG9401/Dmel_CG18591/Dmel_CG1101/Dmel_CG6905/Dmel_CG8781/Dmel_CG3582/Dmel_CG7757/Dmel_CG17540/Dmel_CG8877	31	snRNA:U2:34ABb,Hsp68,snRNA:U6:96Ab,Hrb87F,hoip,Sf3b3,SmF,CG6686,Cypl,ytr,LSm7,Hel25E,Usp39,CG9344,CG3542,l(3)72Ab,CG4849,snRNP-U1-C,CG11964,CG6227,CG31368,CG6841,mago,SmE,Ref1,Cdc5,tsu,U2af38,Prp3,Spf45,Prp8
dme00970	dme00970	Aminoacyl-tRNA biosynthesis	9/763	40/2906	0.761216	1	0.881935	Dmel_CG3821/Dmel_CG33123/Dmel_CG13391/Dmel_CG8431/Dmel_CG17259/Dmel_CG10506/Dmel_CG10687/Dmel_CG9735/Dmel_CG5394	9	AspRS,LeuRS,AlaRS,CysRS,SerRS,GlnRS,AsnRS,TrpRS,GluProRS
dme00565	dme00565	Ether lipid metabolism	5/763	23/2906	0.761977	1	0.881935	Dmel_CG11426/Dmel_CG11425/Dmel_CG11124/Dmel_CG12110/Dmel_CG17035	5	CG11426,CG11425,sPLA2,Pld,GXIVsPLA2
dme00981	dme00981	Insect hormone biosynthesis	5/763	23/2906	0.761977	1	0.881935	Dmel_CG40050/Dmel_CG41624/Dmel_CG13478/Dmel_CG3301/Dmel_CG15739	5	nvd,spok,shd,CG3301,CG15739
dme04215	dme04215	Apoptosis - multiple species	5/763	23/2906	0.761977	1	0.881935	Dmel_CG4345/Dmel_CG12265/Dmel_CG5123/Dmel_CG7486/Dmel_CG7788	5	grim,Det,hid,Dredd,Drice
dme03015	dme03015	mRNA surveillance pathway	16/763	71/2906	0.802988	1	0.881935	Dmel_CG2163/Dmel_CG6046/Dmel_CG7269/Dmel_CG1078/Dmel_CG6382/Dmel_CG11184/Dmel_CG7697/Dmel_CG5119/Dmel_CG9401/Dmel_CG1101/Dmel_CG8781/Dmel_CG3959/Dmel_CG14216/Dmel_CG10377/Dmel_CG6369/Dmel_CG1664	16	Pabp2,Bin1,Hel25E,Fip1,eRF3,Upf3,CstF64,pAbp,mago,Ref1,tsu,pelo,Ssu72,Hrb27C,Smg6,sbr
dme04150	dme04150	mTOR signaling pathway	22/763	97/2906	0.823607	1	0.881935	Dmel_CG1442/Dmel_CG18402/Dmel_CG9772/Dmel_CG12317/Dmel_CG4201/Dmel_CG3004/Dmel_CG4006/Dmel_CG10539/Dmel_CG6033/Dmel_CG8416/Dmel_CG12090/Dmel_CG10944/Dmel_CG4141/Dmel_CG8167/Dmel_CG9739/Dmel_CG8722/Dmel_CG3297/Dmel_CG8709/Dmel_CG11968/Dmel_CG14812/Dmel_CG3762/Dmel_CG2791	22	eIF4E6,InR,Skp2,JhI-21,IKKbeta,Lst8,Akt1,S6k,drk,Rho1,Iml1,RpS6,Pi3K92E,Ilp2,fz2,Nup44A,mnd,Lpin,RagA-B,CG14812,Vha68-2,CD98hc
dme00620	dme00620	Pyruvate metabolism	9/763	43/2906	0.834821	1	0.881935	Dmel_CG7362/Dmel_CG10160/Dmel_CG14022/Dmel_CG11198/Dmel_CG10924/Dmel_CG10932/Dmel_CG1516/Dmel_CG10120/Dmel_CG5362	9	CG7362,Ldh,CG14022,ACC,Pepck2,CG10932,PCB,Men,Mdh1
dme04130	dme04130	SNARE interactions in vesicular transport	4/763	21/2906	0.842256	1	0.881935	Dmel_CG12210/Dmel_CG4109/Dmel_CG7359/Dmel_CG4214	4	Syb,Syx8,Sec22,Syx5
dme03022	dme03022	Basal transcription factors	8/763	39/2906	0.84254	1	0.881935	Dmel_CG15632/Dmel_CG2670/Dmel_CG9874/Dmel_CG7128/Dmel_CG18009/Dmel_CG5444/Dmel_CG10415/Dmel_CG17603	8	Taf12L,Taf7,Tbp,Taf8,Trf2,Taf4,TfIIEalpha,Taf1
dme00562	dme00562	Inositol phosphate metabolism	9/763	44/2906	0.855013	1	0.881935	Dmel_CG6910/Dmel_CG30295/Dmel_CG4026/Dmel_CG13688/Dmel_CG45017/Dmel_CG9985/Dmel_CG4141/Dmel_CG9784/Dmel_CG9128	9	CG6910,Ipk1,IP3K1,Ipk2,IP3K2,sktl,Pi3K92E,CG9784,Sac1
dme01240	dme01240	Biosynthesis of cofactors	29/763	129/2906	0.864967	1	0.881935	Dmel_CG3590/Dmel_CG4067/Dmel_CG11796/Dmel_CG1673/Dmel_CG11899/Dmel_CG2155/Dmel_CG15117/Dmel_CG3011/Dmel_CG15661/Dmel_CG17322/Dmel_CG3714/Dmel_CG4347/Dmel_CG33048/Dmel_CG12116/Dmel_CG4302/Dmel_CG2674/Dmel_CG17273/Dmel_CG14887/Dmel_CG1129/Dmel_CG13927/Dmel_CG34455/Dmel_CG10688/Dmel_CG16771/Dmel_CG10072/Dmel_CG9940/Dmel_CG3433/Dmel_CG8417/Dmel_CG6145/Dmel_CG5394	29	AdSL,pug,Hpd,CG1673,CG11899,v,CG15117,Shmt,Ugt49C1,Ugt36E1,Naprt,UGP,Mocs1,CG12116,Ugt49B1,Sam-S,AdSS,Dhfr,CG1129,GC,Pdxk,Pmm2,Alp12,sgl,Nadsyn,Coprox,Mpi,CG6145,GluProRS
dme00053	dme00053	Ascorbate and aldarate metabolism	6/763	32/2906	0.882605	1	0.881935	Dmel_CG6910/Dmel_CG15117/Dmel_CG15661/Dmel_CG17322/Dmel_CG4302/Dmel_CG10072	6	CG6910,CG15117,Ugt49C1,Ugt36E1,Ugt49B1,sgl
dme04140	dme04140	Autophagy - animal	19/763	89/2906	0.884961	1	0.881935	Dmel_CG11459/Dmel_CG18402/Dmel_CG6692/Dmel_CG5059/Dmel_CG1548/Dmel_CG3004/Dmel_CG4006/Dmel_CG10539/Dmel_CG10992/Dmel_CG7331/Dmel_CG4141/Dmel_CG8167/Dmel_CG1609/Dmel_CG4428/Dmel_CG11968/Dmel_CG2087/Dmel_CG1241/Dmel_CG45051/Dmel_CG1347	19	CG11459,InR,Cp1,CG5059,cathD,Lst8,Akt1,S6k,CtsB1,Atg13,Pi3K92E,Ilp2,Gcn2,Atg4a,RagA-B,PEK,Atg2,sima,Atg17
dme04145	dme04145	Phagosome	15/763	72/2906	0.885929	1	0.881935	Dmel_CG1762/Dmel_CG11459/Dmel_CG3401/Dmel_CG6692/Dmel_CG8556/Dmel_CG9366/Dmel_CG1560/Dmel_CG5588/Dmel_CG10130/Dmel_CG8860/Dmel_CG9429/Dmel_CG9539/Dmel_CG7359/Dmel_CG3762/Dmel_CG7625	15	Itgbn,CG11459,betaTub60D,Cp1,Rac2,RhoL,mys,Mtl,Sec61beta,CG8860,Calr,Sec61alpha,Sec22,Vha68-2,VhaM9.7-b
dme04391	dme04391	Hippo signaling pathway - fly	11/763	55/2906	0.891323	1	0.881935	Dmel_CG33542/Dmel_CG10798/Dmel_CG2671/Dmel_CG33336/Dmel_CG12919/Dmel_CG5884/Dmel_CG4005/Dmel_CG8544/Dmel_CG33967/Dmel_CG11063/Dmel_CG43398	11	upd3,Myc,l(2)gl,p53,egr,par-6,yki,sd,kibra,jub,scrib
dme00770	dme00770	Pantothenate and CoA biosynthesis	2/763	13/2906	0.893172	1	0.881935	Dmel_CG1673/Dmel_CG2194	2	CG1673,su(r)
dme01210	dme01210	2-Oxocarboxylic acid metabolism	3/763	19/2906	0.910403	1	0.881935	Dmel_CG1673/Dmel_CG6342/Dmel_CG8430	3	CG1673,Irp-1B,Got1
dme04213	dme04213	Longevity regulating pathway - multiple species	10/763	52/2906	0.910447	1	0.881935	Dmel_CG5712/Dmel_CG5436/Dmel_CG18402/Dmel_CG3143/Dmel_CG7471/Dmel_CG4006/Dmel_CG10539/Dmel_CG4141/Dmel_CG17299/Dmel_CG8167	10	ACXD,Hsp68,InR,foxo,HDAC1,Akt1,S6k,Pi3K92E,SNF4Agamma,Ilp2
dme00513	dme00513	Various types of N-glycan biosynthesis	5/763	29/2906	0.912178	1	0.881935	Dmel_CG18012/Dmel_CG7830/Dmel_CG6370/Dmel_CG33303/Dmel_CG13393	5	Alg1,Ostgamma,OstDelta,CG33303,Dad1
dme00062	dme00062	Fatty acid elongation	2/763	14/2906	0.916334	1	0.881935	Dmel_CG4600/Dmel_CG4851	2	yip2,Ppt2
dme00900	dme00900	Terpenoid backbone biosynthesis	4/763	25/2906	0.926006	1	0.881935	Dmel_CG3301/Dmel_CG10932/Dmel_CG11268/Dmel_CG9000	4	CG3301,CG10932,ste14,ste24a
dme04136	dme04136	Autophagy - other	4/763	25/2906	0.926006	1	0.881935	Dmel_CG3004/Dmel_CG7331/Dmel_CG4428/Dmel_CG1241	4	Lst8,Atg13,Atg4a,Atg2
dme00220	dme00220	Arginine biosynthesis	2/763	15/2906	0.934714	1	0.881935	Dmel_CG9510/Dmel_CG8430	2	Argl,Got1
dme00564	dme00564	Glycerophospholipid metabolism	11/763	59/2906	0.936602	1	0.881935	Dmel_CG4757/Dmel_CG5508/Dmel_CG11426/Dmel_CG18330/Dmel_CG11425/Dmel_CG11124/Dmel_CG12110/Dmel_CG5547/Dmel_CG17035/Dmel_CG8709/Dmel_CG9655	11	CG4757,mino,CG11426,Pcyt2,CG11425,sPLA2,Pld,Pect,GXIVsPLA2,Lpin,nes
dme04146	dme04146	Peroxisome	16/763	83/2906	0.94823	1	0.881935	Dmel_CG17560/Dmel_CG17562/Dmel_CG33474/Dmel_CG12268/Dmel_CG3926/Dmel_CG4020/Dmel_CG6045/Dmel_CG7642/Dmel_CG10399/Dmel_CG17597/Dmel_CG9707/Dmel_CG4586/Dmel_CG7970/Dmel_CG10195/Dmel_CG5009/Dmel_CG17544	16	CG17560,CG17562,CG33474,CG12268,Spat,CG4020,AOX3,ry,Hmgcl,CG17597,Acox57D-p,CG4586,CG7970,CG10195,CG5009,CG17544
dme03018	dme03018	RNA degradation	10/763	56/2906	0.949683	1	0.881935	Dmel_CG17462/Dmel_CG3931/Dmel_CG13277/Dmel_CG6311/Dmel_CG9344/Dmel_CG6413/Dmel_CG34407/Dmel_CG5119/Dmel_CG11265/Dmel_CG6181	10	Trf4-2,Rrp4,LSm7,Edc3,CG9344,Dis3,Not1,pAbp,Trf4-1,Ge-1
dme00730	dme00730	Thiamine metabolism	2/763	17/2906	0.960624	1	0.881935	Dmel_CG31469/Dmel_CG16771	2	CG31469,Alp12
dme00010	dme00010	Glycolysis / Gluconeogenesis	9/763	53/2906	0.96132	1	0.881935	Dmel_CG7362/Dmel_CG10160/Dmel_CG31692/Dmel_CG9008/Dmel_CG10924/Dmel_CG8094/Dmel_CG7059/Dmel_CG10467/Dmel_CG8073	9	CG7362,Ldh,fbp,CG9008,Pepck2,Hex-C,CG7059,CG10467,Pgm2a
dme04310	dme04310	Wnt signaling pathway	16/763	87/2906	0.969177	1	0.881935	Dmel_CG42398/Dmel_CG40635/Dmel_CG10798/Dmel_CG3135/Dmel_CG11261/Dmel_CG8556/Dmel_CG9366/Dmel_CG9096/Dmel_CG5588/Dmel_CG8416/Dmel_CG2275/Dmel_CG7583/Dmel_CG15319/Dmel_CG8384/Dmel_CG9739/Dmel_CG18803	16	SteXh:CG42398,CG40635,Myc,shf,Cul6,Rac2,RhoL,CycD,Mtl,Rho1,Jra,CtBP,nej,gro,fz2,Psn
dme04711	dme04711	Circadian rhythm - fly	1/763	2906-12-01	0.974344	1	0.881935	Dmel_CG14029	1	vri
dme00860	dme00860	Porphyrin metabolism	6/763	41/2906	0.976155	1	0.881935	Dmel_CG15117/Dmel_CG15661/Dmel_CG17322/Dmel_CG4302/Dmel_CG3433/Dmel_CG5394	6	CG15117,Ugt49C1,Ugt36E1,Ugt49B1,Coprox,GluProRS
dme00510	dme00510	N-Glycan biosynthesis	5/763	36/2906	0.977055	1	0.881935	Dmel_CG18012/Dmel_CG7830/Dmel_CG6370/Dmel_CG33303/Dmel_CG13393	5	Alg1,Ostgamma,OstDelta,CG33303,Dad1
dme04341	dme04341	Hedgehog signaling pathway - fly	4/763	34/2906	0.989076	1	0.881935	Dmel_CG11261/Dmel_CG2125/Dmel_CG4943/Dmel_CG17998	4	Cul6,ci,Smurf,Gprk2
dme04070	dme04070	Phosphatidylinositol signaling system	8/763	56/2906	0.990236	1	0.881935	Dmel_CG30295/Dmel_CG4026/Dmel_CG13688/Dmel_CG45017/Dmel_CG9985/Dmel_CG4141/Dmel_CG9128/Dmel_CG6707	8	Ipk1,IP3K1,Ipk2,IP3K2,sktl,Pi3K92E,Sac1,CG6707
dme00330	dme00330	Arginine and proline metabolism	6/763	46/2906	0.991117	1	0.881935	Dmel_CG13611/Dmel_CG15864/Dmel_CG7470/Dmel_CG5840/Dmel_CG8430/Dmel_CG17337	6	shps,CG15864,CG7470,P5cr-2,Got1,Cndp2
dme00830	dme00830	Retinol metabolism	3/763	30/2906	0.993026	1	0.881935	Dmel_CG15661/Dmel_CG17322/Dmel_CG4302	3	Ugt49C1,Ugt36E1,Ugt49B1
dme00020	dme00020	Citrate cycle (TCA cycle)	4/763	39/2906	0.996548	1	0.881935	Dmel_CG6342/Dmel_CG10924/Dmel_CG1516/Dmel_CG5362	4	Irp-1B,Pepck2,PCB,Mdh1
dme00514	dme00514	Other types of O-glycan biosynthesis	3/763	33/2906	0.996694	1	0.881935	Dmel_CG7297/Dmel_CG31152/Dmel_CG10580	3	Pgant8,rumi,fng
dme00512	dme00512	Mucin type O-glycan biosynthesis	1/763	20/2906	0.99779	1	0.881935	Dmel_CG7297	1	Pgant8
dme00563	dme00563	Glycosylphosphatidylinositol (GPI)-anchor biosynthesis	1/763	20/2906	0.99779	1	0.881935	Dmel_CG44239	1	PIG-V
dme04080	dme04080	Neuroactive ligand-receptor interaction	4/763	50/2906	0.999765	1	0.881935	Dmel_CG2789/Dmel_CG10823/Dmel_CG40041/Dmel_CG12370	4	Tspo,SIFaR,Gpb5,Dh44-R2
dme04120	dme04120	Ubiquitin mediated proteolysis	10/763	98/2906	0.999983	1	0.881935	Dmel_CG14444/Dmel_CG11261/Dmel_CG9772/Dmel_CG2218/Dmel_CG7769/Dmel_CG7528/Dmel_CG9291/Dmel_CG7037/Dmel_CG4943/Dmel_CG6720	10	APC7,Cul6,Skp2,CG2218,pic,Uba2,EloC,Cbl,Smurf,Ubc2
dme00190	dme00190	Oxidative phosphorylation	4/763	120/2906	1	1	0.881935	Dmel_CG8102/Dmel_CG4634/Dmel_CG3762/Dmel_CG7625	4	ND-51L2,Nurf-38,Vha68-2,VhaM9.7-b

## Sheet: Reactome Up with Age total
GTP hydrolysis and joining of the 60S ribosomal subunit	6.92428e-18	FBgn0000100,FBgn0002593,FBgn0002626,FBgn0003274,FBgn0003279,FBgn0003517,FBgn0004867,FBgn0005533,FBgn0005593,FBgn0010078,FBgn0010265,FBgn0010408,FBgn0010409,FBgn0010411,FBgn0010412,FBgn0011272,FBgn0013325,FBgn0015521,FBgn0015756,FBgn0016726,FBgn0017579,FBgn0019936,FBgn0020910,FBgn0023170,FBgn0026372,FBgn0029785,FBgn0029897,FBgn0030136,FBgn0031980,FBgn0032518,FBgn0033699,FBgn0033912,FBgn0034138,FBg…	R-DME-72706
Nonsense Mediated Decay (NMD) independent of the Exon Junction Complex (EJC)	5.06794e-17	FBgn0000100,FBgn0002593,FBgn0002626,FBgn0003274,FBgn0003279,FBgn0003517,FBgn0004867,FBgn0005533,FBgn0005593,FBgn0010078,FBgn0010265,FBgn0010408,FBgn0010409,FBgn0010411,FBgn0010412,FBgn0011272,FBgn0013325,FBgn0015521,FBgn0015756,FBgn0016726,FBgn0017579,FBgn0019936,FBgn0020443,FBgn0020910,FBgn0023170,FBgn0026372,FBgn0029785,FBgn0029897,FBgn0030136,FBgn0031980,FBgn0032518,FBgn0033699,FBgn0033912,FBg…	R-DME-975956
Ribosome	1.05389e-15	FBgn0000100,FBgn0002590,FBgn0002593,FBgn0002626,FBgn0003274,FBgn0003279,FBgn0003517,FBgn0004867,FBgn0005533,FBgn0005593,FBgn0010078,FBgn0010265,FBgn0010408,FBgn0010409,FBgn0010411,FBgn0010412,FBgn0011272,FBgn0013325,FBgn0015521,FBgn0015756,FBgn0016726,FBgn0017579,FBgn0019936,FBgn0020910,FBgn0023170,FBgn0026372,FBgn0029785,FBgn0029897,FBgn0030136,FBgn0031980,FBgn0032518,FBgn0033699,FBgn0033912,FBg…	3010
SRP-dependent cotranslational protein targeting to membrane	1.35571e-15	FBgn0000100,FBgn0002593,FBgn0002626,FBgn0003274,FBgn0003279,FBgn0003517,FBgn0004867,FBgn0005533,FBgn0005593,FBgn0010078,FBgn0010265,FBgn0010408,FBgn0010409,FBgn0010411,FBgn0010412,FBgn0011272,FBgn0013325,FBgn0015521,FBgn0015756,FBgn0016726,FBgn0017579,FBgn0019936,FBgn0020910,FBgn0023170,FBgn0026372,FBgn0029785,FBgn0029897,FBgn0030136,FBgn0031980,FBgn0032518,FBgn0033699,FBgn0033912,FBgn0034138,FBg…	R-DME-1799339
Nonsense-Mediated Decay (NMD)	2.62257e-15	FBgn0000100,FBgn0002593,FBgn0002626,FBgn0002736,FBgn0003274,FBgn0003279,FBgn0003517,FBgn0004867,FBgn0005533,FBgn0005593,FBgn0010078,FBgn0010265,FBgn0010408,FBgn0010409,FBgn0010411,FBgn0010412,FBgn0011272,FBgn0013325,FBgn0015521,FBgn0015756,FBgn0016726,FBgn0017579,FBgn0019936,FBgn0020443,FBgn0020910,FBgn0023170,FBgn0026372,FBgn0029785,FBgn0029897,FBgn0030136,FBgn0031980,FBgn0032518,FBgn0033378,FBg…	R-DME-927802
Nonsense Mediated Decay (NMD) enhanced by the Exon Junction Complex (EJC)	2.62257e-15	FBgn0000100,FBgn0002593,FBgn0002626,FBgn0002736,FBgn0003274,FBgn0003279,FBgn0003517,FBgn0004867,FBgn0005533,FBgn0005593,FBgn0010078,FBgn0010265,FBgn0010408,FBgn0010409,FBgn0010411,FBgn0010412,FBgn0011272,FBgn0013325,FBgn0015521,FBgn0015756,FBgn0016726,FBgn0017579,FBgn0019936,FBgn0020443,FBgn0020910,FBgn0023170,FBgn0026372,FBgn0029785,FBgn0029897,FBgn0030136,FBgn0031980,FBgn0032518,FBgn0033378,FBg…	R-DME-975957
Formation of a pool of free 40S subunits	2.30285e-13	FBgn0000100,FBgn0002593,FBgn0002626,FBgn0003274,FBgn0003279,FBgn0003517,FBgn0004867,FBgn0005533,FBgn0005593,FBgn0010078,FBgn0010265,FBgn0010408,FBgn0010409,FBgn0010411,FBgn0010412,FBgn0011272,FBgn0013325,FBgn0015521,FBgn0015756,FBgn0016726,FBgn0017579,FBgn0019936,FBgn0020910,FBgn0023170,FBgn0026372,FBgn0027619,FBgn0029785,FBgn0029897,FBgn0030136,FBgn0031980,FBgn0032518,FBgn0033699,FBgn0033912,FBg…	R-DME-72689
L13a-mediated translational silencing of Ceruloplasmin expression	2.33398e-12	FBgn0000100,FBgn0002593,FBgn0002626,FBgn0003274,FBgn0003279,FBgn0003517,FBgn0004867,FBgn0004926,FBgn0005533,FBgn0005593,FBgn0010078,FBgn0010265,FBgn0010408,FBgn0010409,FBgn0010411,FBgn0010412,FBgn0011272,FBgn0013325,FBgn0015521,FBgn0015756,FBgn0016726,FBgn0017579,FBgn0019936,FBgn0020910,FBgn0023170,FBgn0026372,FBgn0027619,FBgn0029785,FBgn0029897,FBgn0030136,FBgn0031980,FBgn0032518,FBgn0033699,FBg…	R-DME-156827
Eukaryotic Translation Initiation	4.01944e-10	FBgn0000100,FBgn0002593,FBgn0002626,FBgn0003274,FBgn0003279,FBgn0003517,FBgn0004867,FBgn0004926,FBgn0005533,FBgn0005593,FBgn0010078,FBgn0010265,FBgn0010408,FBgn0010409,FBgn0010411,FBgn0010412,FBgn0011272,FBgn0013325,FBgn0015521,FBgn0015756,FBgn0016726,FBgn0017579,FBgn0019936,FBgn0020910,FBgn0023170,FBgn0026372,FBgn0027619,FBgn0029785,FBgn0029897,FBgn0030136,FBgn0031980,FBgn0032518,FBgn0033699,FBg…	R-DME-72613
Cap-dependent Translation Initiation	4.01944e-10	FBgn0000100,FBgn0002593,FBgn0002626,FBgn0003274,FBgn0003279,FBgn0003517,FBgn0004867,FBgn0004926,FBgn0005533,FBgn0005593,FBgn0010078,FBgn0010265,FBgn0010408,FBgn0010409,FBgn0010411,FBgn0010412,FBgn0011272,FBgn0013325,FBgn0015521,FBgn0015756,FBgn0016726,FBgn0017579,FBgn0019936,FBgn0020910,FBgn0023170,FBgn0026372,FBgn0027619,FBgn0029785,FBgn0029897,FBgn0030136,FBgn0031980,FBgn0032518,FBgn0033699,FBg…	R-DME-72737
Toll pathway	5.21699e-06	FBgn0000250,FBgn0002778,FBgn0002787,FBgn0003495,FBgn0010441,FBgn0010590,FBgn0011274,FBgn0015282,FBgn0016697,FBgn0020369,FBgn0023175,FBgn0026380,FBgn0028684,FBgn0028686,FBgn0028687,FBgn0028689,FBgn0028690,FBgn0028692,FBgn0028694,FBgn0028695,FBgn0028990,FBgn0029134,FBgn0032216,FBgn0033402,FBgn0039102,FBgn0086134,FBgn0250746,FBgn0250843,FBgn0261396,FBgn0263121,FBgn0266666	R-DME-209449
Innate Immune System	7.75752e-06	FBgn0000109,FBgn0000250,FBgn0000416,FBgn0001089,FBgn0001187,FBgn0001291,FBgn0001297,FBgn0001941,FBgn0002787,FBgn0002930,FBgn0003660,FBgn0003888,FBgn0004636,FBgn0004638,FBgn0004657,FBgn0010225,FBgn0010341,FBgn0010395,FBgn0010424,FBgn0010590,FBgn0011274,FBgn0011672,FBgn0011774,FBgn0013733,FBgn0013763,FBgn0013770,FBgn0013987,FBgn0014018,FBgn0014020,FBgn0015279,FBgn0015282,FBgn0015296,FBgn0015477,FBg…	R-DME-168249
Degradation of NF-kappa-B inhibitor, CACT	7.77111e-06	FBgn0000250,FBgn0002778,FBgn0002787,FBgn0003495,FBgn0010441,FBgn0010590,FBgn0011274,FBgn0015282,FBgn0016697,FBgn0020369,FBgn0023175,FBgn0026380,FBgn0028684,FBgn0028686,FBgn0028687,FBgn0028689,FBgn0028690,FBgn0028692,FBgn0028694,FBgn0028695,FBgn0029134,FBgn0032216,FBgn0033402,FBgn0086134,FBgn0250746,FBgn0250843,FBgn0261396,FBgn0263121,FBgn0266666	R-DME-209406
Metabolism of RNA	1.24755e-05	FBgn0000100,FBgn0000426,FBgn0002593,FBgn0002626,FBgn0002736,FBgn0002787,FBgn0003062,FBgn0003274,FBgn0003279,FBgn0003321,FBgn0003517,FBgn0004867,FBgn0005533,FBgn0005593,FBgn0005648,FBgn0010078,FBgn0010220,FBgn0010265,FBgn0010379,FBgn0010408,FBgn0010409,FBgn0010411,FBgn0010412,FBgn0010590,FBgn0010774,FBgn0011272,FBgn0011837,FBgn0013325,FBgn0013756,FBgn0013987,FBgn0014189,FBgn0015282,FBgn0015521,FBg…	R-DME-8953854
Neutrophil degranulation	2.99881e-05	FBgn0000109,FBgn0000416,FBgn0001089,FBgn0001187,FBgn0001941,FBgn0002787,FBgn0002930,FBgn0003660,FBgn0003888,FBgn0004636,FBgn0004657,FBgn0010225,FBgn0010395,FBgn0010424,FBgn0011274,FBgn0011672,FBgn0011774,FBgn0013733,FBgn0013763,FBgn0013770,FBgn0014018,FBgn0014020,FBgn0015477,FBgn0015765,FBgn0015789,FBgn0015797,FBgn0016675,FBgn0016697,FBgn0020414,FBgn0020415,FBgn0020416,FBgn0022355,FBgn0024293,FBg…	R-DME-6798695
Metabolism of Angiotensinogen to Angiotensins	0.000100349	FBgn0000594,FBgn0004108,FBgn0012037,FBgn0016122,FBgn0027578,FBgn0027584,FBgn0029093,FBgn0029769,FBgn0029843,FBgn0030223,FBgn0030425,FBgn0031327,FBgn0032536,FBgn0032613,FBgn0033366,FBgn0033742,FBgn0035076,FBgn0036970,FBgn0037727,FBgn0038818,FBgn0038897,FBgn0039022,FBgn0039023,FBgn0039024,FBgn0039564,FBgn0039609,FBgn0039611,FBgn0039612,FBgn0039640,FBgn0039656,FBgn0051445,FBgn0058470,FBgn0259716,FBg…	R-DME-2022377
Metabolism of amino acids and derivatives	0.000708641	FBgn0000566,FBgn0001124,FBgn0001208,FBgn0002787,FBgn0003965,FBgn0010590,FBgn0014031,FBgn0014427,FBgn0014455,FBgn0015282,FBgn0016013,FBgn0016697,FBgn0020369,FBgn0023175,FBgn0023522,FBgn0026380,FBgn0028684,FBgn0028686,FBgn0028687,FBgn0028689,FBgn0028690,FBgn0028692,FBgn0028694,FBgn0028695,FBgn0029133,FBgn0029134,FBgn0029762,FBgn0029823,FBgn0029969,FBgn0030482,FBgn0030575,FBgn0030612,FBgn0030653,FBg…	R-DME-71291
Activation of NF-kappaB in B cells	0.000958124	FBgn0000250,FBgn0002787,FBgn0010590,FBgn0011274,FBgn0014018,FBgn0015282,FBgn0016697,FBgn0020369,FBgn0023175,FBgn0026380,FBgn0028684,FBgn0028686,FBgn0028687,FBgn0028689,FBgn0028690,FBgn0028692,FBgn0028694,FBgn0028695,FBgn0029133,FBgn0029134,FBgn0031317,FBgn0086134,FBgn0250746,FBgn0250843,FBgn0261394,FBgn0261396,FBgn0263121	R-DME-1169091
Nuclear CI is degraded	0.00164117	FBgn0002778,FBgn0002787,FBgn0004859,FBgn0010590,FBgn0015282,FBgn0016697,FBgn0020369,FBgn0023175,FBgn0026380,FBgn0028684,FBgn0028686,FBgn0028687,FBgn0028689,FBgn0028690,FBgn0028692,FBgn0028694,FBgn0028695,FBgn0029134,FBgn0032216,FBgn0086134,FBgn0250746,FBgn0250843,FBgn0261396,FBgn0263121,FBgn0266666	R-DME-216167
Signaling by Interleukins	0.00198522	FBgn0000250,FBgn0001291,FBgn0001297,FBgn0002787,FBgn0003660,FBgn0004638,FBgn0010590,FBgn0011274,FBgn0013987,FBgn0014018,FBgn0015279,FBgn0015282,FBgn0015765,FBgn0016697,FBgn0016917,FBgn0019972,FBgn0020224,FBgn0020369,FBgn0020381,FBgn0020412,FBgn0023175,FBgn0024222,FBgn0026380,FBgn0027889,FBgn0028684,FBgn0028686,FBgn0028687,FBgn0028689,FBgn0028690,FBgn0028692,FBgn0028694,FBgn0028695,FBgn0029133,FBg…	R-DME-449147
Immune System	0.00203082	FBgn0000109,FBgn0000250,FBgn0000416,FBgn0000721,FBgn0001089,FBgn0001187,FBgn0001291,FBgn0001297,FBgn0001941,FBgn0002787,FBgn0002930,FBgn0003660,FBgn0003888,FBgn0004395,FBgn0004636,FBgn0004638,FBgn0004657,FBgn0010225,FBgn0010241,FBgn0010341,FBgn0010379,FBgn0010395,FBgn0010424,FBgn0010590,FBgn0011274,FBgn0011672,FBgn0011774,FBgn0013733,FBgn0013763,FBgn0013770,FBgn0013987,FBgn0014018,FBgn0014020,FBg…	R-DME-168256
FCERI mediated NF-kB activation	0.00234083	FBgn0000250,FBgn0002787,FBgn0010590,FBgn0011274,FBgn0014018,FBgn0015282,FBgn0016697,FBgn0020369,FBgn0023175,FBgn0026380,FBgn0028684,FBgn0028686,FBgn0028687,FBgn0028689,FBgn0028690,FBgn0028692,FBgn0028694,FBgn0028695,FBgn0029133,FBgn0029134,FBgn0086134,FBgn0250746,FBgn0250843,FBgn0261394,FBgn0261396,FBgn0263121	R-DME-2871837
Degradation of CRY	0.00407199	FBgn0002778,FBgn0002787,FBgn0010590,FBgn0015282,FBgn0016697,FBgn0020369,FBgn0023175,FBgn0026380,FBgn0028684,FBgn0028686,FBgn0028687,FBgn0028689,FBgn0028690,FBgn0028692,FBgn0028694,FBgn0028695,FBgn0029134,FBgn0032216,FBgn0086134,FBgn0250746,FBgn0250843,FBgn0261396,FBgn0263121,FBgn0266666	R-DME-538864
Association of TriC/CCT with target proteins during biosynthesis	0.00585573	FBgn0003676,FBgn0010621,FBgn0015019,FBgn0027329,FBgn0030086,FBgn0030300,FBgn0032444,FBgn0037632,FBgn0284436	R-DME-390471
Downstream TCR signaling	0.00743183	FBgn0000250,FBgn0002787,FBgn0010590,FBgn0011274,FBgn0014018,FBgn0015282,FBgn0016697,FBgn0020369,FBgn0023175,FBgn0026380,FBgn0028684,FBgn0028686,FBgn0028687,FBgn0028689,FBgn0028690,FBgn0028692,FBgn0028694,FBgn0028695,FBgn0029133,FBgn0029134,FBgn0086134,FBgn0250746,FBgn0250843,FBgn0261394,FBgn0261396,FBgn0263121	R-DME-202424
Dectin-1 mediated noncanonical NF-kB signaling	0.00743183	FBgn0002787,FBgn0010590,FBgn0011274,FBgn0014018,FBgn0015282,FBgn0016697,FBgn0020369,FBgn0023175,FBgn0024222,FBgn0026380,FBgn0028684,FBgn0028686,FBgn0028687,FBgn0028689,FBgn0028690,FBgn0028692,FBgn0028694,FBgn0028695,FBgn0029133,FBgn0029134,FBgn0086134,FBgn0250746,FBgn0250843,FBgn0261394,FBgn0261396,FBgn0263121	R-DME-5607761
TNFR2 non-canonical NF-kB pathway	0.00743183	FBgn0002787,FBgn0010590,FBgn0011274,FBgn0014018,FBgn0015282,FBgn0016697,FBgn0020369,FBgn0023175,FBgn0024222,FBgn0026380,FBgn0028684,FBgn0028686,FBgn0028687,FBgn0028689,FBgn0028690,FBgn0028692,FBgn0028694,FBgn0028695,FBgn0029133,FBgn0029134,FBgn0086134,FBgn0250746,FBgn0250843,FBgn0261394,FBgn0261396,FBgn0263121	R-DME-5668541
NIK-->noncanonical NF-kB signaling	0.00743183	FBgn0002787,FBgn0010590,FBgn0011274,FBgn0014018,FBgn0015282,FBgn0016697,FBgn0020369,FBgn0023175,FBgn0024222,FBgn0026380,FBgn0028684,FBgn0028686,FBgn0028687,FBgn0028689,FBgn0028690,FBgn0028692,FBgn0028694,FBgn0028695,FBgn0029133,FBgn0029134,FBgn0086134,FBgn0250746,FBgn0250843,FBgn0261394,FBgn0261396,FBgn0263121	R-DME-5676590
Peptide hormone metabolism	0.00800446	FBgn0000594,FBgn0004108,FBgn0012037,FBgn0016122,FBgn0027578,FBgn0027584,FBgn0029093,FBgn0029769,FBgn0029843,FBgn0030223,FBgn0030425,FBgn0031327,FBgn0032536,FBgn0032613,FBgn0033366,FBgn0033742,FBgn0035076,FBgn0036970,FBgn0037727,FBgn0038818,FBgn0038897,FBgn0039022,FBgn0039023,FBgn0039024,FBgn0039564,FBgn0039609,FBgn0039611,FBgn0039612,FBgn0039640,FBgn0039656,FBgn0051445,FBgn0058470,FBgn0259716,FBg…	R-DME-2980736
Transcriptional regulation by RUNX1	0.0081787	FBgn0000139,FBgn0001197,FBgn0002787,FBgn0003042,FBgn0003334,FBgn0003507,FBgn0003862,FBgn0003963,FBgn0005561,FBgn0010315,FBgn0010590,FBgn0013770,FBgn0015282,FBgn0015805,FBgn0016697,FBgn0020369,FBgn0020388,FBgn0023175,FBgn0026206,FBgn0026380,FBgn0028684,FBgn0028686,FBgn0028687,FBgn0028689,FBgn0028690,FBgn0028692,FBgn0028694,FBgn0028695,FBgn0029133,FBgn0029134,FBgn0032329,FBgn0032330,FBgn0033875,FBg…	R-DME-8878171
Antigen processing-Cross presentation	0.00994059	FBgn0002787,FBgn0004657,FBgn0010395,FBgn0010590,FBgn0015282,FBgn0016697,FBgn0020369,FBgn0023175,FBgn0026380,FBgn0028684,FBgn0028686,FBgn0028687,FBgn0028689,FBgn0028690,FBgn0028692,FBgn0028694,FBgn0028695,FBgn0029133,FBgn0029134,FBgn0086134,FBgn0250746,FBgn0250843,FBgn0261394,FBgn0261396,FBgn0263121	R-DME-1236975
TCR signaling	0.0126555	FBgn0000250,FBgn0002787,FBgn0010590,FBgn0011274,FBgn0014018,FBgn0015282,FBgn0016697,FBgn0020369,FBgn0023175,FBgn0026380,FBgn0028684,FBgn0028686,FBgn0028687,FBgn0028689,FBgn0028690,FBgn0028692,FBgn0028694,FBgn0028695,FBgn0029133,FBgn0029134,FBgn0086134,FBgn0250746,FBgn0250843,FBgn0261394,FBgn0261396,FBgn0263121	R-DME-202403
Interleukin-1 family signaling	0.015861	FBgn0000250,FBgn0002787,FBgn0010590,FBgn0011274,FBgn0014018,FBgn0015282,FBgn0016697,FBgn0016917,FBgn0019972,FBgn0020369,FBgn0020381,FBgn0023175,FBgn0024222,FBgn0026380,FBgn0028684,FBgn0028686,FBgn0028687,FBgn0028689,FBgn0028690,FBgn0028692,FBgn0028694,FBgn0028695,FBgn0029133,FBgn0029134,FBgn0086134,FBgn0250746,FBgn0250843,FBgn0261394,FBgn0261396,FBgn0263121	R-DME-446652
Cross-presentation of soluble exogenous antigens (endosomes)	0.0178206	FBgn0002787,FBgn0010590,FBgn0015282,FBgn0016697,FBgn0020369,FBgn0023175,FBgn0026380,FBgn0028684,FBgn0028686,FBgn0028687,FBgn0028689,FBgn0028690,FBgn0028692,FBgn0028694,FBgn0028695,FBgn0029133,FBgn0029134,FBgn0086134,FBgn0250746,FBgn0250843,FBgn0261394,FBgn0261396,FBgn0263121	R-DME-1236978
Cytokine Signaling in Immune system	0.0199078	FBgn0000250,FBgn0001291,FBgn0001297,FBgn0002787,FBgn0003660,FBgn0004638,FBgn0010379,FBgn0010590,FBgn0011274,FBgn0013987,FBgn0014018,FBgn0015279,FBgn0015282,FBgn0015765,FBgn0016697,FBgn0016917,FBgn0019972,FBgn0020224,FBgn0020369,FBgn0020381,FBgn0020412,FBgn0023175,FBgn0024222,FBgn0026380,FBgn0027889,FBgn0028684,FBgn0028686,FBgn0028687,FBgn0028689,FBgn0028690,FBgn0028692,FBgn0028694,FBgn0028695,FBg…	R-DME-1280215
Metabolism of steroid hormones	0.0215709	FBgn0002930,FBgn0005670,FBgn0014469,FBgn0015033,FBgn0015035,FBgn0015037,FBgn0023541,FBgn0024293,FBgn0028983,FBgn0028984,FBgn0028988,FBgn0028990,FBgn0029994,FBgn0030367,FBgn0031694,FBgn0031695,FBgn0031925,FBgn0031973,FBgn0033113,FBgn0033115,FBgn0033397,FBgn0035344,FBgn0036778,FBgn0038299,FBgn0039043,FBgn0044011,FBgn0083141,FBgn0086254,FBgn0265137	R-DME-196071
Degradation of PER	0.0229898	FBgn0002778,FBgn0002787,FBgn0010590,FBgn0015282,FBgn0016697,FBgn0020369,FBgn0023175,FBgn0026380,FBgn0028684,FBgn0028686,FBgn0028687,FBgn0028689,FBgn0028690,FBgn0028692,FBgn0028694,FBgn0028695,FBgn0029134,FBgn0032216,FBgn0086134,FBgn0250746,FBgn0250843,FBgn0261396,FBgn0263121,FBgn0266666	R-DME-432524
G1/S DNA Damage Checkpoints	0.0251702	FBgn0002787,FBgn0010316,FBgn0010590,FBgn0015282,FBgn0016697,FBgn0019686,FBgn0020369,FBgn0023175,FBgn0026380,FBgn0028684,FBgn0028686,FBgn0028687,FBgn0028689,FBgn0028690,FBgn0028692,FBgn0028694,FBgn0028695,FBgn0029133,FBgn0029134,FBgn0039044,FBgn0045035,FBgn0086134,FBgn0250746,FBgn0250843,FBgn0261394,FBgn0261396,FBgn0263121	R-DME-69615
FBXL7 down-regulates AURKA during mitotic entry and in early mitosis	0.0293402	FBgn0000147,FBgn0002787,FBgn0010590,FBgn0015282,FBgn0016697,FBgn0020369,FBgn0023175,FBgn0024227,FBgn0026380,FBgn0028684,FBgn0028686,FBgn0028687,FBgn0028689,FBgn0028690,FBgn0028692,FBgn0028694,FBgn0028695,FBgn0029133,FBgn0029134,FBgn0031528,FBgn0037236,FBgn0039554,FBgn0086134,FBgn0250746,FBgn0250843,FBgn0261394,FBgn0261396,FBgn0263121	R-DME-8854050
Formation of the ternary complex, and subsequently, the 43S complex	0.0342019	FBgn0003517,FBgn0004867,FBgn0004926,FBgn0005533,FBgn0010265,FBgn0010408,FBgn0010411,FBgn0010412,FBgn0015521,FBgn0019936,FBgn0027619,FBgn0030136,FBgn0033699,FBgn0033912,FBgn0034138,FBgn0034743,FBgn0038277,FBgn0039300,FBgn0039713,FBgn0039757,FBgn0261592,FBgn0261596,FBgn0261597,FBgn0261599,FBgn0285947,FBgn0286213	R-DME-72695
Proteasome	0.0385941	FBgn0002787,FBgn0010590,FBgn0015282,FBgn0016697,FBgn0020369,FBgn0023175,FBgn0026380,FBgn0028684,FBgn0028686,FBgn0028687,FBgn0028689,FBgn0028690,FBgn0028692,FBgn0028694,FBgn0028695,FBgn0029133,FBgn0029134,FBgn0086134,FBgn0250746,FBgn0250843,FBgn0261394,FBgn0261396,FBgn0263121,FBgn0266666	3050
Interleukin-1 signaling	0.0399138	FBgn0000250,FBgn0002787,FBgn0010590,FBgn0011274,FBgn0014018,FBgn0015282,FBgn0016697,FBgn0020369,FBgn0023175,FBgn0024222,FBgn0026380,FBgn0028684,FBgn0028686,FBgn0028687,FBgn0028689,FBgn0028690,FBgn0028692,FBgn0028694,FBgn0028695,FBgn0029133,FBgn0029134,FBgn0086134,FBgn0250746,FBgn0250843,FBgn0261394,FBgn0261396,FBgn0263121	R-DME-9020702
Signaling by the B Cell Receptor (BCR)	0.0481295	FBgn0000250,FBgn0002787,FBgn0004638,FBgn0010424,FBgn0010590,FBgn0011274,FBgn0014018,FBgn0015279,FBgn0015282,FBgn0016697,FBgn0020369,FBgn0023175,FBgn0026380,FBgn0028684,FBgn0028686,FBgn0028687,FBgn0028689,FBgn0028690,FBgn0028692,FBgn0028694,FBgn0028695,FBgn0029133,FBgn0029134,FBgn0031317,FBgn0033027,FBgn0040068,FBgn0045073,FBgn0086134,FBgn0250746,FBgn0250843,FBgn0261394,FBgn0261396,FBgn0263121	R-DME-983705

## Sheet: Reactome Down with age total 
Mitochondrial translation elongation	1.08112e-32	FBgn0001995,FBgn0003714,FBgn0011787,FBgn0014023,FBgn0023519,FBgn0025336,FBgn0026089,FBgn0026261,FBgn0026741,FBgn0027615,FBgn0028648,FBgn0029718,FBgn0030433,FBgn0030552,FBgn0030572,FBgn0030686,FBgn0030692,FBgn0030786,FBgn0031231,FBgn0031357,FBgn0031639,FBgn0031651,FBgn0031660,FBgn0032053,FBgn0032236,FBgn0032261,FBgn0032720,FBgn0033208,FBgn0033480,FBgn0033816,FBgn0033907,FBgn0034001,FBgn0034361,FBg…	R-DME-5389840
Mitochondrial translation	1.62292e-31	FBgn0001995,FBgn0003714,FBgn0011787,FBgn0014023,FBgn0023519,FBgn0025336,FBgn0026089,FBgn0026261,FBgn0026741,FBgn0027615,FBgn0028648,FBgn0029718,FBgn0030433,FBgn0030552,FBgn0030572,FBgn0030686,FBgn0030692,FBgn0030786,FBgn0031231,FBgn0031357,FBgn0031639,FBgn0031651,FBgn0031660,FBgn0032053,FBgn0032236,FBgn0032261,FBgn0032720,FBgn0033208,FBgn0033480,FBgn0033816,FBgn0033907,FBgn0034001,FBgn0034361,FBg…	R-DME-5368287
Mitochondrial translation termination	5.79453e-31	FBgn0001995,FBgn0003714,FBgn0011787,FBgn0014023,FBgn0023519,FBgn0025336,FBgn0026089,FBgn0026261,FBgn0026741,FBgn0027615,FBgn0028648,FBgn0029718,FBgn0030433,FBgn0030552,FBgn0030572,FBgn0030686,FBgn0030692,FBgn0030786,FBgn0031231,FBgn0031357,FBgn0031639,FBgn0031651,FBgn0031660,FBgn0032053,FBgn0032236,FBgn0032261,FBgn0032720,FBgn0033208,FBgn0033480,FBgn0033816,FBgn0033907,FBgn0034001,FBgn0034361,FBg…	R-DME-5419276
Oxidative phosphorylation	3.90587e-29	FBgn0001989,FBgn0005671,FBgn0010217,FBgn0010612,FBgn0011211,FBgn0011227,FBgn0011361,FBgn0011455,FBgn0014028,FBgn0014391,FBgn0015031,FBgn0016119,FBgn0016120,FBgn0016691,FBgn0017566,FBgn0017567,FBgn0019624,FBgn0019644,FBgn0019957,FBgn0020235,FBgn0021906,FBgn0021967,FBgn0022097,FBgn0025839,FBgn0027779,FBgn0027785,FBgn0028342,FBgn0028662,FBgn0028671,FBgn0029868,FBgn0029888,FBgn0030605,FBgn0030610,FBg…	190
The citric acid (TCA) cycle and respiratory electron transport	1.88998e-27	FBgn0004363,FBgn0004888,FBgn0010100,FBgn0010217,FBgn0010340,FBgn0010352,FBgn0010473,FBgn0010612,FBgn0011211,FBgn0011227,FBgn0011361,FBgn0011455,FBgn0013672,FBgn0013675,FBgn0013676,FBgn0013681,FBgn0013684,FBgn0014028,FBgn0014391,FBgn0016119,FBgn0016120,FBgn0016691,FBgn0017566,FBgn0017567,FBgn0019624,FBgn0019644,FBgn0019957,FBgn0020235,FBgn0021906,FBgn0021967,FBgn0025839,FBgn0027291,FBgn0027785,FBg…	R-DME-1428517
Respiratory electron transport, ATP synthesis by chemiosmotic coupling, and heat production by uncoupling proteins.	1.35369e-24	FBgn0010217,FBgn0010340,FBgn0010612,FBgn0011211,FBgn0011227,FBgn0011361,FBgn0011455,FBgn0013672,FBgn0013675,FBgn0013676,FBgn0013681,FBgn0013684,FBgn0014391,FBgn0016119,FBgn0016120,FBgn0016691,FBgn0017566,FBgn0017567,FBgn0019624,FBgn0019644,FBgn0019957,FBgn0020235,FBgn0021906,FBgn0021967,FBgn0025839,FBgn0027785,FBgn0028342,FBgn0029868,FBgn0029888,FBgn0030605,FBgn0030718,FBgn0030733,FBgn0030853,FBg…	R-DME-163200
Respiratory electron transport	2.21222e-17	FBgn0010340,FBgn0011227,FBgn0011361,FBgn0011455,FBgn0013675,FBgn0013676,FBgn0013681,FBgn0013684,FBgn0017566,FBgn0017567,FBgn0019624,FBgn0019957,FBgn0021906,FBgn0021967,FBgn0025839,FBgn0027785,FBgn0029868,FBgn0029888,FBgn0030605,FBgn0030718,FBgn0030733,FBgn0030853,FBgn0031021,FBgn0031066,FBgn0031436,FBgn0031505,FBgn0031684,FBgn0031771,FBgn0031830,FBgn0032033,FBgn0032205,FBgn0032511,FBgn0032833,FBg…	R-DME-611105
Complex I biogenesis	3.00633e-11	FBgn0010340,FBgn0011361,FBgn0011455,FBgn0013681,FBgn0013684,FBgn0017566,FBgn0017567,FBgn0019957,FBgn0021967,FBgn0025839,FBgn0027785,FBgn0029868,FBgn0029888,FBgn0030605,FBgn0030718,FBgn0030853,FBgn0031021,FBgn0031436,FBgn0031505,FBgn0031684,FBgn0031771,FBgn0032033,FBgn0032511,FBgn0033570,FBgn0033961,FBgn0034576,FBgn0034645,FBgn0035046,FBgn0037001,FBgn0037777,FBgn0037880,FBgn0039689,FBgn0039909,FBg…	R-DME-6799198
Formation of ATP by chemiosmotic coupling	2.65966e-06	FBgn0010217,FBgn0010612,FBgn0011211,FBgn0013672,FBgn0014391,FBgn0016119,FBgn0016120,FBgn0016691,FBgn0019644,FBgn0020235,FBgn0028342,FBgn0034081,FBgn0035032,FBgn0038224,FBgn0039830	R-DME-163210
Cristae formation	2.65966e-06	FBgn0010217,FBgn0010612,FBgn0011211,FBgn0013672,FBgn0014391,FBgn0016119,FBgn0016120,FBgn0016691,FBgn0019644,FBgn0020235,FBgn0028342,FBgn0034081,FBgn0035032,FBgn0038224,FBgn0039830	R-DME-8949613
Neuronal System	6.51566e-05	FBgn0000024,FBgn0000038,FBgn0000039,FBgn0000253,FBgn0000303,FBgn0000326,FBgn0000535,FBgn0000667,FBgn0001123,FBgn0001134,FBgn0001145,FBgn0001624,FBgn0003011,FBgn0003301,FBgn0003353,FBgn0003380,FBgn0004118,FBgn0004179,FBgn0004242,FBgn0004244,FBgn0004516,FBgn0004574,FBgn0004575,FBgn0004619,FBgn0004623,FBgn0004852,FBgn0004910,FBgn0004921,FBgn0005564,FBgn0005586,FBgn0010240,FBgn0010399,FBgn0010414,FBg…	R-DME-112316
Mitochondrial biogenesis	8.76401e-05	FBgn0001098,FBgn0010217,FBgn0010612,FBgn0011211,FBgn0013672,FBgn0014391,FBgn0016119,FBgn0016120,FBgn0016691,FBgn0019644,FBgn0020235,FBgn0028342,FBgn0029783,FBgn0034081,FBgn0035032,FBgn0038224,FBgn0039830	R-DME-1592230
Citric acid cycle (TCA cycle)	0.000347731	FBgn0004888,FBgn0010100,FBgn0010352,FBgn0014028,FBgn0027291,FBgn0029155,FBgn0036762,FBgn0037643,FBgn0037873,FBgn0037891,FBgn0038922,FBgn0039112,FBgn0039358,FBgn0261439,FBgn0261955,FBgn0262559,FBgn0286222	R-DME-71403
Translation	0.000424726	FBgn0000557,FBgn0000559,FBgn0001995,FBgn0003714,FBgn0011787,FBgn0014023,FBgn0015218,FBgn0022023,FBgn0023519,FBgn0025336,FBgn0026089,FBgn0026261,FBgn0026741,FBgn0027615,FBgn0028648,FBgn0028697,FBgn0029629,FBgn0029718,FBgn0030433,FBgn0030552,FBgn0030572,FBgn0030686,FBgn0030692,FBgn0030786,FBgn0031231,FBgn0031357,FBgn0031639,FBgn0031651,FBgn0031660,FBgn0032053,FBgn0032236,FBgn0032261,FBgn0032720,FBg…	R-DME-72766
Transmission across Chemical Synapses	0.00254564	FBgn0000024,FBgn0000038,FBgn0000039,FBgn0000253,FBgn0000303,FBgn0000326,FBgn0000667,FBgn0001123,FBgn0001134,FBgn0001145,FBgn0001624,FBgn0003011,FBgn0003301,FBgn0004118,FBgn0004179,FBgn0004242,FBgn0004244,FBgn0004516,FBgn0004574,FBgn0004575,FBgn0004619,FBgn0004623,FBgn0004852,FBgn0004910,FBgn0004921,FBgn0005586,FBgn0010240,FBgn0010399,FBgn0010414,FBgn0011288,FBgn0013303,FBgn0013342,FBgn0013343,FBg…	R-DME-112315
Metabolism	0.00643961	FBgn0000024,FBgn0000253,FBgn0000303,FBgn0000316,FBgn0000326,FBgn0000337,FBgn0000579,FBgn0001098,FBgn0001128,FBgn0001145,FBgn0002524,FBgn0002937,FBgn0003071,FBgn0003091,FBgn0003141,FBgn0003162,FBgn0003189,FBgn0003204,FBgn0003218,FBgn0003257,FBgn0003423,FBgn0003656,FBgn0004047,FBgn0004363,FBgn0004507,FBgn0004514,FBgn0004623,FBgn0004784,FBgn0004852,FBgn0004888,FBgn0004910,FBgn0004921,FBgn0010100,FBg…	R-DME-1430728
Pyruvate metabolism and Citric Acid (TCA) cycle	0.0223292	FBgn0004363,FBgn0004888,FBgn0010100,FBgn0010352,FBgn0010473,FBgn0014028,FBgn0027291,FBgn0028325,FBgn0028482,FBgn0029155,FBgn0029722,FBgn0029958,FBgn0033657,FBgn0036762,FBgn0037643,FBgn0037697,FBgn0037873,FBgn0037891,FBgn0038922,FBgn0039112,FBgn0039358,FBgn0039635,FBgn0261439,FBgn0261955,FBgn0262559,FBgn0283658,FBgn0286222	R-DME-71406
Potassium Channels	0.0366688	FBgn0000535,FBgn0003353,FBgn0003380,FBgn0004623,FBgn0004921,FBgn0005564,FBgn0017561,FBgn0029761,FBgn0030011,FBgn0033494,FBgn0037690,FBgn0038165,FBgn0260971,FBgn0262593,FBgn0262685,FBgn0263220,FBgn0263397,FBgn0267252	R-DME-1296071

## Sheet: 5’UTR up m6A & down age kegg
	ID	Description	GeneRatio	BgRatio	pvalue	p.adjust	qvalue	geneID	Count	symbol
dme04745	dme04745	Phototransduction - fly	9/123	29/2906	1.59369e-06	0.000109964	9.89763e-05	Dmel_CG17759/Dmel_CG6622/Dmel_CG18069/Dmel_CG33174/Dmel_CG15855/Dmel_CG8472/Dmel_CG44746/Dmel_CG3694/Dmel_CG3620	9	Galphaq,Pkc53E,CaMKII,inaE,Eip63F-1,Cam,rdgC,Ggamma30A,norpA
dme04391	dme04391	Hippo signaling pathway - fly	11/123	55/2906	1.22556e-05	0.000422819	0.000380569	Dmel_CG2048/Dmel_CG42783/Dmel_CG1725/Dmel_CG32717/Dmel_CG31774/Dmel_CG32179/Dmel_CG6383/Dmel_CG12676/Dmel_CG42318/Dmel_CG17941/Dmel_CG10917	11	dco,aPKC,dlg1,sdt,fred,Krn,crb,ed,app,ds,fj
dme04711	dme04711	Circadian rhythm - fly	4/123	2906-12-01	0.00116182	0.0267219	0.0240517	Dmel_CG17888/Dmel_CG2048/Dmel_CG2621/Dmel_CG3234	4	Pdp1,dco,sgg,tim
dme00564	dme00564	Glycerophospholipid metabolism	8/123	59/2906	0.00295651	0.0509998	0.0459037	Dmel_CG6016/Dmel_CG8766/Dmel_CG3812/Dmel_CG8256/Dmel_CG7149/Dmel_CG12345/Dmel_CG8805/Dmel_CG42667	8	bbc,Taz,Agpat1,Gpo1,CG7149,ChAT,wun2,rdgA
dme04080	dme04080	Neuroactive ligand-receptor interaction	7/123	50/2906	0.00449392	0.062016	0.0558192	Dmel_CG10537/Dmel_CG3022/Dmel_CG33517/Dmel_CG33513/Dmel_CG9652/Dmel_CG17336/Dmel_CG7446	7	Rdl,GABA-B-R3,Dop2R,Nmdar2,Dop1R1,Lcch3,Grd
dme04120	dme04120	Ubiquitin mediated proteolysis	10/123	98/2906	0.00757045	0.0870602	0.0783608	Dmel_CG3000/Dmel_CG8188/Dmel_CG5087/Dmel_CG7425/Dmel_CG2257/Dmel_CG2924/Dmel_CG42279/Dmel_CG5788/Dmel_CG10682/Dmel_CG4502	10	fzr,CG8188,CG5087,eff,UbcE2H,CG2924,Nedd4,Ubc10,vih,CG4502
dme00565	dme00565	Ether lipid metabolism	4/123	23/2906	0.014485	0.142781	0.128514	Dmel_CG6016/Dmel_CG8440/Dmel_CG7149/Dmel_CG8805	4	bbc,Lis-1,CG7149,wun2
dme04320	dme04320	Dorso-ventral axis formation	4/123	28/2906	0.0284751	0.224116	0.201722	Dmel_CG15793/Dmel_CG9659/Dmel_CG11491/Dmel_CG3399	4	Dsor1,egh,br,capu
dme04070	dme04070	Phosphatidylinositol signaling system	6/123	56/2906	0.0292325	0.224116	0.201722	Dmel_CG3573/Dmel_CG6622/Dmel_CG15855/Dmel_CG8472/Dmel_CG3620/Dmel_CG42667	6	Ocrl,Pkc53E,Eip63F-1,Cam,norpA,rdgA
dme04144	dme04144	Endocytosis	10/123	124/2906	0.0348774	0.240654	0.216607	Dmel_CG5915/Dmel_CG3664/Dmel_CG42783/Dmel_CG9012/Dmel_CG42279/Dmel_CG31064/Dmel_CG31158/Dmel_CG14296/Dmel_CG18102/Dmel_CG8532	10	Rab7,Rab5,aPKC,Chc,Nedd4,CG31064,Efa6,EndoA,shi,lqf
dme04341	dme04341	Hedgehog signaling pathway - fly	4/123	34/2906	0.0531665	0.333499	0.300175	Dmel_CG12537/Dmel_CG2048/Dmel_CG6963/Dmel_CG2621	4	rdx,dco,gish,sgg
dme04068	dme04068	FoxO signaling pathway	5/123	60/2906	0.107672	0.619113	0.557249	Dmel_CG15793/Dmel_CG1490/Dmel_CG2048/Dmel_CG11658/Dmel_CG11324	5	Dsor1,Usp7,dco,CG11658,homer
dme00250	dme00250	Alanine, aspartate and glutamate metabolism	3/123	29/2906	0.121846	0.64672	0.582098	Dmel_CG1640/Dmel_CG7145/Dmel_CG14994	3	CG1640,P5CDh1,Gad1
dme00511	dme00511	Other glycan degradation	2/123	16/2906	0.145068	0.655858	0.590322	Dmel_CG8824/Dmel_CG4606	2	fdl,alpha-Man-IIb
dme04392	dme04392	Hippo signaling pathway - multiple species	2/123	16/2906	0.145068	0.655858	0.590322	Dmel_CG2048/Dmel_CG17941	2	dco,ds
dme04310	dme04310	Wnt signaling pathway	6/123	87/2906	0.160329	0.655858	0.590322	Dmel_CG2048/Dmel_CG2621/Dmel_CG6622/Dmel_CG18069/Dmel_CG17697/Dmel_CG3620	6	dco,sgg,Pkc53E,CaMKII,fz,norpA
dme00514	dme00514	Other types of O-glycan biosynthesis	3/123	33/2906	0.161588	0.655858	0.590322	Dmel_CG30463/Dmel_CG6097/Dmel_CG11388	3	Pgant9,rt,Xxylt
dme04145	dme04145	Phagosome	5/123	72/2906	0.187031	0.692977	0.623732	Dmel_CG5915/Dmel_CG3664/Dmel_CG3161/Dmel_CG11326/Dmel_CG2512	5	Rab7,Rab5,Vha16-1,Tsp,alphaTub84D
dme01210	dme01210	2-Oxocarboxylic acid metabolism	2/123	19/2906	0.19082	0.692977	0.623732	Dmel_CG1640/Dmel_CG12233	2	CG1640,Idh3a
dme00561	dme00561	Glycerolipid metabolism	3/123	38/2906	0.21579	0.741975	0.667834	Dmel_CG3812/Dmel_CG8805/Dmel_CG42667	3	Agpat1,wun2,rdgA
dme04150	dme04150	mTOR signaling pathway	6/123	97/2906	0.225818	0.741975	0.667834	Dmel_CG15793/Dmel_CG2621/Dmel_CG4035/Dmel_CG6622/Dmel_CG17697/Dmel_CG33100	6	Dsor1,sgg,eIF4E1,Pkc53E,fz,eIF4EHP
dme01040	dme01040	Biosynthesis of unsaturated fatty acids	2/123	22/2906	0.238169	0.746986	0.672344	Dmel_CG1444/Dmel_CG8630	2	spidey,CG8630
dme00900	dme00900	Terpenoid backbone biosynthesis	2/123	25/2906	0.28606	0.85818	0.772428	Dmel_CG8593/Dmel_CG31005	2	qm,qless
dme00230	dme00230	Purine metabolism	5/123	87/2906	0.306912	0.882373	0.794203	Dmel_CG1799/Dmel_CG9533/Dmel_CG34357/Dmel_CG34341/Dmel_CG11050	5	ras,rut,CG34357,Pde11,CG11050
dme04013	dme04013	MAPK signaling pathway - fly	5/123	91/2906	0.340927	0.924687	0.832289	Dmel_CG15793/Dmel_CG3954/Dmel_CG7425/Dmel_CG1429/Dmel_CG32179	5	Dsor1,csw,eff,Mef2,Krn
dme00513	dme00513	Various types of N-glycan biosynthesis	2/123	29/2906	0.349356	0.924687	0.832289	Dmel_CG8824/Dmel_CG42275	2	fdl,alpha-Man-Ia
dme00830	dme00830	Retinol metabolism	2/123	30/2906	0.364923	0.924687	0.832289	Dmel_CG9265/Dmel_CG15629	2	CG9265,CG15629
dme04142	dme04142	Lysosome	5/123	95/2906	0.375235	0.924687	0.832289	Dmel_CG10986/Dmel_CG9012/Dmel_CG3161/Dmel_CG32464/Dmel_CG6656	5	g,Chc,Vha16-1,mtd,CG6656
dme04512	dme04512	ECM-receptor interaction	1/123	2906-12-01	0.40547	0.942586	0.848399	Dmel_CG11326	1	Tsp
dme00534	dme00534	Glycosaminoglycan biosynthesis - heparan sulfate / heparin	1/123	13/2906	0.430738	0.942586	0.848399	Dmel_CG8339	1	sfl
dme00770	dme00770	Pantothenate and CoA biosynthesis	1/123	13/2906	0.430738	0.942586	0.848399	Dmel_CG5629	1	Ppcs
dme00310	dme00310	Lysine degradation	2/123	35/2906	0.440353	0.942586	0.848399	Dmel_CG2995/Dmel_CG10947	2	G9a,CG10947
dme00062	dme00062	Fatty acid elongation	1/123	14/2906	0.454941	0.942586	0.848399	Dmel_CG1444	1	spidey
dme00220	dme00220	Arginine biosynthesis	1/123	15/2906	0.478123	0.942586	0.848399	Dmel_CG1640	1	CG1640
dme00650	dme00650	Butanoate metabolism	1/123	15/2906	0.478123	0.942586	0.848399	Dmel_CG14994	1	Gad1
dme00562	dme00562	Inositol phosphate metabolism	2/123	44/2906	0.562705	0.988951	0.890131	Dmel_CG3573/Dmel_CG3620	2	Ocrl,norpA
dme00512	dme00512	Mucin type O-glycan biosynthesis	1/123	20/2906	0.580153	0.988951	0.890131	Dmel_CG30463	1	Pgant9
dme00330	dme00330	Arginine and proline metabolism	2/123	46/2906	0.587201	0.988951	0.890131	Dmel_CG7145/Dmel_CG1417	2	P5CDh1,slgA
dme04130	dme04130	SNARE interactions in vesicular transport	1/123	21/2906	0.598047	0.988951	0.890131	Dmel_CG31136	1	Syx1A
dme01212	dme01212	Fatty acid metabolism	2/123	50/2906	0.633137	0.988951	0.890131	Dmel_CG1444/Dmel_CG8630	2	spidey,CG8630
dme01240	dme01240	Biosynthesis of cofactors	5/123	129/2906	0.64639	0.988951	0.890131	Dmel_CG4407/Dmel_CG5629/Dmel_CG9265/Dmel_CG15629/Dmel_CG9441	5	CG4407,Ppcs,CG9265,CG15629,Pu
dme04330	dme04330	Notch signaling pathway	1/123	24/2906	0.647313	0.988951	0.890131	Dmel_CG3779	1	numb
dme00410	dme00410	beta-Alanine metabolism	1/123	25/2906	0.662365	0.988951	0.890131	Dmel_CG14994	1	Gad1
dme01232	dme01232	Nucleotide metabolism	2/123	58/2906	0.712985	0.988951	0.890131	Dmel_CG1799/Dmel_CG11050	2	ras,CG11050
dme04214	dme04214	Apoptosis - fly	2/123	60/2906	0.730546	0.988951	0.890131	Dmel_CG32180/Dmel_CG11491	2	Eip74EF,br
dme04140	dme04140	Autophagy - animal	3/123	89/2906	0.736447	0.988951	0.890131	Dmel_CG5915/Dmel_CG15793/Dmel_CG11347	3	Rab7,Dsor1,DOR
dme00500	dme00500	Starch and sucrose metabolism	1/123	31/2906	0.740192	0.988951	0.890131	Dmel_CG6904	1	GlyS
dme00600	dme00600	Sphingolipid metabolism	1/123	31/2906	0.740192	0.988951	0.890131	Dmel_CG8805	1	wun2
dme03250	dme03250	Viral life cycle - HIV-1	1/123	32/2906	0.751308	0.988951	0.890131	Dmel_CG6605	1	BicD
dme01230	dme01230	Biosynthesis of amino acids	2/123	64/2906	0.762962	0.988951	0.890131	Dmel_CG1640/Dmel_CG12233	2	CG1640,Idh3a
dme00790	dme00790	Folate biosynthesis	1/123	35/2906	0.781901	0.988951	0.890131	Dmel_CG9441	1	Pu
dme00510	dme00510	N-Glycan biosynthesis	1/123	36/2906	0.791245	0.988951	0.890131	Dmel_CG42275	1	alpha-Man-Ia
dme02010	dme02010	ABC transporters	1/123	36/2906	0.791245	0.988951	0.890131	Dmel_CG2969	1	Atet
dme00240	dme00240	Pyrimidine metabolism	1/123	37/2906	0.800191	0.988951	0.890131	Dmel_CG11050	1	CG11050
dme04350	dme04350	TGF-beta signaling pathway	1/123	38/2906	0.808758	0.988951	0.890131	Dmel_CG10776	1	wit
dme00020	dme00020	Citrate cycle (TCA cycle)	1/123	39/2906	0.816959	0.988951	0.890131	Dmel_CG12233	1	Idh3a
dme04137	dme04137	Mitophagy - animal	1/123	39/2906	0.816959	0.988951	0.890131	Dmel_CG5915	1	Rab7
dme00860	dme00860	Porphyrin metabolism	1/123	41/2906	0.832331	0.990187	0.891244	Dmel_CG14716	1	Ho
dme04146	dme04146	Peroxisome	2/123	83/2906	0.874818	0.99697	0.897349	Dmel_CG11077/Dmel_CG2022	2	CG11077,plh
dme04213	dme04213	Longevity regulating pathway - multiple species	1/123	52/2906	0.896617	0.99697	0.897349	Dmel_CG9533	1	rut
dme04141	dme04141	Protein processing in endoplasmic reticulum	3/123	126/2906	0.910499	0.99697	0.897349	Dmel_CG7945/Dmel_CG7425/Dmel_CG42275	3	CG7945,eff,alpha-Man-Ia
dme03018	dme03018	RNA degradation	1/123	56/2906	0.913328	0.99697	0.897349	Dmel_CG9214	1	Tob
dme03015	dme03015	mRNA surveillance pathway	1/123	71/2906	0.955356	0.99697	0.897349	Dmel_CG5099	1	msi
dme01200	dme01200	Carbon metabolism	2/123	114/2906	0.959159	0.99697	0.897349	Dmel_CG1640/Dmel_CG12233	2	CG1640,Idh3a
dme04624	dme04624	Toll and Imd signaling pathway	1/123	77/2906	0.965796	0.99697	0.897349	Dmel_CG7425	1	eff
dme00190	dme00190	Oxidative phosphorylation	2/123	120/2906	0.967401	0.99697	0.897349	Dmel_CG3161/Dmel_CG2249	2	Vha16-1,COX7C
dme00983	dme00983	Drug metabolism - other enzymes	1/123	91/2906	0.98167	0.99697	0.897349	Dmel_CG1799	1	ras
dme03040	dme03040	Spliceosome	1/123	128/2906	0.996529	0.99697	0.897349	Dmel_CG11985	1	Sf3b5
dme03010	dme03010	Ribosome	1/123	131/2906	0.99697	0.99697	0.897349	Dmel_CG7925	1	tko

## Sheet: 5’UTR up m6A & down age reactom
Neuronal System	7.00636e-11	FBgn0000038,FBgn0000253,FBgn0000303,FBgn0000535,FBgn0000667,FBgn0001134,FBgn0001624,FBgn0003011,FBgn0003301,FBgn0003380,FBgn0004242,FBgn0004244,FBgn0004516,FBgn0004575,FBgn0004619,FBgn0004910,FBgn0004921,FBgn0005564,FBgn0005586,FBgn0010240,FBgn0013343,FBgn0017561,FBgn0026438,FBgn0029761,FBgn0029830,FBgn0031424,FBgn0037690,FBgn0038165,FBgn0038720,FBgn0039915,FBgn0040752,FBgn0041605,FBgn0053513,FBg…	R-DME-112316
Potassium Channels	2.29018e-06	FBgn0000535,FBgn0003380,FBgn0004921,FBgn0005564,FBgn0017561,FBgn0029761,FBgn0037690,FBgn0038165,FBgn0260971,FBgn0262593,FBgn0263220,FBgn0263397,FBgn0267252	R-DME-1296071
Transmission across Chemical Synapses	9.00962e-06	FBgn0000038,FBgn0000253,FBgn0000303,FBgn0000667,FBgn0001134,FBgn0001624,FBgn0003011,FBgn0003301,FBgn0004242,FBgn0004244,FBgn0004516,FBgn0004575,FBgn0004619,FBgn0004910,FBgn0004921,FBgn0005586,FBgn0010240,FBgn0013343,FBgn0026438,FBgn0029830,FBgn0031424,FBgn0038720,FBgn0039915,FBgn0041605,FBgn0053513,FBgn0086778,FBgn0264607,FBgn0266347,FBgn0267252,FBgn0270928,FBgn0287724	R-DME-112315
Axon guidance	0.000152833	FBgn0000017,FBgn0000319,FBgn0000723,FBgn0003371,FBgn0003392,FBgn0004167,FBgn0005631,FBgn0010269,FBgn0010473,FBgn0010583,FBgn0013467,FBgn0030174,FBgn0036494,FBgn0038659,FBgn0039617,FBgn0051646,FBgn0051708,FBgn0053513,FBgn0085420,FBgn0250788,FBgn0259245,FBgn0261547,FBgn0264089	R-DME-422475
Nervous system development	0.000215492	FBgn0000017,FBgn0000319,FBgn0000723,FBgn0003371,FBgn0003392,FBgn0004167,FBgn0005631,FBgn0010269,FBgn0010473,FBgn0010583,FBgn0013467,FBgn0030174,FBgn0036494,FBgn0038659,FBgn0039617,FBgn0051646,FBgn0051708,FBgn0053513,FBgn0085420,FBgn0250788,FBgn0259245,FBgn0261547,FBgn0264089	R-DME-9675108
Muscle contraction	0.00115923	FBgn0000253,FBgn0004910,FBgn0005564,FBgn0017561,FBgn0037690,FBgn0038165,FBgn0039380,FBgn0260971,FBgn0263006,FBgn0264607,FBgn0265595,FBgn0287724	R-DME-397014
Cardiac conduction	0.00115923	FBgn0000253,FBgn0004910,FBgn0005564,FBgn0017561,FBgn0037690,FBgn0038165,FBgn0039380,FBgn0260971,FBgn0263006,FBgn0264607,FBgn0265595,FBgn0287724	R-DME-5576891
Neurotransmitter receptors and postsynaptic signal transmission	0.0035433	FBgn0000038,FBgn0000253,FBgn0000667,FBgn0001134,FBgn0001624,FBgn0003011,FBgn0003301,FBgn0004244,FBgn0004619,FBgn0004910,FBgn0004921,FBgn0010240,FBgn0029830,FBgn0053513,FBgn0086778,FBgn0264607,FBgn0266347,FBgn0267252	R-DME-112314
Ion transport by P-type ATPases	0.0036725	FBgn0000253,FBgn0002921,FBgn0004910,FBgn0015776,FBgn0015777,FBgn0032120,FBgn0051729,FBgn0052451,FBgn0263006,FBgn0264607	R-DME-936837
Signal Transduction	0.00680194	FBgn0000017,FBgn0000253,FBgn0000287,FBgn0000319,FBgn0000667,FBgn0001085,FBgn0001122,FBgn0001138,FBgn0001624,FBgn0002413,FBgn0002973,FBgn0003091,FBgn0003301,FBgn0003371,FBgn0003721,FBgn0004167,FBgn0004435,FBgn0004514,FBgn0004910,FBgn0004921,FBgn0005624,FBgn0010269,FBgn0010452,FBgn0010583,FBgn0011217,FBgn0011582,FBgn0015218,FBgn0015795,FBgn0024179,FBgn0025743,FBgn0026375,FBgn0027508,FBgn0028582,FBg…	R-DME-162582
Developmental Biology	0.00740961	FBgn0000017,FBgn0000319,FBgn0000723,FBgn0003371,FBgn0003392,FBgn0004167,FBgn0005631,FBgn0010269,FBgn0010473,FBgn0010583,FBgn0011656,FBgn0013467,FBgn0030174,FBgn0036494,FBgn0038659,FBgn0039617,FBgn0051646,FBgn0051708,FBgn0053513,FBgn0085420,FBgn0250788,FBgn0259245,FBgn0261547,FBgn0264089	R-DME-1266738

## Sheet: 5’UTR up m6A & up age kegg
	ID	Description	GeneRatio	BgRatio	pvalue	p.adjust	qvalue	geneID	Count	symbol
dme04013	dme04013	MAPK signaling pathway - fly	1978-12-01	91/2906	3.40616e-06	0.000197557	0.000179271	Dmel_CG33956/Dmel_CG2079/Dmel_CG12437/Dmel_CG10079/Dmel_CG7935/Dmel_CG1921/Dmel_CG8384/Dmel_CG7717/Dmel_CG10334/Dmel_CG17077/Dmel_CG3578/Dmel_CG9209	12	kay,Dok,raw,Egfr,msk,sty,gro,Mekk1,spi,pnt,bi,vap
dme04144	dme04144	Endocytosis	1978-10-01	124/2906	0.00148371	0.0430275	0.0390449	Dmel_CG5436/Dmel_CG18402/Dmel_CG10079/Dmel_CG5884/Dmel_CG9985/Dmel_CG17060/Dmel_CG33991/Dmel_CG7037/Dmel_CG4943/Dmel_CG31072	10	Hsp68,InR,Egfr,par-6,sktl,Rab10,nuf,Cbl,Smurf,Lerp
dme04068	dme04068	FoxO signaling pathway	1978-06-01	60/2906	0.00486631	0.0940821	0.0853739	Dmel_CG18402/Dmel_CG3143/Dmel_CG9096/Dmel_CG10079/Dmel_CG15319/Dmel_CG17299	6	InR,foxo,CycD,Egfr,nej,SNF4Agamma
dme04392	dme04392	Hippo signaling pathway - multiple species	1978-03-01	16/2906	0.00809832	0.117426	0.106557	Dmel_CG14895/Dmel_CG8544/Dmel_CG33967	3	Pak3,sd,kibra
dme04350	dme04350	TGF-beta signaling pathway	1978-04-01	38/2906	0.0177505	0.205906	0.186848	Dmel_CG9774/Dmel_CG15319/Dmel_CG4943/Dmel_CG9224	4	Rok,nej,Smurf,sog
dme04330	dme04330	Notch signaling pathway	1978-03-01	24/2906	0.0251006	0.242639	0.220181	Dmel_CG7583/Dmel_CG15319/Dmel_CG8384	3	CtBP,nej,gro
dme04320	dme04320	Dorso-ventral axis formation	1978-03-01	28/2906	0.0376439	0.297847	0.270279	Dmel_CG10079/Dmel_CG17077/Dmel_CG11924	3	Egfr,pnt,Cf2
dme04213	dme04213	Longevity regulating pathway - multiple species	1978-04-01	52/2906	0.0491812	0.297847	0.270279	Dmel_CG5436/Dmel_CG18402/Dmel_CG3143/Dmel_CG17299	4	Hsp68,InR,foxo,SNF4Agamma
dme04141	dme04141	Protein processing in endoplasmic reticulum	1978-07-01	126/2906	0.0500485	0.297847	0.270279	Dmel_CG5436/Dmel_CG4673/Dmel_CG1333/Dmel_CG8669/Dmel_CG9429/Dmel_CG8583/Dmel_CG5682	7	Hsp68,Npl4,Ero1L,crc,Calr,Sec63,Edem2
dme03250	dme03250	Viral life cycle - HIV-1	1978-03-01	32/2906	0.0528297	0.297847	0.270279	Dmel_CG32217/Dmel_CG15319/Dmel_CG6292	3	Su(Tpl),nej,CycT
dme04391	dme04391	Hippo signaling pathway - fly	1978-04-01	55/2906	0.0583692	0.297847	0.270279	Dmel_CG5884/Dmel_CG8544/Dmel_CG33967/Dmel_CG43398	4	par-6,sd,kibra,scrib
dme04070	dme04070	Phosphatidylinositol signaling system	1978-04-01	56/2906	0.0616235	0.297847	0.270279	Dmel_CG4026/Dmel_CG45017/Dmel_CG9985/Dmel_CG6707	4	IP3K1,IP3K2,sktl,CG6707
dme04214	dme04214	Apoptosis - fly	1978-04-01	60/2906	0.0755829	0.337216	0.306004	Dmel_CG33956/Dmel_CG10079/Dmel_CG18389/Dmel_CG8669	4	kay,Egfr,Eip93F,crc
dme04137	dme04137	Mitophagy - animal	1978-03-01	39/2906	0.085318	0.35346	0.320745	Dmel_CG3143/Dmel_CG8669/Dmel_CG45051	3	foxo,crc,sima
dme00562	dme00562	Inositol phosphate metabolism	1978-03-01	44/2906	0.112616	0.435449	0.395145	Dmel_CG4026/Dmel_CG45017/Dmel_CG9985	3	IP3K1,IP3K2,sktl
dme04624	dme04624	Toll and Imd signaling pathway	1978-04-01	77/2906	0.150295	0.54482	0.494392	Dmel_CG14704/Dmel_CG33956/Dmel_CG2078/Dmel_CG7717	4	PGRP-LB,kay,Myd88,Mekk1
dme00500	dme00500	Starch and sucrose metabolism	1978-02-01	31/2906	0.201533	0.656517	0.59575	Dmel_CG9364/Dmel_CG4347	2	Treh,UGP
dme04310	dme04310	Wnt signaling pathway	1978-04-01	87/2906	0.203747	0.656517	0.59575	Dmel_CG9096/Dmel_CG7583/Dmel_CG15319/Dmel_CG8384	4	CycD,CtBP,nej,gro
dme04341	dme04341	Hedgehog signaling pathway - fly	1978-02-01	34/2906	0.231411	0.665743	0.604123	Dmel_CG2125/Dmel_CG4943	2	ci,Smurf
dme03013	dme03013	Nucleocytoplasmic transport	1978-04-01	92/2906	0.232381	0.665743	0.604123	Dmel_CG6046/Dmel_CG7935/Dmel_CG1101/Dmel_CG1664	4	Bin1,msk,Ref1,sbr
dme00310	dme00310	Lysine degradation	1978-02-01	35/2906	0.241444	0.665743	0.604123	Dmel_CG8651/Dmel_CG8887	2	trx,ash1
dme03008	dme03008	Ribosome biogenesis in eukaryotes	1978-03-01	68/2906	0.274806	0.665743	0.604123	Dmel_CG33158/Dmel_CG42666/Dmel_CG1664	3	CG33158,prage,sbr
dme04512	dme04512	ECM-receptor interaction	1978-01-01	2906-12-01	0.279004	0.665743	0.604123	Dmel_CG3168	1	CG3168
dme03022	dme03022	Basal transcription factors	1978-02-01	39/2906	0.281711	0.665743	0.604123	Dmel_CG18009/Dmel_CG5444	2	Trf2,Taf4
dme03015	dme03015	mRNA surveillance pathway	1978-03-01	71/2906	0.29703	0.665743	0.604123	Dmel_CG6046/Dmel_CG1101/Dmel_CG1664	3	Bin1,Ref1,sbr
dme00061	dme00061	Fatty acid biosynthesis	1978-01-01	13/2906	0.298437	0.665743	0.604123	Dmel_CG11198	1	ACC
dme00590	dme00590	Arachidonic acid metabolism	1978-01-01	15/2906	0.335764	0.70737	0.641896	Dmel_CG12013	1	PHGPx
dme00480	dme00480	Glutathione metabolism	1978-03-01	78/2906	0.349206	0.70737	0.641896	Dmel_CG11956/Dmel_CG10365/Dmel_CG12013	3	SP1029,CG10365,PHGPx
dme00760	dme00760	Nicotinate and nicotinamide metabolism	1978-01-01	16/2906	0.353685	0.70737	0.641896	Dmel_CG9940	1	Nadsyn
dme00730	dme00730	Thiamine metabolism	1978-01-01	17/2906	0.371129	0.717515	0.651103	Dmel_CG16771	1	Alp12
dme00010	dme00010	Glycolysis / Gluconeogenesis	1978-02-01	53/2906	0.41917	0.762648	0.692058	Dmel_CG9008/Dmel_CG7059	2	CG9008,CG7059
dme04140	dme04140	Autophagy - animal	1978-03-01	89/2906	0.430244	0.762648	0.692058	Dmel_CG18402/Dmel_CG45051/Dmel_CG1347	3	InR,sima,Atg17
dme03060	dme03060	Protein export	1978-01-01	21/2906	0.436375	0.762648	0.692058	Dmel_CG8583	1	Sec63
dme03018	dme03018	RNA degradation	1978-02-01	56/2906	0.447069	0.762648	0.692058	Dmel_CG34407/Dmel_CG11265	2	Not1,Trf4-1
dme00640	dme00640	Propanoate metabolism	1978-01-01	27/2906	0.521913	0.858199	0.778765	Dmel_CG11198	1	ACC
dme00260	dme00260	Glycine, serine and threonine metabolism	1978-01-01	28/2906	0.534866	0.858199	0.778765	Dmel_CG7059	1	CG7059
dme01250	dme01250	Biosynthesis of nucleotide sugars	1978-01-01	29/2906	0.547472	0.858199	0.778765	Dmel_CG4347	1	UGP
dme00052	dme00052	Galactose metabolism	1978-01-01	33/2906	0.594611	0.873903	0.793015	Dmel_CG4347	1	UGP
dme00280	dme00280	Valine, leucine and isoleucine degradation	1978-01-01	33/2906	0.594611	0.873903	0.793015	Dmel_CG4747	1	Ndf
dme00790	dme00790	Folate biosynthesis	1978-01-01	35/2906	0.616328	0.873903	0.793015	Dmel_CG16771	1	Alp12
dme00240	dme00240	Pyrimidine metabolism	1978-01-01	37/2906	0.636895	0.873903	0.793015	Dmel_CG3059	1	NTPase
dme01240	dme01240	Biosynthesis of cofactors	1978-03-01	129/2906	0.682089	0.873903	0.793015	Dmel_CG4347/Dmel_CG16771/Dmel_CG9940	3	UGP,Alp12,Nadsyn
dme00620	dme00620	Pyruvate metabolism	1978-01-01	43/2906	0.692288	0.873903	0.793015	Dmel_CG11198	1	ACC
dme00040	dme00040	Pentose and glucuronate interconversions	1978-01-01	44/2906	0.700672	0.873903	0.793015	Dmel_CG4347	1	UGP
dme00520	dme00520	Amino sugar and nucleotide sugar metabolism	1978-01-01	46/2906	0.716768	0.873903	0.793015	Dmel_CG4347	1	UGP
dme04142	dme04142	Lysosome	1978-02-01	95/2906	0.732051	0.873903	0.793015	Dmel_CG31072/Dmel_CG9113	2	Lerp,AP-1gamma
dme01212	dme01212	Fatty acid metabolism	1978-01-01	50/2906	0.74644	0.873903	0.793015	Dmel_CG11198	1	ACC
dme04080	dme04080	Neuroactive ligand-receptor interaction	1978-01-01	50/2906	0.74644	0.873903	0.793015	Dmel_CG10823	1	SIFaR
dme04120	dme04120	Ubiquitin mediated proteolysis	1978-02-01	98/2906	0.747866	0.873903	0.793015	Dmel_CG7037/Dmel_CG4943	2	Cbl,Smurf
dme03050	dme03050	Proteasome	1978-01-01	51/2906	0.753365	0.873903	0.793015	Dmel_CG5289	1	Rpt2
dme01232	dme01232	Nucleotide metabolism	1978-01-01	58/2906	0.796879	0.895032	0.812189	Dmel_CG3059	1	NTPase
dme00564	dme00564	Glycerophospholipid metabolism	1978-01-01	59/2906	0.802442	0.895032	0.812189	Dmel_CG5547	1	Pect
dme01230	dme01230	Biosynthesis of amino acids	1978-01-01	64/2906	0.828079	0.9062	0.822323	Dmel_CG7059	1	CG7059
dme04145	dme04145	Phagosome	1978-01-01	72/2906	0.862432	0.913997	0.829398	Dmel_CG9429	1	Calr
dme03040	dme03040	Spliceosome	1978-02-01	128/2906	0.866721	0.913997	0.829398	Dmel_CG5436/Dmel_CG1101	2	Hsp68,Ref1
dme00230	dme00230	Purine metabolism	1978-01-01	87/2906	0.909582	0.942068	0.854871	Dmel_CG3059	1	NTPase
dme04150	dme04150	mTOR signaling pathway	1978-01-01	97/2906	0.931736	0.948082	0.860328	Dmel_CG18402	1	InR
dme01200	dme01200	Carbon metabolism	1978-01-01	114/2906	0.957764	0.957764	0.869115	Dmel_CG7059	1	CG7059

## Sheet: 5’UTR up m6A & up age reactom
Signal Transduction	4.47202e-09	FBgn0000568,FBgn0000721,FBgn0001139,FBgn0001297,FBgn0003042,FBgn0003731,FBgn0003969,FBgn0004636,FBgn0004859,FBgn0010238,FBgn0010316,FBgn0014073,FBgn0014135,FBgn0014141,FBgn0014388,FBgn0015282,FBgn0015803,FBgn0016984,FBgn0017558,FBgn0017581,FBgn0020224,FBgn0020412,FBgn0020496,FBgn0025455,FBgn0026181,FBgn0026192,FBgn0026376,FBgn0029006,FBgn0031461,FBgn0032330,FBgn0033438,FBgn0034718,FBgn0035049,FBg…	R-DME-162582
Signaling by Receptor Tyrosine Kinases	0.00545868	FBgn0003731,FBgn0003969,FBgn0004636,FBgn0014073,FBgn0014135,FBgn0014388,FBgn0015803,FBgn0017581,FBgn0020224,FBgn0020412,FBgn0026181,FBgn0026376,FBgn0036844,FBgn0040068,FBgn0259228,FBgn0259734,FBgn0261617,FBgn0283499	R-DME-9006934
RAC1 GTPase cycle	0.0107185	FBgn0015803,FBgn0026192,FBgn0035498,FBgn0036518,FBgn0040068,FBgn0050115,FBgn0085447,FBgn0260486,FBgn0263706,FBgn0264324,FBgn0285955	R-DME-9013149
Developmental Biology	0.0112388	FBgn0000568,FBgn0003731,FBgn0003969,FBgn0010238,FBgn0015803,FBgn0016984,FBgn0020412,FBgn0026181,FBgn0038197,FBgn0040068,FBgn0066101,FBgn0085447,FBgn0259734,FBgn0260442,FBgn0263219,FBgn0267821	R-DME-1266738
CDC42 GTPase cycle	0.0243105	FBgn0015803,FBgn0036518,FBgn0040068,FBgn0050115,FBgn0085447,FBgn0260486,FBgn0263706,FBgn0285955	R-DME-9013148
MAPK family signaling cascades	0.0327478	FBgn0000721,FBgn0003731,FBgn0004636,FBgn0010238,FBgn0014073,FBgn0026376,FBgn0036844,FBgn0038197,FBgn0038256,FBgn0260442,FBgn0260936,FBgn0261811,FBgn0262081	R-DME-5683057
Axon guidance	0.0398182	FBgn0003731,FBgn0003969,FBgn0010238,FBgn0015803,FBgn0016984,FBgn0020412,FBgn0026181,FBgn0040068,FBgn0066101,FBgn0085447,FBgn0259734,FBgn0260442,FBgn0263219	R-DME-422475
Nervous system development	0.0481907	FBgn0003731,FBgn0003969,FBgn0010238,FBgn0015803,FBgn0016984,FBgn0020412,FBgn0026181,FBgn0040068,FBgn0066101,FBgn0085447,FBgn0259734,FBgn0260442,FBgn0263219	R-DME-9675108

[truncated: 6 more sheets: upregulated with UAS-Aβ42, downregulated with UAS-Aβ42 , 5’UTR increase m6A & Up with Aβ, 5’UTR increase m6A & down Aβ, ElavGFP+ upregulated Mettl3, RepoGFP+ upregulated Mettl3]
