# Supplementary material for: Cell type‐specific regulation of m6A modified RNAs in the aging Drosophila brain
Source: Aging Cell. 2024 Jan 11;23(3):e14076. doi: 10.1111/acel.14076 (PMC10928574; doi:10.1111/acel.14076)
Supplement: Supplementary file 4 — Appendix S4: [file ACEL-23-e14076-s005.xlsx]

## Sheet: Cover Page
Supplemental Data 4: Brain RNA-seq Differential expression tables
1. 20D vs 3D
2. 50D vs 3D
3. Control vs UAS-AB(2x) - Elav
4.Elav-Age (34D) (control vs Mettl3 RNAi)
5.Repo-Age (34D) (control vs Mettl3 RNAi)
6.Repo GFP+ vs REPOGFP- (34d)
7.Repo GFP+ vs REPOGFP- (5d)

## Sheet: 20D vs 3D
control.3d_20d.baseMean	control.3d_20d.log2.young.vs.age.	control.3d_20d.lfcSE	control.3d_20d.stat	control.3d_20d.pvalue	control.3d_20d.padj	control.3d_20d.geneID
64.8822	6.2821	1.07495	5.8441	5.09328e-09	6.36104e-08	CG17560
8.00516	6.22099	1.45964	4.262	2.02606e-05	0.000130525	CG44040
544.087	5.51726	0.642299	8.58986	8.7078e-18	3.28651e-16	Lsp1alpha
5.5776	5.3755	1.78024	3.01953	0.0025317	0.00981759	CG17097
18.0136	5.27444	1.01291	5.2072	1.91711e-07	1.82034e-06	scpr-A
26.7807	5.12918	1.30826	3.92062	8.83201e-05	0.000496728	CG14545
9.1889	5.12467	1.33116	3.84978	0.000118222	0.000647307	lectin-37Da
13.7762	5.04653	1.16909	4.31663	1.58426e-05	0.000104474	CG4650
2.89948	5.02424	1.83893	2.73215	0.00629221	0.021273	CG33306
101.46	4.98428	0.896847	5.55756	2.73575e-08	2.97953e-07	SteXh:CG42398
7.64259	4.92216	1.38004	3.56668	0.000361527	0.00176456	lncRNA:CR45433
21.9585	4.87624	1.37305	3.5514	0.00038319	0.00185595	CecB
158.535	4.84229	0.803952	6.0231	1.71105e-09	2.28432e-08	hll
10.5356	4.83292	1.19181	4.05512	5.01076e-05	0.000297424	Mst57Db
4.21343	4.8205	1.89193	2.54793	0.0108366	0.0337995	Acp26Ab
6.93048	4.79993	1.70501	2.81519	0.00487487	0.0171428	CG44102
4.33633	4.76062	1.61713	2.94388	0.00324129	0.0121683	CG42782
3.8019	4.70368	1.59664	2.94599	0.00321919	0.0121042	lncRNA:CR44842
3.1052	4.67374	1.69634	2.75519	0.00586588	0.0200291	CG18557
10.1779	4.66632	1.30286	3.5816	0.0003415	0.00167635	CG43147
10.4858	4.64407	1.38932	3.34269	0.000829694	0.00367997	Elba3
95.6938	4.41925	0.59807	7.38919	1.47729e-13	3.51794e-12	mag
11.3026	4.4027	1.09019	4.03848	5.37976e-05	0.000317287	CG30287
255.361	4.3451	0.27356	15.8835	8.2393e-57	7.06344e-54	lncRNA:CR43651
3.2721	4.3395	1.7138	2.53209	0.0113385	0.0350463	Jon74E
3.70845	4.26677	1.69939	2.51076	0.012047	0.0368754	CG42481
13.1819	4.22479	0.889007	4.75226	2.01159e-06	1.56876e-05	TotB
11.8982	4.20974	1.00436	4.19147	2.77151e-05	0.000173973	RhoGEF4
3369.81	4.16366	0.530436	7.8495	4.17697e-15	1.19647e-13	CecA1
12.5367	4.15519	1.62155	2.56248	0.0103927	0.0325946	CG9759
6.34745	4.13156	1.48905	2.77463	0.00552647	0.0190272	scaRNA:PsiU6-40
6.36016	4.12526	1.4295	2.88581	0.00390404	0.0142291	ppk3
4.92938	4.11992	1.4658	2.8107	0.00494346	0.0173484	Gr10b
4.19627	4.10316	1.52356	2.69315	0.00707813	0.0235193	asRNA:CR45445
42.6484	4.0763	0.923467	4.41413	1.01416e-05	6.96336e-05	Met75Cb
8.66731	4.06973	1.24546	3.26765	0.00108444	0.00466669	CG7763
409.861	4.04396	0.259442	15.5872	8.90093e-55	6.28406e-52	mt:tRNA:Ile-GAT
30.1825	4.02725	0.930022	4.33028	1.48921e-05	9.89126e-05	CG8329
10.5698	3.96847	1.38672	2.86177	0.00421286	0.0151794	Mst57Da
41.1261	3.9658	0.67079	5.91214	3.37689e-09	4.29792e-08	CG30289
2624.59	3.96411	0.822501	4.81957	1.43865e-06	1.15496e-05	a10
4.89056	3.9417	1.58436	2.48789	0.0128505	0.0389769	CG31219
3.61892	3.89656	1.49164	2.61227	0.00899422	0.0287403	msopa
158.948	3.87738	0.47823	8.10777	5.15563e-16	1.61561e-14	scpr-C
9441.97	3.86492	0.493345	7.83411	4.72184e-15	1.34612e-13	TotC
26.217	3.85393	0.932433	4.1332	3.57746e-05	0.000219963	lncRNA:CR46253
4.57311	3.84645	1.34045	2.86952	0.00411101	0.0148481	Acp63F
3.07183	3.82261	1.55707	2.455	0.0140883	0.042072	CG14515
59.4444	3.76784	0.497308	7.57648	3.55067e-14	9.12529e-13	lncRNA:dntRL
6.05198	3.75543	1.48057	2.53647	0.0111976	0.0346944	CG41242
24.3566	3.74145	0.697755	5.36213	8.22475e-08	8.21928e-07	CG17107
2101.64	3.73511	0.441298	8.46392	2.58534e-17	9.15317e-16	CecA2
3501.11	3.70147	0.428399	8.64023	5.6099e-18	2.18604e-16	AttB
17.5582	3.70064	1.29982	2.84704	0.00441278	0.0157672	CG30371
5.30058	3.67834	1.45927	2.52068	0.011713	0.0360551	CG7829
15.2635	3.65265	0.845688	4.31914	1.56635e-05	0.000103578	CG13053
567.553	3.58388	0.540707	6.62814	3.39937e-11	5.92152e-10	AttA
17139.2	3.57209	0.421099	8.48278	2.19881e-17	7.8309e-16	TotA
14.5577	3.51348	0.919646	3.82047	0.0001332	0.000718823	TpnC4
10.9841	3.50691	1.23162	2.8474	0.00440778	0.0157588	CG6967
7.28639	3.48915	1.20433	2.89717	0.00376544	0.0138247	Ebp
40.027	3.48679	0.575224	6.06161	1.34762e-09	1.8338e-08	Cyp6a16
3962.08	3.47948	0.162627	21.3954	1.47456e-101	8.84883e-98	CG12256
15.136	3.43202	1.12462	3.05171	0.00227543	0.00894814	CG9676
66.664	3.36663	0.69877	4.81793	1.45052e-06	1.16293e-05	lncRNA:CR42646
38.1953	3.33378	0.57391	5.80889	6.28892e-09	7.72565e-08	lncRNA:CR44809
27.7209	3.31939	0.503553	6.59195	4.34097e-11	7.49645e-10	lectin-24A
42.1793	3.29524	0.89612	3.67723	0.000235777	0.00120212	CG3088
29.2586	3.22256	0.794885	4.05412	5.03237e-05	0.000298559	CG3251
11.8985	3.16671	0.873837	3.62392	0.000290173	0.00144629	CG16762
96.088	3.15932	0.376823	8.38411	5.11129e-17	1.75776e-15	Cyp4d1
182.05	3.13612	0.273202	11.4791	1.67983e-30	2.34435e-28	CG30384
7.96472	3.08877	1.13693	2.71677	0.0065922	0.0221499	CG9192
11.8875	3.04728	1.0586	2.87861	0.00399438	0.0144836	CG33469
4.42816	3.01514	1.2213	2.46879	0.0135571	0.0406882	lncRNA:CR44300
9.00754	3.01436	0.984588	3.06154	0.00220198	0.00868491	CG18190
7.79846	2.98847	1.00028	2.98763	0.0028115	0.0107567	CG17575
82.986	2.97839	0.400727	7.43246	1.06596e-13	2.55872e-12	Mdr50
101.265	2.97041	1.03242	2.87715	0.00401286	0.0145374	CG8343
326.712	2.97027	0.225127	13.1938	9.5318e-40	2.79026e-37	lncRNA:CR45054
514.298	2.96341	0.243238	12.1832	3.82157e-34	7.05637e-32	CecC
149.232	2.9139	0.307085	9.48889	2.33511e-21	1.31577e-19	Listericin
2604.85	2.88966	0.278368	10.3807	3.03524e-25	2.62079e-23	CG5966
14855.1	2.88275	0.566912	5.085	3.67626e-07	3.32498e-06	AttC
25.5996	2.86884	0.646432	4.43796	9.08157e-06	6.2895e-05	swa
85.617	2.84996	0.50126	5.6856	1.30355e-08	1.52043e-07	CG18563
1189.76	2.8415	0.506616	5.60878	2.03759e-08	2.27914e-07	CG34227
4.84609	2.80336	1.08588	2.58164	0.00983332	0.0311151	Drsl6
327.033	2.80317	0.73282	3.82518	0.000130679	0.000706808	TotM
167.074	2.78001	0.294761	9.43139	4.04702e-21	2.23835e-19	CR43086
45.4427	2.75355	0.479198	5.74615	9.12963e-09	1.09246e-07	lncRNA:CR44272
146.513	2.71299	0.262019	10.3542	4.00524e-25	3.40928e-23	lncRNA:CR44206
47.1258	2.70717	0.493474	5.48594	4.11282e-08	4.3338e-07	Cyp4e3
176.197	2.70659	0.357051	7.58042	3.44432e-14	8.9092e-13	CG4269
15.8918	2.69649	0.857286	3.14539	0.00165868	0.00677105	snoRNA:185
14.2698	2.67584	0.897284	2.98215	0.0028623	0.0109162	snRNA:U5:63BC
6554.17	2.66212	0.278655	9.55346	1.25438e-21	7.27299e-20	CR10102
11.4954	2.65296	0.730211	3.63314	0.00027999	0.00140018	lncRNA:CR44868
83.5852	2.6472	0.967538	2.73602	0.00621871	0.021066	Ag5r
99.1993	2.62266	0.297813	8.80642	1.2921e-18	5.46049e-17	RpS5b
8.25881	2.61979	0.987565	2.65278	0.0079833	0.0261007	Acp95EF
140.582	2.60341	0.369836	7.03935	1.93142e-12	4.04554e-11	mah
1268.81	2.59533	0.202487	12.8173	1.31239e-37	3.18421e-35	atk
16.2478	2.59395	0.806846	3.21492	0.00130479	0.00548898	CG14567
14.7083	2.58311	0.753072	3.4301	0.000603362	0.002782	Gr59f
39.7425	2.56645	0.440808	5.82215	5.80964e-09	7.18838e-08	CG15865
7270.36	2.56215	0.8198	3.12534	0.00177601	0.00718182	DptA
17.0883	2.5474	0.86937	2.93017	0.00338777	0.0126391	CG30090
57.1687	2.54177	0.39483	6.43763	1.21357e-10	1.97362e-09	CR40354
118.812	2.52827	0.297013	8.51232	1.70483e-17	6.18168e-16	asRNA:CR44053
24.627	2.5078	0.524967	4.77707	1.77869e-06	1.39803e-05	CG43672
136.598	2.50466	0.448998	5.57833	2.42836e-08	2.67387e-07	yellow-d
12.9104	2.48812	0.850565	2.92526	0.0034417	0.0128124	CG13177
9601.78	2.48398	0.647622	3.83553	0.000125293	0.000680746	DptB
10.8213	2.47843	0.978501	2.53289	0.0113128	0.0349849	Ir40a
39418.8	2.45788	0.295285	8.32374	8.52336e-17	2.89794e-15	Arc1
7.43451	2.45738	0.963834	2.54959	0.010785	0.0336824	Cyp6t2Psi
83.7617	2.45384	0.355327	6.90585	4.99022e-12	9.85076e-11	Ugt50B3
77.962	2.43924	0.419442	5.81545	6.04716e-09	7.4592e-08	Cht10
314.398	2.43712	0.158427	15.3833	2.11957e-53	1.21138e-50	CG11459
45.0173	2.41962	0.425596	5.68524	1.30626e-08	1.52211e-07	pre-rRNA:CR45856
26.5373	2.4106	0.513374	4.69559	2.65835e-06	2.03609e-05	CG42300
10830.6	2.40764	0.440748	5.46262	4.69159e-08	4.89213e-07	Mtk
365.944	2.40735	0.204474	11.7734	5.35391e-32	7.93304e-30	lncRNA:CR43700
1464.61	2.40623	0.90859	2.64831	0.00808956	0.0263619	CG45045
34.274	2.40178	0.57333	4.18918	2.7997e-05	0.000175376	Mal-B1
8.8308	2.39445	0.979779	2.44387	0.0145307	0.043166	CG6295
14.7551	2.39317	0.80417	2.97595	0.00292082	0.0110831	BthD
23.7568	2.39271	0.859547	2.78369	0.00537438	0.0186103	lncRNA:CR45919
37.8703	2.38246	0.476757	4.99721	5.81663e-07	5.06981e-06	Trf4-2
19773.2	2.37969	0.752672	3.16166	0.00156874	0.006459	Dro
10.341	2.35801	0.836815	2.81784	0.00483475	0.0170216	ppk12
9.04791	2.35191	0.839801	2.80055	0.0051015	0.0177989	Nse1
21.933	2.33655	0.645013	3.62248	0.00029179	0.00145374	RpL37b
90.6567	2.32755	0.320897	7.25327	4.06841e-13	9.10989e-12	Itgbn
56.0941	2.29865	0.354749	6.47965	9.1936e-11	1.52616e-09	lncRNA:CR45582
36.1931	2.29499	0.682842	3.36094	0.000776771	0.00348386	CG4734
7111.5	2.29414	0.140285	16.3534	4.11063e-60	4.93357e-57	PGRP-SB1
16.1099	2.29099	0.895253	2.55904	0.0104963	0.0328913	asRNA:CR45140
755.193	2.288	0.787774	2.90438	0.00367977	0.0135599	IBIN
25.2686	2.269	0.495659	4.57775	4.70011e-06	3.43968e-05	CG42299
6.88974	2.25216	0.942956	2.38841	0.0169216	0.0491619	CR45716
8.76097	2.24806	0.860354	2.61295	0.00897652	0.0287143	Osi6
1973.46	2.24653	0.278638	8.06254	7.47277e-16	2.2997e-14	CG15784
151.608	2.20089	0.259055	8.49583	1.96519e-17	7.06174e-16	BBS9
71.7177	2.19057	0.321735	6.80862	9.85399e-12	1.85082e-10	AGO3
10.7722	2.18905	0.86156	2.5408	0.0110601	0.0343538	CG12539
467.897	2.18522	0.248098	8.80788	1.27529e-18	5.4085e-17	CG42876
1190.82	2.18451	0.48666	4.48879	7.16278e-06	5.05924e-05	CG43236
56.7952	2.1571	0.357962	6.02606	1.68001e-09	2.25795e-08	grk
70.225	2.15073	0.314052	6.84832	7.47208e-12	1.43949e-10	ACXD
53.8269	2.12933	0.3569	5.96619	2.42858e-09	3.15794e-08	lncRNA:CR43857
34.7145	2.1257	0.459015	4.63101	3.63881e-06	2.72106e-05	Lectin-galC1
127.878	2.11524	0.413486	5.11564	3.12676e-07	2.85814e-06	pirk
19.5933	2.11348	0.562426	3.75779	0.00017142	0.000900387	CG3770
402.06	2.1123	0.198649	10.6333	2.08486e-26	2.03435e-24	CG34423
20.5266	2.09962	0.549909	3.81812	0.000134471	0.000725001	HP1D3csd
146.946	2.09154	0.215172	9.72032	2.46995e-22	1.51246e-20	lncRNA:CR31044
8.79976	2.06283	0.813588	2.53547	0.0112297	0.0347805	CG15375
40.4351	2.05029	0.408348	5.02094	5.14184e-07	4.54101e-06	swaPsi
85.1843	2.04438	0.293901	6.95602	3.50018e-12	7.04852e-11	lncRNA:CR43256
12.9354	2.04208	0.758154	2.69349	0.00707082	0.0235015	Oseg5
30.6693	2.03869	0.438886	4.64515	3.39825e-06	2.5539e-05	lncRNA:CR45914
13.8276	2.03087	0.648262	3.1328	0.0017315	0.00702551	CG34456
73.7616	2.02804	0.309191	6.55919	5.41023e-11	9.24979e-10	Poc1
188.897	2.01757	0.250114	8.06659	7.22874e-16	2.23607e-14	Marf1
91.9602	2.01032	0.281736	7.13547	9.64562e-13	2.08589e-11	lncRNA:CR44602
8.76068	2.00908	0.822117	2.44379	0.0145337	0.043166	lncRNA:CR30121
4241.96	2.0047	0.26454	7.57807	3.50723e-14	9.05243e-13	CG33926
2201.13	2.00145	0.122568	16.3293	6.1055e-60	6.10652e-57	PGRP-SD
29.9783	1.99391	0.492922	4.04507	5.23071e-05	0.000309256	Oxp
25.262	1.98774	0.58876	3.37614	0.000735104	0.00331556	CG4570
716.722	1.98478	0.629891	3.15099	0.00162716	0.00666525	CG32368
26.0522	1.98234	0.487625	4.0653	4.79715e-05	0.000286302	CG33474
36.5033	1.98037	0.527673	3.75303	0.000174712	0.000914478	GstD5
15.0282	1.9695	0.641391	3.07066	0.00213583	0.00845179	asRNA:CR31514
1941.23	1.96571	0.176114	11.1616	6.28594e-29	7.94146e-27	CG10621
1841.76	1.95261	0.0951301	20.5257	1.26837e-93	5.07433e-90	Tsp42Ed
135.068	1.94327	0.258928	7.50505	6.14042e-14	1.51329e-12	CG42764
11.7272	1.94006	0.807155	2.40357	0.0162357	0.0473884	CG9519
104.64	1.92644	0.331686	5.80804	6.32092e-09	7.75703e-08	Sid
47.4866	1.90992	0.565472	3.37757	0.00073129	0.00330333	Cpr64Ac
286.099	1.90896	0.236909	8.05778	7.76915e-16	2.37871e-14	CG15347
849.803	1.90843	0.190304	10.0283	1.14465e-23	8.17744e-22	Sardh
5584.86	1.90365	0.15746	12.0898	1.19643e-33	2.05136e-31	Gart
50.667	1.88167	0.373008	5.04459	4.54488e-07	4.04657e-06	Pvf2
24.4482	1.87731	0.484188	3.87723	0.000105653	0.000585433	aurB
27.1542	1.87641	0.49051	3.82542	0.000130547	0.000706416	asRNA:CR45139
165.123	1.86764	0.306416	6.09514	1.09345e-09	1.51193e-08	CG30098
15.4209	1.86686	0.576024	3.24094	0.00119138	0.00507235	CG5948
14.6293	1.86475	0.625364	2.98186	0.00286507	0.0109233	CG6012
78.6924	1.86147	0.414744	4.48824	7.18132e-06	5.06703e-05	Yp1
44.5689	1.84842	0.426668	4.33221	1.47617e-05	9.82643e-05	Ugt305A1
271.299	1.84753	0.208186	8.87442	7.02966e-19	3.068e-17	CG1979
3122.21	1.84128	0.117428	15.6801	2.0699e-55	1.6562e-52	CG8112
53.1101	1.83348	0.465518	3.93857	8.19677e-05	0.000464703	lncRNA:CR44138
78.0185	1.82003	0.323351	5.62865	1.8163e-08	2.05459e-07	snRNA:U1:21D
181.701	1.81856	0.293734	6.19119	5.9713e-10	8.61389e-09	CG32726
8.97821	1.80892	0.743761	2.43212	0.0150107	0.044385	CG32260
32.8227	1.8033	0.395183	4.5632	5.03806e-06	3.66022e-05	lncRNA:CR44741
21.4365	1.78842	0.499665	3.57923	0.000344604	0.00168993	Gr43a
84.4115	1.78239	0.430912	4.13631	3.52932e-05	0.000217448	MtnD
13.039	1.77901	0.660674	2.69271	0.00708729	0.0235432	CG17047
86.6762	1.77598	0.271833	6.53335	6.43162e-11	1.08722e-09	CG43109
26.2529	1.74521	0.512858	3.40291	0.000666715	0.00303793	asRNA:CR44019
9.85538	1.74131	0.711032	2.44899	0.0143259	0.042633	CG17681
19.182	1.73174	0.613059	2.82476	0.00473162	0.0167272	lncRNA:CR46254
51.3506	1.72024	0.365395	4.7079	2.50287e-06	1.9318e-05	CG13694
48.512	1.71018	0.431082	3.96719	7.27249e-05	0.000416235	CG12698
87.1982	1.70732	0.236305	7.22507	5.00862e-13	1.11425e-11	Cyp4d14
24.0129	1.70688	0.608403	2.80551	0.00502373	0.0175787	Chs2
591.837	1.69716	0.233538	7.26718	3.67071e-13	8.29676e-12	BomS5
6925.06	1.69341	0.268702	6.30218	2.93489e-10	4.43635e-09	Gnmt
50.1694	1.68042	0.505018	3.32745	0.00087644	0.00385595	lncRNA:CR43264
22.9859	1.67772	0.490917	3.41752	0.000631947	0.00289711	asRNA:CR44989
343.577	1.66965	0.158192	10.5546	4.83766e-26	4.60806e-24	Arc2
41.2127	1.66407	0.389522	4.2721	1.93642e-05	0.000125356	CG31019
400.329	1.65572	0.18705	8.85178	8.6136e-19	3.71872e-17	CG5535
67.0684	1.65222	0.313866	5.26411	1.40872e-07	1.3635e-06	Efhc1.1
143.34	1.65138	0.243002	6.79576	1.07742e-11	2.01107e-10	CG42808
29.4099	1.65053	0.507083	3.25494	0.00113416	0.00485456	mt:tRNA:Gln-TTG
80.0071	1.64721	0.319708	5.15225	2.57378e-07	2.38721e-06	Tsp42Eb
491.596	1.64416	0.182216	9.02312	1.82799e-19	8.60375e-18	CG14636
3663.04	1.6422	0.108731	15.1034	1.53904e-51	8.03111e-49	Mal-B2
1015.31	1.63578	0.217099	7.53473	4.89334e-14	1.22609e-12	CG33470
3297.43	1.63243	0.116891	13.9654	2.53609e-44	9.51191e-42	Crz
37.6534	1.62891	0.417703	3.89969	9.63152e-05	0.000538916	Cyp313a4
24.7714	1.62668	0.540722	3.00835	0.00262673	0.0101305	CG9733
646.885	1.62582	0.112341	14.4722	1.81516e-47	7.78055e-45	CG13116
97.9215	1.62459	0.320231	5.07316	3.91254e-07	3.5256e-06	hgo
121.951	1.62366	0.295015	5.50363	3.72049e-08	3.95863e-07	Cyp6d2
82.2306	1.62221	0.272406	5.95511	2.59891e-09	3.36485e-08	dgt5
34.5847	1.61857	0.453423	3.56967	0.000357437	0.00174672	lncRNA:CR42715
13.286	1.61158	0.629712	2.55923	0.0104904	0.0328821	lncRNA:CR44604
35.4927	1.6114	0.586717	2.74647	0.00602408	0.0204877	Tep1
88.8243	1.60107	0.373745	4.28386	1.83678e-05	0.00011942	CG30091
15.2217	1.59226	0.664426	2.39645	0.0165549	0.048191	snoRNA:U3:54Ab
30.515	1.5865	0.448196	3.53974	0.000400526	0.00193212	CG4318
18.0067	1.57947	0.633025	2.49511	0.0125918	0.0382988	CG10405
42.5802	1.57306	0.360062	4.36885	1.24904e-05	8.44562e-05	vas
666.26	1.57288	0.182282	8.62887	6.1961e-18	2.39118e-16	CG42846
30.2745	1.56988	0.504677	3.11066	0.0018667	0.00749805	CG13742
22.8512	1.56622	0.563559	2.77916	0.00544997	0.01881	lncRNA:CR44634
13.0863	1.55933	0.588688	2.64882	0.00807722	0.026336	Sse
86.4729	1.55788	0.2747	5.6712	1.41802e-08	1.64277e-07	CG34375
194.864	1.5484	0.190269	8.13795	4.02042e-16	1.28675e-14	Tsp42Ei
33.1063	1.54397	0.413033	3.73813	0.000185396	0.000963673	lncRNA:CR43989
5366.32	1.53954	0.334604	4.60109	4.20291e-06	3.10039e-05	IMPPP
26.7075	1.53945	0.525264	2.93081	0.00338074	0.0126168	p38c
46.9629	1.5394	0.443745	3.46912	0.000522169	0.0024433	Ama
58.7058	1.53933	0.362967	4.24096	2.22567e-05	0.000142315	lncRNA:CR45181
499.794	1.53599	0.209139	7.34435	2.06758e-13	4.85906e-12	CG31664
18.3292	1.53486	0.598804	2.56322	0.0103708	0.0325411	CR43087
243.323	1.53271	0.187009	8.19594	2.48644e-16	8.19842e-15	eIF4E6
3045.24	1.5318	0.170762	8.97036	2.95545e-19	1.34872e-17	Ipk1
56.5663	1.52868	0.400004	3.82168	0.000132548	0.000715748	spn-E
31.5865	1.51934	0.500203	3.03745	0.00238589	0.00933132	mthl4
1867.78	1.51793	0.167238	9.07643	1.12192e-19	5.40776e-18	Spn88Eb
1184.02	1.51522	0.148356	10.2134	1.72638e-24	1.37218e-22	CG33307
802.449	1.51486	0.187808	8.06601	7.26339e-16	2.24101e-14	CR40190
1819.39	1.50716	0.165699	9.09577	9.39212e-20	4.61984e-18	CG9119
1554.09	1.50253	0.176934	8.492	2.0311e-17	7.25513e-16	Cyp6g1
112.345	1.4985	0.338235	4.43034	9.40833e-06	6.49705e-05	NAAT1
51.2851	1.49547	0.301498	4.96014	7.04413e-07	6.01306e-06	Klp67A
108.046	1.48896	0.242249	6.14641	7.92553e-10	1.12438e-08	lncRNA:CR44441
144.205	1.48826	0.271488	5.48186	4.20877e-08	4.42714e-07	Cyp4d21
147.057	1.48792	0.286207	5.19874	2.00643e-07	1.90065e-06	APC7
40.6577	1.48367	0.363732	4.07902	4.52259e-05	0.000272218	lncRNA:CR45321
83.9003	1.48275	0.288322	5.1427	2.70814e-07	2.49831e-06	CG14642
116.112	1.48137	0.238552	6.20983	5.30426e-10	7.74474e-09	FANCI
683.338	1.48087	0.123479	11.9929	3.87056e-33	6.03304e-31	Nepl13
18.1284	1.4788	0.607131	2.43571	0.0148625	0.044001	CG17258
118.629	1.47283	0.267329	5.50942	3.60027e-08	3.83751e-07	Nplp4
252.595	1.46988	0.191024	7.69473	1.41792e-14	3.78176e-13	CG11125
6713.08	1.46936	0.285446	5.14761	2.6382e-07	2.44319e-06	Amy-p
583.589	1.46849	0.157899	9.3002	1.40184e-20	7.28349e-19	CR42653
218.713	1.45964	0.175683	8.30836	9.70362e-17	3.27143e-15	dgt2
359.446	1.45754	0.227947	6.39423	1.61356e-10	2.55825e-09	Cyp313a1
40.7801	1.45352	0.361452	4.02134	5.78686e-05	0.000339961	lncRNA:CR44965
26.7186	1.45296	0.496167	2.92837	0.00340744	0.0127085	CG9518
72.0055	1.4516	0.36605	3.96558	7.32172e-05	0.000418653	Cyp12d1-d
11558.4	1.44318	0.139923	10.3141	6.08412e-25	5.10641e-23	Paics
135.887	1.44193	0.291133	4.95283	7.31436e-07	6.2393e-06	piwi
15.0942	1.43739	0.577652	2.48833	0.0128344	0.0389477	lncRNA:CR41257
22.0533	1.43719	0.523632	2.74466	0.00605732	0.0205891	CG6602
120.983	1.43549	0.270769	5.30155	1.14827e-07	1.12594e-06	Myo61F
518.652	1.43271	0.250196	5.72634	1.0262e-08	1.21464e-07	Ance-3
2171.42	1.42822	0.133133	10.7278	7.5377e-27	7.66673e-25	Lst
63.3393	1.41959	0.300561	4.72314	2.32235e-06	1.79593e-05	CG42867
94.4522	1.41398	0.251936	5.61246	1.99475e-08	2.23934e-07	Cib2
728.383	1.41378	0.168389	8.3959	4.62355e-17	1.59459e-15	Ldh
2711.64	1.41053	0.150311	9.3841	6.34567e-21	3.43066e-19	Spat
33.341	1.40473	0.37509	3.74504	0.000180369	0.000940393	asRNA:CR44381
238.375	1.40246	0.175648	7.98446	1.41143e-15	4.235e-14	GstD2
22.9928	1.40174	0.556502	2.51884	0.0117742	0.0362158	nmdyn-D7
277.188	1.3985	0.172941	8.08656	6.13752e-16	1.90835e-14	CG14907
25.6037	1.39308	0.538642	2.58628	0.00970175	0.0307312	asRNA:CR43469
215.258	1.39159	0.204836	6.7937	1.09292e-11	2.03053e-10	insc
654.672	1.38748	0.137734	10.0736	7.22686e-24	5.28883e-22	Hpd
23.5863	1.38263	0.501713	2.75582	0.00585454	0.0200075	Lime
217.593	1.3779	0.205156	6.71635	1.86328e-11	3.34776e-10	Sp212
9179.63	1.37724	0.111359	12.3676	3.91542e-35	7.70375e-33	pug
26.2977	1.37718	0.438114	3.14341	0.00166989	0.00680776	lncRNA:CR44526
343.62	1.37617	0.209611	6.56537	5.19051e-11	8.925e-10	Spn43Ad
108.346	1.37574	0.376605	3.65301	0.000259182	0.00130647	CG43064
1622.26	1.37116	0.121427	11.2921	1.43545e-29	1.89322e-27	TotX
35.8248	1.37025	0.387173	3.53911	0.000401482	0.0019355	Spc105R
4821.76	1.36747	0.112236	12.1839	3.78845e-34	7.05637e-32	Hug
80.4458	1.36383	0.307955	4.42867	9.48157e-06	6.54011e-05	CG13793
24608.2	1.36188	0.243451	5.59405	2.21839e-08	2.46757e-07	BomS6
240.444	1.36125	0.176842	7.69759	1.38661e-14	3.70649e-13	PGRP-LF
75.3618	1.34967	0.290164	4.65142	3.29654e-06	2.48681e-05	CG42751
51.4037	1.34776	0.338723	3.97894	6.92218e-05	0.000399231	asRNA:CR46093
871.891	1.34544	0.0922375	14.5867	3.41416e-48	1.51766e-45	CG14329
66.2429	1.34377	0.321075	4.18524	2.8487e-05	0.000178007	CG30083
121.655	1.34358	0.217691	6.17198	6.74403e-10	9.64742e-09	lncRNA:CR45440
3210.52	1.34298	0.13432	9.99841	1.54856e-23	1.08689e-21	Pepck2
1932.57	1.34079	0.178152	7.52612	5.22686e-14	1.30151e-12	AdSL
840.869	1.33641	0.32897	4.06241	4.85681e-05	0.000289288	Hsp68
46.1905	1.33485	0.415706	3.21105	0.00132253	0.00554807	CG6337
279.088	1.33325	0.294689	4.52425	6.06092e-06	4.33769e-05	Drsl5
203.043	1.33152	0.243905	5.45917	4.78355e-08	4.96645e-07	CR14033
497.453	1.3299	0.132538	10.0341	1.07891e-23	7.75393e-22	lncRNA:CR43459
416.435	1.32936	0.214409	6.20014	5.64139e-10	8.19708e-09	Muc14A
35.4606	1.3269	0.44033	3.01341	0.00258327	0.00999499	CG30001
2164.04	1.32522	0.152839	8.67067	4.29572e-18	1.70719e-16	CG11899
32.1307	1.32195	0.404794	3.26574	0.00109178	0.00469492	lncRNA:CR44620
90.83	1.32087	0.295078	4.47633	7.59385e-06	5.33927e-05	Boot
3843.08	1.32023	0.360473	3.6625	0.00024977	0.0012638	Cyp6w1
165.203	1.31954	0.187581	7.03451	1.99959e-12	4.18102e-11	CG11835
38.1874	1.31929	0.437081	3.01841	0.00254105	0.00984747	Gr61a
212.566	1.3189	0.176573	7.46947	8.0521e-14	1.96425e-12	Obp83ef
662.522	1.31491	0.182719	7.19637	6.18366e-13	1.36427e-11	CG42807
410.78	1.31324	0.415062	3.16397	0.00155631	0.00641665	PGRP-LB
112.069	1.31203	0.21145	6.20495	5.4713e-10	7.97893e-09	ver
1340.86	1.30802	0.163519	7.9992	1.25234e-15	3.76705e-14	CG4408
2373.49	1.30718	0.258526	5.05629	4.27502e-07	3.82616e-06	CG43897
21.7541	1.30231	0.504621	2.58077	0.00985796	0.0311602	Zasp67
512.863	1.29798	0.171998	7.54651	4.47073e-14	1.12964e-12	Cyp6a8
102.186	1.29392	0.317643	4.07352	4.63086e-05	0.000278037	CG33110
53.8237	1.28742	0.311954	4.12695	3.676e-05	0.000225099	lncRNA:CR44127
108.199	1.28533	0.267321	4.8082	1.52298e-06	1.21697e-05	CG14879
19.4914	1.28462	0.525351	2.44526	0.0144747	0.043012	Tsp2A
132.091	1.2806	0.224597	5.70177	1.18568e-08	1.38564e-07	GstE8
42.2859	1.27996	0.391733	3.26743	0.00108528	0.00466865	mthl3
29.0412	1.27765	0.44166	2.89283	0.00381786	0.0139872	CG6675
14046.5	1.27474	0.424989	2.99945	0.00270464	0.0104009	CG9377
8152.95	1.27329	0.0827076	15.3951	1.76668e-53	1.06019e-50	Tep2
45.3636	1.2699	0.472052	2.69017	0.00714167	0.0236976	CG13841
740.487	1.26972	0.12939	9.81315	9.88344e-23	6.30963e-21	Cyp9h1
493.962	1.26632	0.165346	7.6586	1.87974e-14	4.96931e-13	CG30026
5145.63	1.26472	0.106428	11.8833	1.44492e-32	2.19518e-30	Orcokinin
5028.33	1.25856	0.0806915	15.5972	7.60857e-55	5.70738e-52	lncRNA:CR44832
26.5325	1.25773	0.437592	2.8742	0.00405058	0.0146387	Cyp6a14
497.872	1.25637	0.146981	8.54782	1.2543e-17	4.63203e-16	CG13796
52.0633	1.25535	0.324378	3.87001	0.000108831	0.000601377	CG32335
282.686	1.25334	0.185036	6.77346	1.2574e-11	2.32382e-10	Mec2
21.8663	1.24619	0.468433	2.66034	0.00780617	0.0256333	asRNA:CR46107
125.724	1.24519	0.237635	5.23992	1.60649e-07	1.54496e-06	thw
105.519	1.23923	0.285413	4.34188	1.41269e-05	9.43524e-05	CG11406
351.074	1.2378	0.244424	5.06415	4.10237e-07	3.68813e-06	Cyp12d1-p
523.957	1.23134	0.176636	6.97105	3.14581e-12	6.38849e-11	Hayan
1037.63	1.22931	0.104627	11.7494	7.10962e-32	1.04061e-29	CG1572
44.7081	1.21628	0.383746	3.16948	0.0015271	0.0063027	CG7724
132.823	1.21583	0.215787	5.63442	1.75648e-08	1.99256e-07	lncRNA:CR43641
562.565	1.21287	0.188401	6.43769	1.21303e-10	1.97362e-09	CG15199
27.4356	1.21237	0.464032	2.6127	0.00898307	0.0287276	Tsp42Eh
144.257	1.20872	0.280283	4.31251	1.61412e-05	0.000106214	CG30154
131.645	1.20848	0.370518	3.26161	0.00110781	0.00475196	CG13641
18.5686	1.20829	0.506604	2.38507	0.0170757	0.049527	asRNA:CR45198
786.03	1.20053	0.492579	2.43723	0.0148004	0.0438388	Sting
34.6443	1.19662	0.431827	2.77107	0.00558719	0.0191977	Orc1
44.4709	1.19615	0.312103	3.83256	0.000126816	0.000687774	sut2
38.8962	1.19322	0.460095	2.59342	0.00950279	0.0301966	CG33460
38.2927	1.1926	0.369006	3.23191	0.00122964	0.00520203	Cdk1
115.514	1.18821	0.298068	3.98639	6.70852e-05	0.000388589	CG7300
70.886	1.18798	0.25012	4.74964	2.0378e-06	1.5861e-05	Oseg4
2339.62	1.18746	0.275354	4.3125	1.61419e-05	0.000106214	CG3699
637.547	1.18736	0.114358	10.3829	2.96778e-25	2.58111e-23	Nepl14
23168.5	1.18732	0.212554	5.58594	2.32433e-08	2.57349e-07	CG6910
513.225	1.17848	0.420972	2.79943	0.00511936	0.017856	Vago
126.694	1.17677	0.254518	4.62353	3.77259e-06	2.81059e-05	CG7860
151.266	1.17582	0.259395	4.53295	5.81643e-06	4.17517e-05	CG4267
437.898	1.17495	0.129378	9.08152	1.07064e-19	5.18139e-18	PGRP-SA
181.909	1.17446	0.227679	5.15839	2.49084e-07	2.31565e-06	Ir76a
9003.57	1.17161	0.0852683	13.7403	5.8246e-43	1.99734e-40	Irc
408.329	1.17099	0.158954	7.36687	1.7468e-13	4.15151e-12	CG16799
91.4263	1.16998	0.261687	4.4709	7.78902e-06	5.47009e-05	CG7255
38.4871	1.16598	0.340332	3.426	0.000612547	0.00282002	asRNA:CR45943
80.7303	1.16502	0.310188	3.75585	0.000172756	0.000906608	Muc12Ea
243.233	1.1616	0.166916	6.95916	3.42297e-12	6.92791e-11	CG32373
877.603	1.15977	0.125878	9.21339	3.15972e-20	1.61374e-18	cDIP
3534.02	1.15972	0.12183	9.51917	1.7456e-21	9.92926e-20	CG16743
318.319	1.1559	0.148046	7.8077	5.82431e-15	1.63708e-13	CG33521
1496.7	1.15536	0.305029	3.7877	0.000152051	0.000809274	BomT2
619.046	1.15269	0.17786	6.48086	9.11986e-11	1.51602e-09	St1
45.6918	1.15021	0.416042	2.76465	0.00569837	0.0195405	Ipod
7957.29	1.15011	0.131211	8.76538	1.86148e-18	7.73064e-17	Hn
3522.86	1.14821	0.146406	7.84265	4.41146e-15	1.26063e-13	Ahcy
4094.66	1.14785	0.238123	4.8204	1.43274e-06	1.15099e-05	Ance-5
4830.94	1.14769	0.130121	8.82013	1.14322e-18	4.90034e-17	CG7997
2861.31	1.14741	0.126929	9.0398	1.56964e-19	7.44618e-18	CG31313
2397.23	1.14143	0.0791845	14.4148	4.17667e-47	1.72857e-44	pinta
43.8504	1.13988	0.341675	3.33615	0.000849483	0.00375525	fzo
2277.94	1.13891	0.151554	7.5149	5.69546e-14	1.40942e-12	Idgf1
126.968	1.13837	0.238466	4.77373	1.80842e-06	1.42046e-05	ImpL1
149.201	1.13694	0.216174	5.25935	1.44565e-07	1.39587e-06	Whamy
18030.4	1.13691	0.10486	10.8422	2.17253e-27	2.34908e-25	Xrp1
6199.09	1.13645	0.108869	10.4386	1.65148e-25	1.47919e-23	Pdf
1231.32	1.13306	0.198432	5.71008	1.12925e-08	1.32356e-07	Cyp309a1
69.097	1.13198	0.267685	4.22877	2.34969e-05	0.000149607	CG13502
170.623	1.12802	0.299612	3.76494	0.000166591	0.000878482	Ugt37B1
104.462	1.12713	0.277659	4.05941	4.9197e-05	0.000292598	lncRNA:CR42868
55.2038	1.1234	0.342637	3.27869	0.00104292	0.00450905	dgt3
402.838	1.12296	0.177592	6.32324	2.56136e-10	3.9211e-09	CG34054
101.29	1.12262	0.216902	5.17571	2.27049e-07	2.13729e-06	RnrS
265.274	1.12032	0.339242	3.30242	0.000958552	0.00418195	CG31704
31.6942	1.11732	0.413297	2.70343	0.00686271	0.022934	iav
79.5805	1.1106	0.242894	4.57238	4.82217e-06	3.52042e-05	mtDNA-helicase
64.8384	1.10958	0.365828	3.03306	0.0024209	0.00943672	Cyp4p3
40.5499	1.10758	0.382161	2.89822	0.00375293	0.0137914	CG13085
178.683	1.10757	0.217992	5.0808	3.7585e-07	3.3968e-06	yellow-f
90.7099	1.10441	0.23241	4.75201	2.01407e-06	1.56967e-05	Cp7Fa
69.9817	1.10436	0.352983	3.12865	0.00175613	0.00711104	CG6985
405.927	1.10124	0.243326	4.52579	6.01699e-06	4.31139e-05	CG30151
79.8486	1.10049	0.275214	3.99868	6.36959e-05	0.000371286	MtnE
30.6206	1.09952	0.411775	2.67021	0.00758037	0.0250013	GluRIIE
6902.8	1.09194	0.260982	4.18397	2.86462e-05	0.000178789	CG11089
3862.56	1.09067	0.12162	8.96782	3.02453e-19	1.37501e-17	Nepl21
281.131	1.09028	0.160337	6.79994	1.04663e-11	1.95664e-10	CG14985
326.49	1.08791	0.294381	3.6956	0.00021937	0.0011266	Dhc62B
111.14	1.0867	0.240657	4.51554	6.31561e-06	4.50119e-05	lncRNA:CR45517
134.309	1.08326	0.20101	5.38906	7.08266e-08	7.16142e-07	CG15553
288.269	1.07845	0.182636	5.90491	3.52829e-09	4.47165e-08	CG8620
523.424	1.0779	0.201637	5.34577	9.0033e-08	8.94247e-07	CG5819
79.4186	1.07744	0.288973	3.72853	0.0001926	0.000998645	Skp2
692.383	1.0763	0.119606	8.9987	2.28411e-19	1.05845e-17	Cyp4p1
567.417	1.07627	0.16272	6.61426	3.73416e-11	6.48588e-10	Gadd45
406.494	1.07481	0.258517	4.15762	3.21584e-05	0.000199156	comm2
40.3791	1.07308	0.357984	2.99756	0.00272148	0.0104556	CR31427
1306.97	1.07288	0.0859687	12.4799	9.61159e-36	1.95523e-33	CG5953
1757.13	1.06771	0.122045	8.7485	2.16198e-18	8.91688e-17	h
1020.26	1.06291	0.109329	9.72216	2.42588e-22	1.4931e-20	Spn42Dd
206.298	1.0563	0.242657	4.35304	1.3426e-05	9.00719e-05	CG12224
1013.44	1.05265	0.152442	6.90525	5.01134e-12	9.87621e-11	CG9547
103.951	1.0507	0.400283	2.6249	0.00866739	0.0278815	spirit
97.9764	1.04954	0.240552	4.36305	1.28264e-05	8.63364e-05	CG31469
192.783	1.04852	0.152821	6.86112	6.83238e-12	1.32475e-10	Spindly
985.499	1.04425	0.181125	5.76539	8.14688e-09	9.86669e-08	Idgf5
19994.4	1.04319	0.294822	3.53838	0.00040259	0.00193896	CG18067
59.2276	1.04228	0.293629	3.54963	0.000385776	0.00186772	CG12766
141.977	1.04093	0.190298	5.46999	4.50051e-08	4.70925e-07	lncRNA:let7C
1609.82	1.03996	0.110751	9.39002	5.9989e-21	3.25787e-19	CCT5
312.73	1.03893	0.136105	7.63333	2.28772e-14	6.02132e-13	dmt
2205.22	1.03825	0.14205	7.30906	2.69008e-13	6.24493e-12	CG4822
6506.01	1.03372	0.149131	6.9316	4.161e-12	8.28198e-11	CG34166
670.495	1.03357	0.153676	6.72565	1.74808e-11	3.15495e-10	frma
8101.55	1.03342	0.226386	4.56486	4.99835e-06	3.63577e-05	Shmt
861.364	1.03053	0.167293	6.16001	7.27413e-10	1.0381e-08	Phk-3
334.75	1.03004	0.190625	5.40347	6.53642e-08	6.65395e-07	sxe2
736.562	1.02919	0.191887	5.36353	8.16108e-08	8.17607e-07	lncRNA:CR31781
66.1415	1.02915	0.286094	3.59723	0.000321629	0.00158921	CG30380
1045.51	1.02829	0.0942504	10.9102	1.02988e-27	1.16609e-25	Spn27A
97.5498	1.02809	0.309975	3.3167	0.000910876	0.00399574	CG14961
470.309	1.02763	0.208293	4.93359	8.07327e-07	6.79968e-06	sut1
936.408	1.02683	0.161426	6.36101	2.00431e-10	3.12411e-09	vri
440.392	1.0247	0.167265	6.1262	9.00026e-10	1.26785e-08	CG3397
435.104	1.02244	0.127364	8.02772	9.93015e-16	3.00964e-14	CG11686
3597.12	1.02199	0.130841	7.81092	5.67699e-15	1.60318e-13	GstE9
418.837	1.02188	0.119352	8.56196	1.10967e-17	4.1361e-16	Irbp
2954.41	1.01984	0.119859	8.50867	1.75933e-17	6.3601e-16	bmm
5087.89	1.01983	0.0615316	16.5741	1.07195e-61	1.60819e-58	mino
676.22	1.01964	0.197288	5.1683	2.36234e-07	2.20301e-06	CG18547
53.0865	1.01794	0.323961	3.14217	0.00167702	0.00683218	CG34446
166.738	1.01516	0.171458	5.92074	3.20489e-09	4.08768e-08	Mink
5794.28	1.01467	0.169026	6.00303	1.93673e-09	2.56281e-08	BomS3
35.9285	1.01452	0.398015	2.54896	0.0108045	0.0337259	CG42656
80.3301	1.01404	0.255616	3.96704	7.27721e-05	0.000416306	CG9747
77.6302	1.01331	0.295349	3.43089	0.000601614	0.00277714	Gen
55.7175	1.00817	0.309443	3.25803	0.00112189	0.00480719	nopo
1366.37	1.00724	0.185447	5.43141	5.59095e-08	5.73526e-07	CG6409
28.3719	1.00661	0.395852	2.54289	0.0109941	0.0342028	CG34124
808.643	1.00602	0.101452	9.91622	3.53908e-23	2.37297e-21	CG8066
62.7406	1.00472	0.301084	3.33702	0.000846816	0.00374713	5.8SrRNA-Psi:CR45854
39.3058	1.00137	0.402963	2.48501	0.0129546	0.0391739	lncRNA:CR43144
962.718	0.999215	0.101973	9.79886	1.13866e-22	7.19274e-21	TwdlG
40.1307	0.999157	0.376541	2.65352	0.00796582	0.0260577	CG9626
41.5808	0.997554	0.328877	3.03321	0.00241968	0.00943503	CG30440
70.7676	0.996229	0.25387	3.92417	8.70288e-05	0.000491308	lncRNA:CR44178
710.475	0.994115	0.192206	5.17214	2.3143e-07	2.16494e-06	Reg-2
1261.39	0.993146	0.199132	4.98737	6.12067e-07	5.30017e-06	dpy
1347.12	0.993077	0.0763221	13.0116	1.05051e-38	2.86551e-36	Cyp6a13
3673.64	0.992419	0.155939	6.36414	1.96393e-10	3.07315e-09	Pfas
1898.91	0.99196	0.121866	8.13978	3.95989e-16	1.27076e-14	Prx2540-1
5712.19	0.991371	0.0820738	12.079	1.3634e-33	2.27271e-31	Nepl15
34.7258	0.989205	0.373949	2.64529	0.00816205	0.0265693	asRNA:CR44368
386.131	0.984423	0.165836	5.93612	2.91855e-09	3.75438e-08	Cyp6a22
166.587	0.984362	0.189149	5.20416	1.94878e-07	1.84896e-06	RnrL
6742.71	0.984079	0.131736	7.47006	8.0161e-14	1.95945e-12	CG1468
147.318	0.983621	0.264418	3.71994	0.000199268	0.00102954	CG5002
60.652	0.983153	0.388238	2.53235	0.0113302	0.0350297	CG1461
87.2812	0.972862	0.259147	3.75409	0.000173972	0.000910999	CG1806
489.694	0.9724	0.17213	5.64923	1.61172e-08	1.84579e-07	lncRNA:CR43334
401.905	0.971736	0.218364	4.45008	8.58401e-06	5.97942e-05	CG17264
468.084	0.966895	0.215898	4.47849	7.51723e-06	5.2885e-05	CG44014
7075.35	0.966204	0.149551	6.46069	1.04225e-10	1.71829e-09	Sodh-1
572.043	0.963242	0.106422	9.05114	1.41484e-19	6.76529e-18	CG11961
74.4167	0.962698	0.297341	3.23769	0.00120501	0.00512312	CG6142
3818.55	0.962603	0.131481	7.32121	2.45752e-13	5.73835e-12	NimB2
863.277	0.960351	0.149973	6.40348	1.51877e-10	2.42397e-09	CG12896
56.7778	0.959842	0.373765	2.56803	0.0102278	0.0321681	CG8907
11871.3	0.958452	0.135409	7.0782	1.4604e-12	3.0913e-11	CG8036
404.474	0.957576	0.153123	6.25365	4.00981e-10	5.93681e-09	Tsp42El
1094.13	0.95427	0.103868	9.18729	4.02848e-20	2.02301e-18	CG1146
36.8715	0.954098	0.381297	2.50224	0.012341	0.0376468	DIP-iota
71.0122	0.953422	0.314254	3.03393	0.00241394	0.00941831	CG31029
1245.7	0.953294	0.109235	8.72701	2.61483e-18	1.05667e-16	CG3534
34.1577	0.952501	0.356737	2.67004	0.00758432	0.0250074	CG3679
54.7466	0.952076	0.341584	2.78724	0.00531593	0.0184497	CG12885
108.204	0.946503	0.2049	4.61933	3.8498e-06	2.85571e-05	wisp
422.002	0.943702	0.220645	4.27702	1.89411e-05	0.000122749	Lip2
342.702	0.936059	0.14861	6.29875	3.00051e-10	4.50715e-09	Ude
253.961	0.933047	0.222915	4.18567	2.84326e-05	0.000177826	alpha-Est5
4825.96	0.929493	0.108727	8.5489	1.24265e-17	4.60316e-16	Irp-1B
45.277	0.928451	0.335254	2.76939	0.00561611	0.0192805	Cyp318a1
86.1862	0.92598	0.26692	3.46913	0.000522143	0.0024433	NaPi-T
310.935	0.925543	0.137503	6.73108	1.68405e-11	3.05779e-10	CG42365
199.885	0.925391	0.175789	5.26423	1.40781e-07	1.3635e-06	CG30496
469.555	0.925095	0.141488	6.53832	6.22121e-11	1.05313e-09	GluRIIA
383.099	0.924751	0.151449	6.10603	1.02139e-09	1.42212e-08	Ugt36E1
76.55	0.924592	0.285689	3.23636	0.00121065	0.0051423	Corp
52.538	0.922971	0.358821	2.57223	0.0101046	0.0318558	CG9312
146.723	0.922353	0.382309	2.41259	0.0158398	0.0464247	CG44140
345.596	0.921384	0.184489	4.99425	5.90652e-07	5.13696e-06	sals
180.59	0.920739	0.17948	5.13004	2.89675e-07	2.65801e-06	CG7130
690.413	0.914047	0.164269	5.56433	2.63159e-08	2.87391e-07	CG1774
1472.06	0.913982	0.100545	9.09023	9.88294e-20	4.82175e-18	MP1
9118.92	0.913884	0.124957	7.31361	2.60059e-13	6.0489e-12	CG15293
43.5876	0.912307	0.370491	2.46242	0.0138001	0.0413246	CG18304
83.9456	0.912259	0.24956	3.65547	0.000256713	0.00129511	Lsm10
265.297	0.91145	0.255825	3.56279	0.000366933	0.00178804	CG7110
4500.32	0.909998	0.103391	8.80149	1.35007e-18	5.68544e-17	Galk
327.88	0.908127	0.187781	4.83609	1.3242e-06	1.07531e-05	edl
1868.12	0.907847	0.11618	7.81417	5.53257e-15	1.56608e-13	CG5955
48.0419	0.906548	0.376492	2.40788	0.0160455	0.0469245	CG34445
39.1975	0.905027	0.359931	2.51445	0.0119219	0.0365764	CG5612
54.2732	0.904533	0.292382	3.09367	0.001977	0.00788283	CG31076
3527.71	0.903431	0.131758	6.85677	7.04365e-12	1.36132e-10	CG11594
9358.68	0.901621	0.0741317	12.1624	4.92741e-34	8.82668e-32	Cyp28d1
60.8698	0.900262	0.367935	2.44679	0.0144133	0.0428508	Nepl17
1362.6	0.899333	0.0949722	9.46944	2.81352e-21	1.5706e-19	CG13795
534.016	0.899202	0.123269	7.29465	2.99442e-13	6.88486e-12	Sgsh
173.059	0.895096	0.340991	2.62498	0.00866529	0.0278815	CG44141
173.961	0.894862	0.213511	4.19119	2.775e-05	0.000174101	lectin-46Cb
7660.59	0.89391	0.13727	6.51206	7.41262e-11	1.24777e-09	Taldo
1187.13	0.889739	0.16156	5.50716	3.64662e-08	3.88347e-07	CG6415
1917.01	0.884479	0.131113	6.74595	1.52024e-11	2.77293e-10	fbp
239.01	0.882931	0.176835	4.99297	5.94585e-07	5.16368e-06	CG14906
12063	0.879205	0.081638	10.7696	4.79321e-27	4.95932e-25	Ms
3345.35	0.877255	0.159061	5.51519	3.48396e-08	3.73677e-07	Had1
118.274	0.877002	0.231902	3.78177	0.000155716	0.00082695	Pif1A
1636.71	0.875936	0.168709	5.19199	2.08055e-07	1.96466e-06	CG10383
380.762	0.870419	0.244826	3.55525	0.000377613	0.00183327	Cyp4ac2
53.5225	0.870042	0.313432	2.77586	0.00550559	0.0189716	Cyp6a15Psi
4401.18	0.868036	0.111886	7.75819	8.61505e-15	2.36608e-13	Dsk
503.923	0.865266	0.144584	5.98452	2.17033e-09	2.8437e-08	CG8401
101.405	0.86513	0.221627	3.90354	9.47944e-05	0.000531646	pre-lola-G
562.073	0.86104	0.177776	4.84341	1.27632e-06	1.03854e-05	CG32695
88.2205	0.860142	0.274632	3.13199	0.00173628	0.00703778	CG8526
44.974	0.858335	0.333245	2.57569	0.0100041	0.0315805	FipoQ
1754.41	0.856689	0.0984086	8.70544	3.16355e-18	1.26563e-16	Dtg
1373.47	0.856291	0.125873	6.8028	1.02604e-11	1.92115e-10	Sp7
171.9	0.851544	0.184199	4.62295	3.78321e-06	2.81676e-05	CG34232
107.475	0.850442	0.29752	2.85844	0.0042573	0.0153074	CG17919
421.893	0.850108	0.187771	4.52737	5.97216e-06	4.28183e-05	shf
223.333	0.84681	0.171165	4.94734	7.52346e-07	6.39042e-06	CG40006
177.395	0.845404	0.164456	5.14062	2.73832e-07	2.52228e-06	dgo
209.583	0.845359	0.155696	5.42956	5.64929e-08	5.79016e-07	CG6023
50.7997	0.845267	0.320897	2.63407	0.00843676	0.0273301	vret
8828.31	0.842625	0.133406	6.31623	2.68024e-10	4.08226e-09	CG3036
743.507	0.842277	0.182936	4.60421	4.14026e-06	3.05793e-05	CG16898
243.849	0.841655	0.173281	4.85717	1.19078e-06	9.73554e-06	CG31955
3158.78	0.840567	0.131837	6.37583	1.81978e-10	2.86251e-09	HmgD
59.4014	0.839916	0.310821	2.70225	0.00688723	0.023006	snRNA:U6:96Ab
578.989	0.838055	0.216728	3.86685	0.000110251	0.000608381	CG34120
89.775	0.837473	0.269694	3.10527	0.00190104	0.0076232	CG30187
696.323	0.836309	0.139445	5.99742	2.00478e-09	2.64702e-08	CG15117
328.425	0.836225	0.13822	6.04996	1.44881e-09	1.95377e-08	rod
284.529	0.834943	0.157023	5.31733	1.05303e-07	1.03849e-06	CG42675
644.87	0.834833	0.248022	3.36597	0.000762762	0.00342743	CG3999
7394.48	0.833985	0.0843471	9.88754	4.7149e-23	3.12642e-21	Cys
4534.47	0.833503	0.120053	6.94277	3.84477e-12	7.67802e-11	Mip
1295.64	0.832572	0.171093	4.86619	1.13769e-06	9.34602e-06	smp-30
773.751	0.832411	0.130003	6.40302	1.52333e-10	2.42801e-09	Cyp4ac3
183.275	0.832179	0.195387	4.25913	2.05223e-05	0.00013214	Nepl12
2883.07	0.830978	0.126683	6.5595	5.39898e-11	9.24373e-10	CG3246
1376.39	0.830379	0.148932	5.57555	2.46753e-08	2.71451e-07	CG3301
49.9312	0.827742	0.322473	2.56686	0.0102625	0.032252	CG13562
14336.1	0.827191	0.0877452	9.42719	4.21217e-21	2.31901e-19	yps
95.146	0.826146	0.260069	3.17665	0.00148987	0.00617028	Ets21C
2437.73	0.824366	0.0851205	9.68469	3.50274e-22	2.10199e-20	NPF
135.619	0.823047	0.215569	3.81802	0.000134526	0.000725001	CG14044
1265.24	0.822757	0.162672	5.05775	4.24224e-07	3.79966e-06	CG31777
246.984	0.822596	0.180709	4.55204	5.3128e-06	3.84354e-05	spn-A
591.034	0.821378	0.142968	5.7452	9.18121e-09	1.09754e-07	DPCoAC
122.665	0.818972	0.203874	4.01704	5.89337e-05	0.000346048	aurA
869.739	0.81813	0.171095	4.78172	1.73804e-06	1.36966e-05	bt
119.093	0.815261	0.329134	2.47699	0.0132497	0.0399458	Pgant8
43003.1	0.81501	0.102145	7.97899	1.47532e-15	4.41565e-14	sta
109.58	0.814005	0.254585	3.19738	0.00138682	0.00578139	Tdc1
49.5364	0.813834	0.301229	2.70171	0.00689838	0.0230368	CG7236
137.35	0.812101	0.203809	3.98462	6.75882e-05	0.000391125	CG8046
217.122	0.811435	0.170887	4.74837	2.05064e-06	1.59479e-05	GstO1
769.333	0.810787	0.11889	6.81962	9.12819e-12	1.71988e-10	CREG
48.6406	0.810198	0.300577	2.69547	0.00702886	0.023375	mthl15
482.821	0.807858	0.106142	7.6111	2.71766e-14	7.09073e-13	agt
4549.75	0.8063	0.128226	6.28811	3.21349e-10	4.81501e-09	wrapper
8721.74	0.803001	0.0980556	8.18924	2.62892e-16	8.64445e-15	CG6287
618.428	0.802927	0.13431	5.97816	2.2567e-09	2.94721e-08	CG8249
565.388	0.800393	0.167175	4.78775	1.68661e-06	1.33351e-05	asRNA:CR43480
290.177	0.799875	0.154634	5.17269	2.30749e-07	2.16195e-06	Jafrac2
58.8639	0.796618	0.300349	2.65231	0.0079944	0.0261227	lncRNA:CR45910
22181	0.796549	0.116204	6.85475	7.14384e-12	1.37846e-10	CG9691
1296.91	0.795842	0.113398	7.01812	2.24869e-12	4.66934e-11	srp
292.159	0.795664	0.163197	4.87548	1.08546e-06	8.94758e-06	CG10463
673.415	0.795198	0.177734	4.47409	7.67363e-06	5.39221e-05	CG33120
735.513	0.794471	0.15721	5.05357	4.33616e-07	3.8751e-06	CG30002
35348.3	0.793254	0.118648	6.68575	2.29749e-11	4.07906e-10	CG4716
822.017	0.792783	0.0966676	8.20113	2.38136e-16	7.89533e-15	CrebA
15061.9	0.792555	0.0778062	10.1863	2.28356e-24	1.76822e-22	Treh
69.1268	0.792488	0.301672	2.62698	0.00861459	0.0277512	asRNA:CR45195
55.092	0.790931	0.305539	2.58864	0.00963564	0.0305621	lncRNA:CR43654
2605.01	0.789737	0.0993735	7.94716	1.90835e-15	5.65106e-14	CG10126
466.988	0.788403	0.175927	4.48142	7.41484e-06	5.21953e-05	CG9631
67.5744	0.786193	0.302065	2.60273	0.00924859	0.029459	Spn77Bc
695.161	0.784278	0.118488	6.61906	3.61481e-11	6.28767e-10	CG12868
343.757	0.78286	0.195722	3.99985	6.33832e-05	0.000369644	Cpr67B
149.817	0.781926	0.203803	3.83667	0.000124713	0.000678455	Tsp42En
4765.88	0.781829	0.103187	7.57684	3.54076e-14	9.11935e-13	CG42390
532.312	0.78111	0.128925	6.05862	1.37294e-09	1.85982e-08	GstO3
120.684	0.777763	0.240685	3.23145	0.00123163	0.0052086	CG7384
461.778	0.777706	0.157582	4.93525	8.00472e-07	6.75616e-06	betaTub60D
107.226	0.77683	0.231693	3.35285	0.000799851	0.00357003	dimm
380.34	0.774633	0.126876	6.10544	1.0252e-09	1.42578e-08	CG7054
2024.44	0.774095	0.122872	6.29999	2.97664e-10	4.48201e-09	CG8586
511.12	0.774048	0.129176	5.99222	2.06999e-09	2.72412e-08	Cyp12a5
173.419	0.771711	0.196708	3.92312	8.7408e-05	0.000492753	SmydA-3
118.092	0.771488	0.257739	2.9933	0.00275979	0.0105858	CG13833
85.4193	0.770807	0.245319	3.14206	0.00167766	0.00683248	lncRNA:CR46004
14067.9	0.770433	0.0766615	10.0498	9.20468e-24	6.69543e-22	CG3308
422.757	0.766741	0.110932	6.9118	4.78535e-12	9.46191e-11	Spn55B
24150.7	0.766287	0.0741503	10.3342	4.93316e-25	4.16956e-23	CG12239
984.246	0.766079	0.143013	5.3567	8.47555e-08	8.45583e-07	cher
3936.46	0.765782	0.0928879	8.24416	1.66328e-16	5.56064e-15	Hrb87F
108879	0.765403	0.10183	7.51647	5.62741e-14	1.39835e-12	Tsf1
106.685	0.760015	0.241924	3.14155	0.00168057	0.00684201	CG1773
610.53	0.759269	0.109259	6.94925	3.67222e-12	7.37023e-11	FMRFa
165.763	0.756335	0.201093	3.76111	0.000169159	0.000890457	CG31674
906.462	0.754493	0.14309	5.27286	1.34311e-07	1.30632e-06	CG1544
427.87	0.749664	0.209641	3.57593	0.000348979	0.0017092	Nep7
558.009	0.748428	0.10665	7.01764	2.25652e-12	4.6775e-11	mthl10
315.151	0.748047	0.151184	4.94791	7.50132e-07	6.37612e-06	Axs
473.767	0.747976	0.13707	5.4569	4.84512e-08	5.02168e-07	yuri
744.794	0.747871	0.153872	4.86034	1.17187e-06	9.59396e-06	LManI
35217.1	0.747817	0.264787	2.82422	0.00473964	0.0167408	IM4
225.905	0.747421	0.197416	3.78602	0.000153079	0.000814025	CG4594
478.905	0.746823	0.128022	5.83353	5.42663e-09	6.74228e-08	srl
499.645	0.746381	0.126013	5.92303	3.16062e-09	4.0398e-08	lncRNA:CR43650
94.8906	0.743975	0.287485	2.58787	0.00965709	0.030622	CG4325
635.646	0.743077	0.128894	5.76503	8.16415e-09	9.87764e-08	lncRNA:CR42491
3171.12	0.742482	0.15326	4.84458	1.26878e-06	1.0338e-05	CG10184
2121.08	0.742433	0.116666	6.36374	1.96895e-10	3.077e-09	Mtp
369.517	0.741399	0.129574	5.72181	1.05396e-08	1.24381e-07	CG15083
678.334	0.738375	0.101526	7.27273	3.52282e-13	7.99261e-12	CG30159
24383.6	0.737654	0.226144	3.26188	0.00110675	0.00474907	Cpr72Ec
783.231	0.736444	0.119165	6.18006	6.40792e-10	9.1995e-09	CG9008
1418.29	0.735852	0.0701555	10.4889	9.71922e-26	9.04264e-24	CG7692
4646.68	0.735696	0.112515	6.53865	6.20785e-11	1.05235e-09	Idgf2
281.157	0.733794	0.26261	2.79423	0.0052023	0.0180822	CG11741
110.09	0.733181	0.229255	3.19811	0.00138333	0.00577085	CG10472
142.283	0.73314	0.22925	3.198	0.00138385	0.00577101	CG10345
1470.18	0.73284	0.151747	4.82934	1.36987e-06	1.10692e-05	Kaz1-ORFB
7192.48	0.731034	0.0969302	7.54186	4.63303e-14	1.16731e-12	CG15096
21894.7	0.730587	0.138176	5.28738	1.2408e-07	1.21074e-06	Cyt-b5-r
429.928	0.730328	0.15215	4.80005	1.58629e-06	1.26503e-05	Lip4
24789.7	0.729217	0.102024	7.14748	8.83834e-13	1.9217e-11	Gel
22569.4	0.727384	0.0708375	10.2683	9.7877e-25	8.02605e-23	cathD
383.891	0.727347	0.138328	5.25813	1.45531e-07	1.40407e-06	del
107.059	0.725388	0.249425	2.90824	0.00363469	0.0134309	CG31759
574.636	0.725172	0.130538	5.55526	2.77197e-08	3.01164e-07	Gpb5
117.392	0.725056	0.225736	3.21197	0.00131829	0.00554168	Cul6
1375.7	0.724802	0.0939616	7.71381	1.22114e-14	3.30093e-13	tsl
232.143	0.722913	0.30024	2.40778	0.0160498	0.0469256	ELOVL
3902.7	0.722653	0.077214	9.35908	8.04325e-21	4.25265e-19	GstD9
1842.91	0.722507	0.116833	6.18412	6.24514e-10	8.97655e-09	Myc
3525.21	0.722242	0.089839	8.0393	9.03546e-16	2.74541e-14	InR
213.857	0.722192	0.16371	4.4114	1.02704e-05	7.04776e-05	Sur
11242.7	0.722102	0.114335	6.31564	2.69037e-10	4.09251e-09	CG13315
862.411	0.721622	0.0980689	7.35832	1.86241e-13	4.41751e-12	Uhg4
14703.4	0.721345	0.141395	5.10165	3.36709e-07	3.04995e-06	IM33
418.001	0.720116	0.214808	3.35237	0.000801217	0.0035748	Ku80
145.33	0.719772	0.17209	4.18254	2.88268e-05	0.000179823	DNAlig1
52.8171	0.718521	0.295728	2.42967	0.0151126	0.0446424	lncRNA:CR44268
383.909	0.717847	0.11819	6.07368	1.25008e-09	1.71077e-08	psh
449.173	0.717281	0.173695	4.12954	3.63487e-05	0.000222807	CG4951
1214.86	0.715949	0.109706	6.52608	6.75153e-11	1.13809e-09	rad50
728.935	0.715366	0.135331	5.28604	1.24995e-07	1.21868e-06	Sodh-2
2094.57	0.715363	0.0714545	10.0114	1.35754e-23	9.64094e-22	ry
351.23	0.714677	0.179724	3.97654	6.99259e-05	0.000402905	Nepl19
99.8094	0.714304	0.255486	2.79586	0.00517617	0.018028	CG15343
8730.47	0.713946	0.0776715	9.19187	3.86078e-20	1.94694e-18	pst
2484.85	0.712937	0.0936743	7.61081	2.72379e-14	7.09131e-13	Trissin
406.548	0.711638	0.149726	4.75292	2.00497e-06	1.56461e-05	MCPH1
10836.9	0.710958	0.116048	6.12641	8.98821e-10	1.26764e-08	LManII
27806.2	0.710511	0.129526	5.48549	4.12329e-08	4.34103e-07	CG2233
155.361	0.710228	0.245338	2.8949	0.00379278	0.013908	CG45076
2392.71	0.710179	0.107051	6.63406	3.26587e-11	5.71385e-10	CG8086
200.833	0.709927	0.212097	3.34718	0.000816369	0.00363429	CG8008
64680.7	0.709195	0.125372	5.65674	1.54277e-08	1.7719e-07	Rh4
6940.29	0.708314	0.126787	5.58664	2.31498e-08	2.56551e-07	D2hgdh
149.837	0.707949	0.178265	3.97133	7.14731e-05	0.00041044	lncRNA:CR43653
1258.28	0.707537	0.0878947	8.04982	8.29178e-16	2.53226e-14	Tis11
428.959	0.70587	0.110377	6.39506	1.60482e-10	2.54776e-09	asRNA:CR44690
1703.31	0.704178	0.142413	4.94462	7.62928e-07	6.45745e-06	CG34331
1952.89	0.704079	0.181526	3.87868	0.000105027	0.000582231	CG3829
3184.1	0.702802	0.100626	6.98432	2.86234e-12	5.87244e-11	Cyp12a4
152.688	0.699566	0.210676	3.32057	0.000898337	0.00394795	CG7408
279.474	0.698267	0.157582	4.43115	9.37336e-06	6.47663e-05	nod
115.496	0.698041	0.290493	2.40295	0.0162633	0.0474459	asl
163.772	0.697588	0.21182	3.2933	0.000990178	0.00431209	Hr4
320.174	0.697227	0.144382	4.82904	1.37195e-06	1.10734e-05	CG31102
672.468	0.696296	0.11451	6.08065	1.19694e-09	1.64555e-08	CG5646
114.82	0.694939	0.242919	2.86079	0.00422584	0.0152171	CG14695
463.224	0.694432	0.125852	5.51785	3.43166e-08	3.68727e-07	Spn28Dc
448.853	0.692695	0.13006	5.32597	1.00418e-07	9.91133e-07	CG13012
506.563	0.692471	0.123501	5.60702	2.05839e-08	2.29812e-07	CG2064
1300.91	0.691538	0.133777	5.16932	2.34944e-07	2.19268e-06	CG31445
24496	0.691432	0.0817628	8.45656	2.7538e-17	9.72093e-16	CG4577
503.33	0.690663	0.140103	4.92969	8.23611e-07	6.90774e-06	CG16965
511.512	0.689598	0.172519	3.99723	6.40877e-05	0.000373388	Cyp309a2
206.463	0.68892	0.242518	2.84069	0.00450156	0.0160442	klu
273.819	0.687955	0.252612	2.72337	0.006462	0.0217673	CG7227
192.403	0.687844	0.167935	4.0959	4.20535e-05	0.000253886	CG14864
3879.36	0.687702	0.149393	4.6033	4.1585e-06	3.06952e-05	CG4250
982.465	0.685854	0.143018	4.79557	1.62212e-06	1.28846e-05	Mthfs
155.867	0.684982	0.202843	3.37691	0.000733046	0.00330877	CG9114
23778.3	0.684271	0.0875644	7.81449	5.51853e-15	1.5658e-13	CG15201
442.755	0.684111	0.153309	4.46229	8.10876e-06	5.67802e-05	AhcyL2
451.42	0.683801	0.119738	5.71082	1.12436e-08	1.3204e-07	CG10467
1172.99	0.683274	0.101583	6.7263	1.74034e-11	3.14572e-10	Gba1b
369.993	0.681953	0.119246	5.71885	1.07246e-08	1.26316e-07	Uhg2
3826.11	0.681418	0.285312	2.38833	0.0169253	0.0491619	Amy-d
132.451	0.680604	0.193577	3.51593	0.000438222	0.00209293	tut
3612.14	0.680473	0.162998	4.17472	2.9835e-05	0.000185533	BomT3
415.954	0.680383	0.137544	4.94667	7.54956e-07	6.40315e-06	Cyp12c1
4002.92	0.679598	0.112956	6.0165	1.78225e-09	2.37145e-08	CG5080
222.29	0.675982	0.152612	4.42943	9.44838e-06	6.52095e-05	Hen1
337.662	0.675014	0.200603	3.36493	0.000765641	0.00343779	CG6638
175.398	0.672541	0.186234	3.61126	0.000304708	0.00151307	CG15412
3173.16	0.670991	0.0674141	9.95328	2.44003e-23	1.67344e-21	sev
352.205	0.670272	0.224917	2.98008	0.00288171	0.0109693	Nepl9
101.703	0.669708	0.270885	2.4723	0.0134249	0.040362	Rab23
2414.16	0.669602	0.0605273	11.0628	1.90037e-28	2.2361e-26	CG4199
2544.17	0.668137	0.0940864	7.10131	1.23578e-12	2.63912e-11	Tab2
972.191	0.668114	0.0820068	8.14706	3.72867e-16	1.19977e-14	wdn
496.13	0.666881	0.125757	5.30293	1.13959e-07	1.11926e-06	DNApol-zeta
1276.51	0.666342	0.178998	3.72262	0.000197166	0.00101955	v
135.147	0.666072	0.192402	3.46188	0.000536414	0.00250605	CG10469
1715.75	0.664116	0.0919199	7.22494	5.01329e-13	1.11425e-11	zld
1260.59	0.663138	0.0753997	8.79497	1.43083e-18	6.00449e-17	baf
32612.4	0.662947	0.126958	5.22178	1.77213e-07	1.69071e-06	CG10433
68.4066	0.662464	0.237684	2.78716	0.00531725	0.0184497	CG9752
120.887	0.6615	0.237419	2.78621	0.0053328	0.018493	Ote
1552.77	0.661082	0.14227	4.64666	3.37346e-06	2.54004e-05	nAChRbeta3
768.482	0.660716	0.115511	5.71994	1.06559e-08	1.25631e-07	cv-2
4300.9	0.658643	0.118175	5.57344	2.49764e-08	2.7376e-07	EbpIII
338.28	0.658386	0.211568	3.11194	0.0018586	0.0074755	CG9449
203.328	0.658175	0.213536	3.08227	0.00205429	0.00816679	Det
2023.94	0.657964	0.134069	4.90767	9.21638e-07	7.6816e-06	Ldsdh1
4282.84	0.655974	0.0688882	9.52231	1.69371e-21	9.67994e-20	cv-d
183.65	0.655842	0.219752	2.98447	0.00284069	0.010851	CG31199
679.4	0.654043	0.1088	6.01143	1.83893e-09	2.43877e-08	spz
222.155	0.653448	0.196186	3.33077	0.000866075	0.00381594	CG4586
25738	0.651747	0.0671697	9.70298	2.92816e-22	1.78395e-20	CG9686
910.558	0.651508	0.107282	6.07284	1.25669e-09	1.71786e-08	asRNA:CR44137
7790.12	0.65116	0.114484	5.68779	1.2869e-08	1.50247e-07	Apoltp
3245.17	0.648513	0.11089	5.84825	4.96784e-09	6.21731e-08	yip2
859.701	0.647503	0.161602	4.00678	6.15513e-05	0.000359834	modSP
201.845	0.645356	0.166839	3.86814	0.000109671	0.000605458	Cenp-C
2607.29	0.64455	0.0975369	6.60827	3.88825e-11	6.73402e-10	CG2493
1733.35	0.644066	0.0932904	6.90389	5.05975e-12	9.93897e-11	Uhg5
134.58	0.642851	0.247851	2.5937	0.00949492	0.0301796	Caf1-180
151.503	0.642831	0.198852	3.23272	0.00122618	0.0051892	CG6435
514.111	0.641801	0.131726	4.87223	1.10343e-06	9.07706e-06	GstE7
792.3	0.640953	0.189186	3.38796	0.000704153	0.00319759	CG43351
513.206	0.640288	0.178323	3.59062	0.000329895	0.0016247	CG7675
329.077	0.639772	0.147878	4.32633	1.51612e-05	0.000100644	CG32641
483.963	0.63976	0.174514	3.66594	0.000246429	0.00124885	Cyp4d20
1387.96	0.638207	0.103328	6.17651	6.55328e-10	9.39696e-09	SIFaR
99.9877	0.636995	0.219369	2.90377	0.00368703	0.0135825	stet
113.866	0.636342	0.238819	2.66454	0.00770934	0.0253778	lncRNA:CR46216
369.964	0.636091	0.18093	3.51567	0.000438641	0.0020941	Tsf3
278.627	0.635338	0.182717	3.47716	0.00050675	0.00237765	CG6421
2153.57	0.634268	0.100272	6.3255	2.52421e-10	3.86916e-09	Pabp2
3347.3	0.634244	0.0546337	11.609	3.70783e-31	5.29779e-29	CG3328
226.346	0.633908	0.172191	3.68142	0.000231939	0.00118457	snRNA:7SK
32652.8	0.633067	0.103597	6.11086	9.90939e-10	1.38616e-08	RpL27A
311	0.632263	0.13825	4.57333	4.80036e-06	3.50877e-05	Dok
890.651	0.630974	0.165479	3.813	0.000137288	0.0007379	BomS4
648.66	0.630591	0.153417	4.11032	3.95113e-05	0.000240021	Sox14
87.4044	0.629339	0.237003	2.65541	0.0079213	0.0259404	CG5144
536.827	0.628657	0.126661	4.9633	6.9304e-07	5.92441e-06	loj
204.436	0.628179	0.26096	2.40719	0.016076	0.0469907	Cyp4d8
1197.97	0.627928	0.0993291	6.3217	2.58708e-10	3.95543e-09	NLaz
11769.3	0.627527	0.104515	6.0042	1.92276e-09	2.54712e-08	RpL37A
114.534	0.627389	0.252309	2.48659	0.0128975	0.0390701	Cyp6a21
1257.06	0.626949	0.112516	5.5721	2.51688e-08	2.75114e-07	GNBP3
260.26	0.626902	0.166395	3.76755	0.000164861	0.000870121	CG5849
100224	0.626457	0.13558	4.62056	3.82701e-06	2.84584e-05	CG17108
641.724	0.624406	0.123364	5.06149	4.15987e-07	3.73703e-06	CG11655
126.421	0.623414	0.229606	2.71515	0.00662463	0.0222402	CG4210
871.085	0.622615	0.163524	3.80748	0.000140393	0.000751557	Est-Q
528.469	0.621089	0.149872	4.14414	3.41092e-05	0.000210694	CG7409
136.909	0.620792	0.180955	3.43064	0.000602158	0.00277859	CG7889
1464.77	0.620584	0.0879217	7.05837	1.68463e-12	3.54096e-11	CCT1
10267.3	0.619738	0.0762188	8.13103	4.25647e-16	1.35148e-14	CG10960
878.013	0.619514	0.150252	4.12316	3.73714e-05	0.000228261	CG1628
19802.8	0.619325	0.100045	6.19047	5.99855e-10	8.64281e-09	RpL36A
2223.21	0.617444	0.0730396	8.45355	2.82577e-17	9.94572e-16	Tspo
115.352	0.617185	0.246929	2.49944	0.0124389	0.0378914	FASN3
17216.5	0.616336	0.109269	5.64051	1.69545e-08	1.9288e-07	RpS16
125.679	0.615974	0.190182	3.23886	0.00120008	0.00510397	CG3448
238.795	0.615563	0.179398	3.43126	0.000600777	0.00277435	Hmgcl
991.143	0.614901	0.105343	5.83715	5.31003e-09	6.6111e-08	Mocs1
1618.82	0.614212	0.145798	4.21277	2.52262e-05	0.000159855	CG31769
320.892	0.613872	0.155637	3.94427	8.00448e-05	0.000454231	IKKbeta
785.677	0.613119	0.110864	5.53035	3.19584e-08	3.44313e-07	CG1890
689.221	0.611805	0.134482	4.54933	5.38158e-06	3.88627e-05	CG17333
250	0.610862	0.188321	3.24372	0.00117979	0.00503191	asRNA:CR44998
154.294	0.610345	0.176146	3.465	0.000530239	0.00247816	CG4927
4593.49	0.608678	0.128106	4.75137	2.02045e-06	1.57361e-05	Gbp2
618.88	0.607216	0.158401	3.83341	0.000126378	0.00068571	bark
1765.5	0.607164	0.086363	7.03037	2.05991e-12	4.29966e-11	Mitf
437.894	0.606613	0.130723	4.64046	3.4763e-06	2.61093e-05	CG33158
482.106	0.605855	0.146221	4.14342	3.42159e-05	0.000211245	CG17597
1288.97	0.605593	0.166349	3.64049	0.000272117	0.00136479	CG7322
331.839	0.605404	0.140077	4.32192	1.54677e-05	0.000102509	lncRNA:CR45267
91.1087	0.605209	0.253731	2.38524	0.017068	0.049527	CR44839
264.489	0.605109	0.128095	4.72391	2.31352e-06	1.79025e-05	SMC2
422.766	0.604609	0.132596	4.55977	5.12088e-06	3.71365e-05	CG42806
1595.37	0.604126	0.0803891	7.51502	5.69003e-14	1.40942e-12	HDAC1
185.581	0.603891	0.230016	2.62543	0.00865403	0.0278535	CG6429
33478.3	0.603288	0.0901233	6.69403	2.17109e-11	3.86035e-10	RpL37a
363.289	0.602954	0.149228	4.04049	5.33393e-05	0.000315203	hoip
8607.57	0.602711	0.0950605	6.34028	2.29344e-10	3.52895e-09	RpS21
41723.7	0.601905	0.110385	5.45277	4.95904e-08	5.12207e-07	RpL31
21863.5	0.601362	0.097015	6.19865	5.69486e-10	8.24484e-09	RpL26
794.814	0.601346	0.106671	5.63738	1.72661e-08	1.96053e-07	Cse1
338.129	0.601241	0.139946	4.29623	1.73728e-05	0.000113752	CG30466
799.889	0.601042	0.111614	5.38499	7.24479e-08	7.31303e-07	CG12171
107.407	0.600958	0.229218	2.62177	0.00874741	0.0280862	Uhg8
1306.98	0.600465	0.102708	5.84635	5.0248e-09	6.28205e-08	CCT7
482.169	0.599975	0.188167	3.18852	0.00143003	0.00594911	CG40160
531.494	0.599429	0.100018	5.9932	2.05754e-09	2.71072e-08	CG3700
528.039	0.598794	0.196976	3.03994	0.00236629	0.00926596	CG30431
6087.71	0.598593	0.137955	4.33904	1.43106e-05	9.5473e-05	CG2736
7719.11	0.59827	0.0630561	9.4879	2.35734e-21	1.32209e-19	AnxB9
2263.57	0.598221	0.0786517	7.60596	2.82803e-14	7.33088e-13	Sec61beta
712.694	0.598098	0.0984439	6.07553	1.23582e-09	1.69319e-08	Sf3b3
124.521	0.59728	0.192165	3.10816	0.00188259	0.00755934	ste14
2083.23	0.596131	0.097669	6.10358	1.03716e-09	1.43741e-08	Spn42Da
1659.04	0.595034	0.103544	5.74669	9.10099e-09	1.09012e-07	fus
178.304	0.594314	0.199458	2.97965	0.00288578	0.0109813	CG8654
246.612	0.593868	0.145797	4.07326	4.63594e-05	0.000278203	CG2310
235.228	0.592497	0.183077	3.23632	0.00121081	0.0051423	CG14966
6240.99	0.592453	0.114602	5.16965	2.34533e-07	2.19055e-06	Ilp2
606.804	0.592409	0.0955201	6.20193	5.57758e-10	8.12404e-09	CG11168
326.061	0.592162	0.139106	4.25691	2.0727e-05	0.000133315	bnl
277.482	0.59152	0.17285	3.42216	0.000621264	0.00285468	et
197.046	0.591057	0.160955	3.67219	0.000240478	0.00122297	mthl5
3642.26	0.590684	0.113878	5.18697	2.13747e-07	2.01523e-06	Rel
162.732	0.590264	0.188601	3.1297	0.00174985	0.007088	dgt6
162.41	0.589418	0.184037	3.20271	0.00136141	0.00569524	lncRNA:CR44779
30276.3	0.588833	0.109504	5.37729	7.56171e-08	7.61373e-07	RpL32
1947.26	0.586942	0.0931373	6.3019	2.94011e-10	4.43675e-09	Elal
239.264	0.585944	0.144695	4.0495	5.13267e-05	0.000304059	Cypl
301.885	0.585903	0.138527	4.22953	2.34183e-05	0.000149266	DNApol-eta
231.657	0.584499	0.150619	3.88064	0.000104182	0.000578347	CG2694
4650.41	0.583807	0.150056	3.89059	9.99991e-05	0.000557968	CG10680
973.112	0.583495	0.141171	4.13325	3.57665e-05	0.000219963	CG7720
345.968	0.581029	0.175032	3.31955	0.000901612	0.00396089	CG13086
18384.6	0.5799	0.0673359	8.61206	7.17615e-18	2.73423e-16	vir-1
838.643	0.578943	0.128978	4.4887	7.16606e-06	5.05924e-05	asrij
274.346	0.577275	0.191626	3.01252	0.00259092	0.0100213	Tsp29Fb
1152.86	0.577166	0.144415	3.99657	6.42658e-05	0.000374245	NtR
25284.4	0.576273	0.0642338	8.97149	2.9254e-19	1.3401e-17	CG32521
522.975	0.576016	0.122853	4.68864	2.75027e-06	2.10113e-05	CG14615
1363.4	0.57585	0.139934	4.11516	3.86905e-05	0.000235598	Mmp1
1201.54	0.575708	0.208659	2.75908	0.00579641	0.019854	Nep6
111.996	0.575605	0.234896	2.45047	0.0142671	0.0424793	RhoGAP54D
82929	0.574855	0.117316	4.90005	9.58131e-07	7.96364e-06	MtnA
130.109	0.574002	0.189755	3.02496	0.00248666	0.00966165	CG8607
14173.1	0.573559	0.128751	4.4548	8.3971e-06	5.85601e-05	Idh
1200.7	0.571972	0.103444	5.52929	3.21531e-08	3.461e-07	Cyp9b2
888.887	0.571761	0.0914196	6.25425	3.99422e-10	5.92567e-09	CHMP2B
527.016	0.571744	0.142942	3.99985	6.33833e-05	0.000369644	CG13055
13123.1	0.571465	0.0517891	11.0345	2.60553e-28	3.00688e-26	lost
1517.95	0.571322	0.116958	4.88486	1.03504e-06	8.55545e-06	hpRNA:CR46342
129.168	0.570686	0.200539	2.84576	0.00443059	0.0158215	Faa
35455.9	0.570359	0.0886764	6.43192	1.26005e-10	2.04016e-09	RpL35
218.084	0.569272	0.151793	3.75033	0.000176603	0.00092397	rtet
387.836	0.568014	0.140318	4.04804	5.16489e-05	0.000305666	CG3603
40863.2	0.567587	0.0875525	6.48282	9.00255e-11	1.50276e-09	RpS26
39743.4	0.567566	0.060555	9.37273	7.0682e-21	3.78716e-19	mbl
399.562	0.566681	0.180028	3.14774	0.00164535	0.00672371	CG7016
184.356	0.566022	0.155614	3.63735	0.000275458	0.00137924	dUTPase
115.228	0.56403	0.218021	2.58705	0.00968011	0.0306869	CG5757
761.199	0.563576	0.149217	3.77689	0.000158796	0.000841815	yellow-f2
2403.79	0.563477	0.0615439	9.1557	5.40068e-20	2.68958e-18	Spn88Ea
957.398	0.563352	0.117784	4.78292	1.72764e-06	1.36326e-05	GILT2
600.645	0.562867	0.0865115	6.50627	7.70403e-11	1.29501e-09	Dpit47
768.738	0.562416	0.109089	5.15556	2.52869e-07	2.34902e-06	CG17278
1042.38	0.56154	0.162886	3.44744	0.000565924	0.00262552	CG16756
943.83	0.561276	0.112226	5.00128	5.69509e-07	4.97471e-06	Npc2b
1134.76	0.560776	0.0736889	7.61005	2.73988e-14	7.11775e-13	EndoGI
6938.99	0.560241	0.0555152	10.0917	6.01437e-24	4.48351e-22	cnc
5246.19	0.559698	0.0708501	7.89975	2.79459e-15	8.10161e-14	Idgf3
2332.85	0.559624	0.0995705	5.62039	1.90532e-08	2.14519e-07	zfh1
700.723	0.558038	0.140475	3.9725	7.11223e-05	0.00040868	Act57B
2693.16	0.557996	0.146907	3.79828	0.000145701	0.000778051	Pgd
127.674	0.556759	0.219151	2.54053	0.0110684	0.0343709	NimB3
1814.14	0.555902	0.0937626	5.92882	3.05122e-09	3.91248e-08	Prosalpha3
3528.96	0.555576	0.0960512	5.78417	7.28729e-09	8.89746e-08	CG44774
1466.55	0.55531	0.173432	3.20189	0.0013653	0.00570751	CG16704
2102	0.554505	0.081017	6.8443	7.68481e-12	1.47573e-10	Tsp42Ef
2014.68	0.553752	0.112621	4.91695	8.79028e-07	7.35198e-06	Adi1
25470.3	0.553123	0.090599	6.10518	1.02684e-09	1.4264e-08	RpS10b
1605.75	0.551745	0.0831274	6.63734	3.19403e-11	5.60449e-10	Ugt49C1
7401.74	0.551512	0.116968	4.71506	2.4164e-06	1.86746e-05	CG32444
2020.39	0.551439	0.075646	7.28973	3.10574e-13	7.12717e-12	Lac
563.061	0.549689	0.14641	3.75445	0.000173721	0.000910085	NimB5
147.313	0.549682	0.192549	2.85477	0.00430679	0.0154626	pyx
156.713	0.548553	0.207913	2.63838	0.00833043	0.0270514	CG7544
740.143	0.548237	0.11415	4.80278	1.56479e-06	1.24871e-05	Ids
15856.6	0.548156	0.0925134	5.92515	3.12005e-09	3.99219e-08	RpL30
6468.83	0.546841	0.0939513	5.82047	5.8683e-09	7.25348e-08	CG5895
1936.06	0.546172	0.0770864	7.0852	1.38847e-12	2.94946e-11	l(2)gl
93.1904	0.545892	0.212325	2.57102	0.01014	0.0319422	CG31288
176.144	0.545433	0.171475	3.18082	0.00146857	0.00609054	CG13773
534.783	0.545313	0.153341	3.55621	0.000376249	0.0018275	CG11275
34668.4	0.545177	0.0918046	5.93845	2.87735e-09	3.70934e-08	RpS7
521.565	0.54449	0.119773	4.54602	5.46704e-06	3.93614e-05	Dera
2860.24	0.544477	0.104278	5.22139	1.77588e-07	1.69294e-06	CG8206
615.307	0.544231	0.186854	2.9126	0.00358435	0.0132571	olf186-M
1846.83	0.543728	0.10506	5.1754	2.27418e-07	2.13908e-06	CG11426
5974.21	0.54371	0.088755	6.12596	9.01357e-10	1.26824e-08	rho
993.66	0.543346	0.116703	4.65579	3.22748e-06	2.44239e-05	Nph
2156.88	0.54314	0.155862	3.48476	0.000492582	0.00232297	Iris
645.556	0.543013	0.147256	3.68755	0.000226423	0.00115935	Acox57D-p
892.125	0.542632	0.128324	4.2286	2.35146e-05	0.00014964	Arc42
2229.35	0.542067	0.0632353	8.57223	1.01502e-17	3.80698e-16	eIF2beta
319.126	0.541385	0.160093	3.38169	0.000720424	0.00325915	dap
1033.61	0.541368	0.0902716	5.9971	2.0087e-09	2.64928e-08	Ostgamma
566.24	0.541313	0.103496	5.23026	1.69274e-07	1.62141e-06	rept
13965.7	0.54099	0.0779386	6.94124	3.88683e-12	7.74913e-11	CG6767
803.345	0.540361	0.0984713	5.4875	4.07667e-08	4.30647e-07	CG13185
221.907	0.538923	0.189648	2.84169	0.00448747	0.0160008	CycD
1007.05	0.538578	0.150476	3.57917	0.000344689	0.00168993	SCOT
1210.54	0.537154	0.115796	4.6388	3.50438e-06	2.63036e-05	CG4390
5527.36	0.537101	0.125252	4.28815	1.80164e-05	0.000117582	Dh44
210.873	0.536944	0.162148	3.31144	0.000928174	0.00405679	CG1113
17760	0.536147	0.113903	4.70703	2.51348e-06	1.93749e-05	RpS20
3481.54	0.536008	0.0929191	5.76855	7.9958e-09	9.7033e-08	Tep4
266.625	0.535819	0.214032	2.50345	0.0122988	0.0375504	CG3663
703.328	0.535333	0.146728	3.64847	0.000263803	0.00132475	CG13794
607.504	0.53496	0.140126	3.81771	0.000134696	0.000725592	CG7970
140.386	0.53461	0.21284	2.51179	0.012012	0.0368057	ana3
547.626	0.534535	0.105395	5.07175	3.94165e-07	3.54896e-06	CG11180
1798.18	0.534525	0.126218	4.23494	2.2861e-05	0.000146023	raw
617.37	0.534416	0.11567	4.62016	3.83438e-06	2.84955e-05	stac
451.196	0.534165	0.156944	3.40354	0.000665195	0.00303216	lncRNA:CR43411
991.891	0.533267	0.0840089	6.34775	2.18491e-10	3.37929e-09	RhoGAP15B
11774.4	0.533143	0.0698268	7.63523	2.25418e-14	5.94608e-13	Ect4
2514.76	0.531062	0.0869511	6.10759	1.01146e-09	1.41157e-08	CG10103
752.142	0.528637	0.0866085	6.10376	1.03605e-09	1.43741e-08	ZnT86D
36224.2	0.528633	0.0854229	6.18843	6.07671e-10	8.74492e-09	RpL23A
411.788	0.526726	0.185261	2.84315	0.00446697	0.0159324	CG43071
1027.3	0.526504	0.168078	3.13249	0.00173329	0.0070304	CG10361
499.511	0.526367	0.16277	3.2338	0.00122156	0.00517878	GNBP2
1.02485e+06	0.52616	0.119882	4.38897	1.13888e-05	7.762e-05	ninaE
194.712	0.525678	0.206969	2.53988	0.0110889	0.0344077	ea
224.919	0.525249	0.161652	3.24927	0.00115703	0.00494365	lncRNA:CR32218
1543.41	0.524989	0.129985	4.03886	5.37118e-05	0.000317092	CG8468
23177	0.524102	0.0928166	5.64664	1.6361e-08	1.86836e-07	RpS27
1810.23	0.523277	0.108448	4.82516	1.39893e-06	1.12623e-05	CCT8
37414.3	0.522892	0.107957	4.84354	1.27546e-06	1.03854e-05	RpL19
868.241	0.522889	0.0844054	6.19497	5.82969e-10	8.42987e-09	Gal
2363.29	0.522252	0.0782169	6.67697	2.43929e-11	4.31805e-10	CG14411
10384.7	0.520003	0.0990911	5.24773	1.53982e-07	1.48322e-06	wtrw
303.855	0.519296	0.149131	3.48215	0.000497406	0.00234212	LSm7
1640.67	0.519227	0.0747858	6.94286	3.84245e-12	7.67802e-11	Tapdelta
206.622	0.519175	0.185344	2.80115	0.00509212	0.0177765	Nepl10
40337.8	0.519163	0.0966365	5.37233	7.77277e-08	7.80659e-07	RpS8
1379.82	0.517507	0.0788812	6.56059	5.35966e-11	9.18953e-10	AOX3
426.049	0.516637	0.133999	3.85553	0.000115479	0.000634316	mtSSB
115.79	0.516055	0.213399	2.41827	0.0155946	0.0458068	lncRNA:CR46351
18517.3	0.515594	0.109526	4.70751	2.50758e-06	1.93419e-05	RpL18
14507.6	0.515092	0.0994832	5.17768	2.24665e-07	2.11651e-06	CG7470
265.97	0.514836	0.129264	3.98282	6.81012e-05	0.000393714	CG6479
6461.77	0.513657	0.0861423	5.96289	2.47822e-09	3.21901e-08	Pcyt2
1037.53	0.512923	0.159208	3.22171	0.00127427	0.00537189	atilla
5243.47	0.512104	0.0799318	6.40676	1.48643e-10	2.37552e-09	kay
1289.21	0.512095	0.113245	4.52199	6.126e-06	4.38166e-05	Gli
23514.2	0.512041	0.0795083	6.4401	1.19395e-10	1.94698e-09	ACC
469.752	0.511754	0.132493	3.8625	0.00011223	0.000618736	grh
38728.8	0.511693	0.0892297	5.73456	9.77682e-09	1.16295e-07	RpS29
147.068	0.509732	0.199307	2.55752	0.0105422	0.0330014	lncRNA:CR13130
1145.98	0.509314	0.0785816	6.48134	9.09091e-11	1.51405e-09	CG12012
533.385	0.508899	0.100563	5.06048	4.18196e-07	3.75407e-06	CG11417
1855.8	0.507955	0.0654215	7.76435	8.20654e-15	2.26425e-13	AspRS
1485.34	0.507663	0.0699436	7.25817	3.92362e-13	8.83514e-12	Npl4
918.743	0.507385	0.154308	3.28812	0.00100857	0.00438266	CG5835
6723.25	0.505073	0.0809819	6.23686	4.46451e-10	6.57461e-09	CG9689
2046.83	0.504568	0.0935945	5.391	7.00661e-08	7.09649e-07	Fkbp14
6782.06	0.504409	0.058315	8.64973	5.16221e-18	2.02473e-16	l(1)G0320
444.292	0.504379	0.124301	4.05773	4.95515e-05	0.000294414	CG3191
837.239	0.503948	0.104591	4.81829	1.44796e-06	1.16166e-05	CG11999
724.464	0.503835	0.14771	3.41098	0.000647302	0.00296184	CG9649
8014.32	0.502079	0.0727235	6.90394	5.05812e-12	9.93897e-11	CG30197
261.062	0.50189	0.17439	2.87797	0.00400242	0.0145083	Ipk2
21986	0.501841	0.0853971	5.87656	4.18889e-09	5.29211e-08	RpS24
548.438	0.501721	0.120393	4.16735	3.08161e-05	0.000191436	nop5
1437.78	0.500638	0.130209	3.84489	0.000120608	0.000658271	CG2004
22366.1	0.500204	0.0943864	5.29954	1.16096e-07	1.13745e-06	RpL35A
187.742	0.499829	0.168293	2.96999	0.00297814	0.0112756	cav
934.183	0.498123	0.0818113	6.08868	1.13847e-09	1.57237e-08	CG9338
411.542	0.497515	0.137014	3.63114	0.000282175	0.00141052	CG5335
206.694	0.497476	0.201759	2.46569	0.0136748	0.04098	dpa
2437.01	0.497228	0.0951617	5.22509	1.74075e-07	1.66209e-06	CG4572
1548.72	0.496557	0.0773966	6.41575	1.40135e-10	2.25154e-09	CG4991
9298.2	0.496258	0.0694833	7.14213	9.18972e-13	1.99089e-11	CG15098
316.347	0.495263	0.131802	3.75764	0.000171526	0.000900547	CG4038
376.13	0.49523	0.115364	4.29277	1.76462e-05	0.000115228	CG8460
240.274	0.494971	0.145609	3.39932	0.000675542	0.00307232	Ibf1
3060.95	0.494654	0.0780049	6.34132	2.27809e-10	3.51436e-09	par-6
1415.1	0.494521	0.11009	4.49197	7.05665e-06	4.99375e-05	CaBP1
379.045	0.492113	0.132001	3.72809	0.000192933	0.000999818	CG5126
261.04	0.49171	0.162176	3.03195	0.00242983	0.00946539	JMJD7
1086.99	0.4912	0.0979572	5.01444	5.31886e-07	4.67564e-06	disco-r
12098.2	0.491057	0.0967953	5.07315	3.91276e-07	3.5256e-06	Idgf6
1740.96	0.490932	0.16525	2.97085	0.00296979	0.0112475	CG43114
203.878	0.490007	0.151745	3.22914	0.00124162	0.00524718	ball
5899.84	0.488895	0.0799344	6.1162	9.58321e-10	1.34367e-08	AstC
432.34	0.486701	0.139234	3.49555	0.000473082	0.00223893	HipHop
1712.51	0.486402	0.131502	3.69883	0.000216593	0.00111425	CG18003
329.724	0.486206	0.130943	3.7131	0.000204734	0.00105642	DJ-1alpha
681.443	0.485171	0.103708	4.67822	2.89373e-06	2.20092e-05	asRNA:CR43259
1156.08	0.485109	0.107571	4.50966	6.49308e-06	4.61944e-05	Myd88
25814.6	0.484805	0.110223	4.39841	1.09049e-05	7.4661e-05	Rh6
212652	0.48447	0.096061	5.04336	4.57425e-07	4.06668e-06	IA-2
2040.62	0.483962	0.084437	5.73163	9.94713e-09	1.18086e-07	Ugt49B1
1234.21	0.483758	0.0817004	5.92112	3.19747e-09	4.08256e-08	CG7523
54696.8	0.483314	0.0956066	5.05524	4.29859e-07	3.84439e-06	RpL3
7851.18	0.482828	0.0530762	9.09688	9.29636e-20	4.59156e-18	CG16953
484.385	0.482782	0.169742	2.84421	0.00445211	0.0158888	CG7560
586.409	0.482701	0.120952	3.99085	6.58359e-05	0.000381905	CG3505
187.16	0.482355	0.183475	2.629	0.00856362	0.0276347	Urm1
296.735	0.482209	0.137248	3.51341	0.000442397	0.00211035	ast
617.963	0.481743	0.139182	3.46124	0.000537695	0.00251008	cana
70274.7	0.481456	0.0899404	5.35305	8.6483e-08	8.61385e-07	Desat1
142.327	0.479573	0.16656	2.87928	0.00398579	0.0144615	Nup37
137.656	0.479499	0.186607	2.56957	0.0101824	0.0320339	Orc5
440.833	0.479297	0.13809	3.4709	0.000518726	0.00242909	l(2)k09022
339.34	0.479193	0.122597	3.90868	9.28016e-05	0.000520957	CG7504
341.039	0.479189	0.162261	2.95321	0.00314492	0.0118435	Rbm13
657.899	0.478933	0.111788	4.28429	1.83323e-05	0.000119294	Uhg1
29223.5	0.478163	0.087049	5.49304	3.95077e-08	4.1814e-07	RpS18
1850.86	0.476966	0.0824427	5.78542	7.23327e-09	8.84952e-08	by
408.5	0.475511	0.15897	2.9912	0.00277881	0.0106384	CG5599
546.708	0.474615	0.108305	4.38222	1.17478e-05	7.98851e-05	Magi
211.736	0.474524	0.197323	2.40481	0.0161808	0.0472855	Ndc1
7160.54	0.474285	0.11306	4.19497	2.72902e-05	0.000171485	Npc2g
997.42	0.473755	0.149285	3.1735	0.00150614	0.00622906	Nost
3703.9	0.473332	0.0964604	4.90701	9.2474e-07	7.7021e-06	Gale
7632.59	0.473022	0.149515	3.1637	0.00155777	0.00641824	CG3902
1067.55	0.472944	0.117775	4.01565	5.92815e-05	0.00034792	CG5577
238.218	0.472197	0.179505	2.63055	0.00852477	0.0275334	CG1698
797.158	0.472135	0.102103	4.62413	3.76176e-06	2.80427e-05	Non3
37068.7	0.472132	0.109261	4.32113	1.55234e-05	0.000102764	RpL27
39292.9	0.471881	0.0695451	6.78525	1.15883e-11	2.14965e-10	aqz
1430.07	0.471558	0.0857887	5.49674	3.86887e-08	4.10196e-07	Prosbeta1
151.407	0.471377	0.196395	2.40014	0.0163887	0.0477614	CG11034
416.239	0.471343	0.109181	4.31709	1.58101e-05	0.000104432	CG9302
2437.4	0.471288	0.157403	2.99415	0.00275208	0.010563	UK114
1307.74	0.470821	0.112229	4.19517	2.72665e-05	0.000171426	emp
9938.6	0.470727	0.089485	5.2604	1.43742e-07	1.39016e-06	Tret1-1
234.574	0.470519	0.169741	2.77198	0.00557157	0.0191659	CG3740
130.449	0.470303	0.19367	2.42837	0.0151671	0.0447811	CG34256
359.609	0.469301	0.149354	3.14221	0.00167675	0.00683218	Pms2
350.4	0.469125	0.17392	2.69736	0.00698924	0.023282	7SLRNA:CR42652
2333.89	0.467717	0.138782	3.37017	0.000751229	0.00338067	Cyp4e2
26215.7	0.467373	0.0758067	6.16532	7.034e-10	1.00502e-08	RpS2
5949.5	0.46668	0.0733046	6.36632	1.93619e-10	3.03766e-09	Dmtn
29276.8	0.466398	0.0897101	5.19895	2.0042e-07	1.90003e-06	RpL18A
889.558	0.466301	0.0954687	4.88433	1.0378e-06	8.56646e-06	RtcB
33343.6	0.465065	0.0722677	6.43531	1.23223e-10	1.99855e-09	shot
2149.77	0.464694	0.183155	2.53716	0.0111757	0.0346413	Nepl18
1802.64	0.464521	0.0996475	4.66164	3.13696e-06	2.37688e-05	CG34376
279.974	0.464313	0.164067	2.83002	0.00465451	0.0165276	CG8738
899.729	0.464111	0.0915517	5.06938	3.9911e-07	3.5908e-06	rngo
492.493	0.463688	0.14498	3.19829	0.00138247	0.00576926	lncRNA:CR45018
649.309	0.463065	0.0994825	4.65474	3.24387e-06	2.4517e-05	dl
3431.76	0.463018	0.154723	2.99257	0.00276643	0.010602	CG15093
313.517	0.462485	0.168544	2.744	0.00606949	0.0206246	CG9664
1642.19	0.462457	0.0739709	6.25188	4.05545e-10	5.99428e-09	OstDelta
579.744	0.460536	0.0961289	4.79082	1.66104e-06	1.3159e-05	l(1)G0004
38974.9	0.459987	0.104123	4.41771	9.97539e-06	6.85315e-05	RpL14
6506.81	0.459382	0.0823362	5.57935	2.4142e-08	2.66072e-07	Dscam3
448.488	0.459196	0.111832	4.10613	4.02342e-05	0.000244131	POSH
1207.98	0.459192	0.145142	3.16374	0.00155758	0.00641824	Hf
2827.1	0.458524	0.0783011	5.85591	4.7441e-09	5.9497e-08	Capa
313.601	0.458393	0.150453	3.04675	0.0023133	0.00908219	CG6066
567.833	0.458311	0.12745	3.59601	0.00032314	0.00159471	CG12811
5434.22	0.457977	0.10647	4.30147	1.69672e-05	0.000111218	CG31689
219932	0.457707	0.0962003	4.75785	1.95665e-06	1.53088e-05	lncRNA:CR31451
7918.25	0.456756	0.0834107	5.47598	4.35088e-08	4.56462e-07	Dscam4
3217.72	0.456487	0.0753194	6.06069	1.3554e-09	1.8423e-08	SP1029
1406.88	0.456374	0.11991	3.80597	0.000141247	0.000755795	CG9436
588.303	0.456341	0.148392	3.07524	0.00210333	0.00834381	QC
2835.97	0.456085	0.140015	3.25741	0.00112434	0.00481597	CG31326
582.628	0.455864	0.136787	3.33265	0.000860235	0.00379166	Gbp1
496.482	0.455277	0.13659	3.33316	0.000858652	0.00378741	CG4335
3115.73	0.455086	0.120607	3.77331	0.000161096	0.000852124	AdenoK
2487.3	0.4549	0.0759284	5.99117	2.08342e-09	2.73879e-08	tara
2356.83	0.453286	0.100275	4.52044	6.17118e-06	4.4061e-05	Gk1
438.005	0.45273	0.0997417	4.53902	5.65163e-06	4.06173e-05	Usp39
21606.1	0.452443	0.102044	4.43382	9.2579e-06	6.40053e-05	RpL17
2737.54	0.452296	0.112969	4.00373	6.23527e-05	0.000363987	DNaseII
475.013	0.452092	0.118822	3.80477	0.000141935	0.000759139	THADA
1164.99	0.451694	0.123108	3.66909	0.000243415	0.00123634	LamC
292.101	0.451577	0.141555	3.19011	0.00142219	0.00592061	l(2)k09848
353.241	0.450721	0.117057	3.85044	0.000117907	0.000645878	CG15107
1276.43	0.450635	0.081373	5.5379	3.06124e-08	3.31e-07	CG5885
478.229	0.450439	0.117965	3.8184	0.000134317	0.000724529	p38a
1307.84	0.450224	0.0938413	4.79771	1.60486e-06	1.27642e-05	bcn92
1105.91	0.450085	0.0772413	5.827	5.64319e-09	6.99686e-08	SH3PX1
1523.74	0.449912	0.0822753	5.46837	4.54186e-08	4.74682e-07	CG10376
1096.56	0.449359	0.0911085	4.93212	8.134e-07	6.83644e-06	yin
334.703	0.449251	0.154139	2.91458	0.00356168	0.0131855	Zip48C
414.101	0.449246	0.121255	3.70498	0.000211408	0.00108945	CG9667
232.151	0.448723	0.153886	2.91593	0.00354626	0.0131405	CG17361
2972.06	0.446583	0.0491167	9.09228	9.69792e-20	4.7508e-18	CG13887
252.514	0.446544	0.164313	2.71765	0.00657473	0.0220974	CG16985
1706.24	0.445491	0.103198	4.31686	1.58265e-05	0.000104474	ninaG
3034.78	0.445105	0.131951	3.37326	0.000742834	0.00334666	AOX1
327.711	0.44469	0.161603	2.75174	0.00592799	0.0202067	NimB1
1398.96	0.444659	0.147771	3.00911	0.00262014	0.0101106	IP3K2
526.65	0.443931	0.108369	4.09647	4.19503e-05	0.000253391	CG33107
3302.99	0.443591	0.0762853	5.8149	6.06707e-09	7.46841e-08	Naprt
1125.14	0.442782	0.090149	4.91167	9.03058e-07	7.5372e-06	lncRNA:CR46006
884.769	0.442673	0.0882715	5.01491	5.30595e-07	4.66943e-06	gbb
459.918	0.441932	0.114882	3.84685	0.000119648	0.000653628	stwl
246.542	0.441924	0.174565	2.53157	0.0113554	0.0350715	brn
1955.63	0.44177	0.12207	3.619	0.000295746	0.00147101	Egfr
2119.85	0.441517	0.111122	3.97327	7.08924e-05	0.000408082	puc
439.654	0.441203	0.145644	3.02933	0.00245096	0.0095446	CG5664
814.257	0.441124	0.114589	3.84963	0.000118295	0.000647416	Eip55E
19908.1	0.440572	0.0912147	4.83005	1.36496e-06	1.10541e-05	RpS11
3522.94	0.440545	0.0611359	7.20599	5.76224e-13	1.27599e-11	l(3)05822
1882.32	0.439845	0.0840439	5.23351	1.66322e-07	1.59441e-06	CG9336
1184.6	0.439699	0.104754	4.19745	2.69936e-05	0.000169916	grsm
751.083	0.439177	0.0968223	4.53591	5.73557e-06	4.11959e-05	Nop60B
36193.7	0.438952	0.0851919	5.1525	2.57031e-07	2.38584e-06	RpS15
4173.28	0.438374	0.0972558	4.50744	6.56155e-06	4.66539e-05	CdGAPr
295.535	0.436901	0.145609	3.00051	0.00269528	0.0103748	Shark
303.46	0.436225	0.133475	3.2682	0.00108232	0.00465927	p53
135.629	0.435644	0.173864	2.50566	0.0122223	0.0373451	mus81
672.196	0.435426	0.115483	3.77049	0.000162925	0.000861419	omd
42282.4	0.435401	0.102304	4.25596	2.08158e-05	0.000133814	RpL13
953.291	0.43533	0.0884163	4.92365	8.49463e-07	7.11462e-06	CG10366
6055.78	0.43517	0.103409	4.20826	2.57344e-05	0.000162903	UGP
402.558	0.43422	0.113083	3.83985	0.000123111	0.000670406	Art7
865.827	0.43417	0.167871	2.58633	0.00970027	0.0307312	CG16713
303.276	0.433068	0.150284	2.88166	0.00395581	0.0143871	WDR79
5328.21	0.432188	0.0922325	4.68586	2.78792e-06	2.12718e-05	GstS1
232.224	0.43187	0.14294	3.02134	0.00251658	0.00976526	T3dh
4077.1	0.43161	0.0793726	5.43778	5.39498e-08	5.54292e-07	beta-Man
6990.49	0.430589	0.0626496	6.87297	6.28806e-12	1.22515e-10	ERp60
10642.4	0.430267	0.068618	6.27047	3.59951e-10	5.36662e-09	Pdi
6325.67	0.429727	0.0934762	4.59718	4.28242e-06	3.15516e-05	hdc
8840.85	0.429359	0.0822417	5.22069	1.78254e-07	1.69794e-06	ced-6
836.284	0.429335	0.0983195	4.36673	1.26121e-05	8.50875e-05	TRAM
23063.5	0.428678	0.0855203	5.01259	5.37012e-07	4.71486e-06	RpLP2
4028.47	0.428125	0.0980198	4.36774	1.25537e-05	8.48361e-05	Indy
578.056	0.427321	0.136909	3.12121	0.00180113	0.0072687	CG30046
840.882	0.427105	0.0888264	4.80831	1.52208e-06	1.21697e-05	CG5910
269.966	0.425935	0.150967	2.82138	0.00478175	0.0168796	CG5199
9926.34	0.425924	0.0599651	7.10288	1.22188e-12	2.61408e-11	IscU
452.274	0.425882	0.106934	3.98266	6.81474e-05	0.000393724	CG1542
43673.5	0.425855	0.101403	4.19961	2.67377e-05	0.00016872	RpS30
1223.03	0.425727	0.0794868	5.35595	8.51062e-08	8.48376e-07	CG14969
435.925	0.425496	0.121514	3.50162	0.000462445	0.00219465	udd
3503.55	0.425429	0.0550016	7.73486	1.03517e-14	2.81088e-13	Dif
36152.5	0.425412	0.0832946	5.10732	3.26763e-07	2.97557e-06	RpL23
1765.89	0.425226	0.15162	2.80454	0.00503879	0.0176211	Gbp3
9408.05	0.425149	0.0956682	4.444	8.8303e-06	6.13318e-05	CG42541
1617.54	0.425118	0.156265	2.72049	0.0065185	0.0219269	Hex-C
1307.63	0.424767	0.106656	3.98259	6.81685e-05	0.000393724	LeuRS
4241.9	0.424281	0.0717497	5.91335	3.3522e-09	4.27103e-08	cib
299.13	0.423812	0.147321	2.87679	0.0040174	0.014545	CG3294
4113.02	0.42296	0.0854973	4.94706	7.53434e-07	6.39513e-06	Mal-A5
1558.71	0.422766	0.141941	2.97845	0.00289707	0.0110204	Gyc76C
20099.4	0.422411	0.0880382	4.79804	1.6023e-06	1.27609e-05	RpS9
1119.88	0.421658	0.0779965	5.40611	6.44076e-08	6.56772e-07	AlaRS
242.057	0.420312	0.138995	3.02394	0.00249508	0.00968812	CG3437
9259.54	0.420273	0.0505273	8.31774	8.9655e-17	3.0311e-15	HDAC6
16824.7	0.420109	0.0486981	8.62681	6.30882e-18	2.42687e-16	Eip75B
484.595	0.419756	0.107106	3.91906	8.88941e-05	0.000499722	CG14401
26346.1	0.419697	0.111673	3.75828	0.000171086	0.000899025	RpS17
2819.77	0.419566	0.0964316	4.35092	1.35567e-05	9.08466e-05	Frl
242.333	0.419431	0.152446	2.75134	0.00593514	0.0202253	CG2875
27787.5	0.418666	0.0832622	5.02829	4.9488e-07	4.3802e-06	RpL7
1257.32	0.418216	0.0915418	4.56858	4.91044e-06	3.57833e-05	Prosbeta3
540.858	0.41771	0.125088	3.33933	0.000839805	0.00372069	CG15739
478.173	0.417549	0.107412	3.88736	0.000101341	0.000564519	Tbp
731.834	0.417496	0.102883	4.05797	4.95005e-05	0.000294257	CG10916
11420.4	0.416914	0.0773562	5.38953	7.06403e-08	7.1486e-07	path
1483.88	0.416541	0.151366	2.75188	0.00592539	0.0202036	daw
4682.8	0.41629	0.0674296	6.1737	6.67119e-10	9.55461e-09	ytr
401.453	0.41612	0.113502	3.6662	0.000246183	0.00124829	Fib
1715.22	0.415796	0.0739405	5.62339	1.87245e-08	2.11208e-07	Dh44-R2
391.546	0.415556	0.134278	3.09474	0.00196987	0.00786146	Ets98B
2281.25	0.41537	0.103552	4.01123	6.0403e-05	0.00035381	asRNA:CR44107
592.504	0.414196	0.114358	3.62191	0.000292436	0.00145634	Nup58
4220.67	0.413647	0.0841776	4.91398	8.92443e-07	7.4538e-06	Gp93
1811.08	0.413611	0.117392	3.52334	0.000426151	0.00204015	l(1)G0469
2812.79	0.413472	0.0631672	6.54568	5.92265e-11	1.00828e-09	Rpn6
1668.36	0.412671	0.0777244	5.30941	1.09979e-07	1.08194e-06	ifc
781.699	0.412203	0.137046	3.00777	0.00263171	0.0101464	CG31778
10875.6	0.412175	0.0928398	4.43964	9.01103e-06	6.24425e-05	mgl
406.642	0.41182	0.101291	4.06571	4.78863e-05	0.000286078	CG2656
1120.64	0.41153	0.0904155	4.55154	5.32537e-06	3.85031e-05	Ssrp
4311.28	0.410867	0.106763	3.84839	0.000118895	0.000649806	CG40470
6997.13	0.410605	0.0846143	4.85266	1.21815e-06	9.93894e-06	RhoGAP19D
5336.57	0.409758	0.105062	3.90017	9.61235e-05	0.000538094	REPTOR
413.448	0.409512	0.120636	3.3946	0.000687291	0.0031222	Smyd5
440.465	0.408985	0.127337	3.21183	0.00131892	0.00554168	CG6724
617.616	0.408729	0.118258	3.45623	0.000547779	0.00254922	prage
291.967	0.408358	0.138038	2.9583	0.00309344	0.0116643	l(2)dtl
4339.37	0.407986	0.0466377	8.748	2.17161e-18	8.9259e-17	Sec61alpha
13434.2	0.407909	0.106887	3.81628	0.000135476	0.000729468	CG44247
1003.93	0.407809	0.0896646	4.54816	5.41177e-06	3.90572e-05	flr
2361.45	0.407558	0.0818354	4.98022	6.35131e-07	5.48406e-06	Rpn13
11979.3	0.407494	0.0866243	4.70415	2.5492e-06	1.96251e-05	RpS12
341.365	0.407368	0.149315	2.72824	0.00636741	0.0215005	CG17187
219.288	0.407203	0.135684	3.00112	0.00268993	0.0103576	Pus7
30348.8	0.407028	0.0716557	5.68033	1.34437e-08	1.56197e-07	CG31705
1099.59	0.4065	0.0816785	4.97683	6.46345e-07	5.56089e-06	Myo31DF
22800.5	0.405708	0.088723	4.57275	4.81368e-06	3.51636e-05	RpS19a
427.983	0.40564	0.135951	2.98373	0.00284762	0.0108741	CG12321
438.865	0.404781	0.152497	2.65436	0.00794581	0.0260064	CG8199
811.701	0.404234	0.128413	3.14793	0.00164433	0.00672371	TfIIEalpha
803.573	0.403741	0.0819252	4.92817	8.30031e-07	6.95672e-06	be
17506.2	0.402552	0.101334	3.97252	7.11166e-05	0.00040868	RpL11
3003.21	0.40237	0.0566236	7.10604	1.19416e-12	2.55933e-11	Ntan1
39571.2	0.401956	0.0945579	4.2509	2.12909e-05	0.000136576	RpL4
1457.43	0.401696	0.0733289	5.47801	4.30145e-08	4.51671e-07	CG17271
959.023	0.401455	0.0839513	4.78201	1.73555e-06	1.3686e-05	CG11737
2565.39	0.400955	0.072273	5.54778	2.89312e-08	3.1367e-07	Vta1
701.317	0.400864	0.093776	4.2747	1.91396e-05	0.000123969	CG8939
535.316	0.400712	0.113159	3.54115	0.000398389	0.00192413	geminin
5453.81	0.40059	0.13471	2.97373	0.00294208	0.0111531	stv
28625.7	0.40042	0.100832	3.97118	7.15169e-05	0.000410496	Tctp
1588.98	0.400256	0.121879	3.28404	0.0010233	0.00444021	CG11309
1191.65	0.399271	0.11786	3.38766	0.000704924	0.00319868	Cyp6a23
578.759	0.398558	0.109529	3.63883	0.000273878	0.00137248	CG30349
1189.56	0.397253	0.0890681	4.46011	8.19189e-06	5.72955e-05	Catsup
601.279	0.396657	0.106411	3.72761	0.0001933	0.00100129	ana1
2066.96	0.396566	0.0700508	5.66113	1.50383e-08	1.73049e-07	CG8839
350.609	0.396187	0.133656	2.96422	0.00303451	0.0114673	CG4078
1549.75	0.39525	0.101725	3.88546	0.000102134	0.000568298	CCT3
764.694	0.395174	0.0907285	4.35556	1.32725e-05	8.90921e-05	CG5292
30168.8	0.395034	0.0784474	5.03566	4.76215e-07	4.22746e-06	RpS6
2289.81	0.394515	0.129869	3.03778	0.00238325	0.00932632	Galt
1787.01	0.394478	0.0764189	5.16205	2.44264e-07	2.27437e-06	Ctl1
1460.74	0.39447	0.0811791	4.85926	1.17827e-06	9.63984e-06	CG9743
17340.3	0.394135	0.0858394	4.59154	4.39996e-06	3.2358e-05	RpS5a
1504.34	0.394049	0.129003	3.05456	0.00225388	0.00886921	CG31548
580.869	0.393521	0.102239	3.84903	0.000118588	0.000648722	Asph
419.588	0.39285	0.126948	3.09458	0.00197093	0.00786146	Dredd
1626.23	0.39271	0.071833	5.46699	4.57749e-08	4.77731e-07	CG10365
11275.4	0.392594	0.0777383	5.05019	4.41368e-07	3.93558e-06	Lpin
1673.53	0.392525	0.0835966	4.69546	2.66005e-06	2.03609e-05	CG6701
229.113	0.392192	0.1411	2.77952	0.00544392	0.01881	CG42239
847.248	0.391882	0.100811	3.88731	0.000101361	0.000564519	hfw
847.01	0.391695	0.0940324	4.16553	3.1063e-05	0.00019287	CG30022
883.555	0.391539	0.0787684	4.97077	6.66885e-07	5.72529e-06	CG4849
707.543	0.39113	0.0916908	4.26575	1.99234e-05	0.000128629	Fkbp39
1387.08	0.390247	0.10154	3.84329	0.000121395	0.000661966	Prosbeta6
3504.11	0.388918	0.075617	5.14326	2.70008e-07	2.49472e-06	Timp
1451.66	0.388883	0.0849861	4.57584	4.74313e-06	3.46904e-05	PRAS40
1129.81	0.388786	0.08853	4.39157	1.12537e-05	7.69174e-05	CG30285
1891.52	0.388229	0.0985774	3.93832	8.20553e-05	0.00046498	CCT2
4720.32	0.388204	0.0834343	4.65281	3.27445e-06	2.47169e-05	dom
1084.19	0.388082	0.10718	3.62086	0.000293629	0.00146109	CG12375
1529	0.387856	0.0838752	4.62421	3.76038e-06	2.80427e-05	foxo
763.53	0.387486	0.136032	2.84849	0.00439271	0.015719	Sps1
1494.47	0.38748	0.0943958	4.10484	4.04595e-05	0.00024525	CG2218
256.428	0.387467	0.13377	2.89651	0.00377337	0.0138495	Snm1
948.726	0.387256	0.0910044	4.25535	2.08718e-05	0.000134103	Reg-5
954.698	0.386882	0.0809668	4.77828	1.76803e-06	1.39056e-05	Nup62
8425.76	0.386859	0.0541119	7.14923	8.72632e-13	1.90079e-11	ref(2)P
712.745	0.385355	0.0885972	4.34952	1.36436e-05	9.13274e-05	wds
390.509	0.384902	0.124449	3.09285	0.00198248	0.00789963	CG13096
810.706	0.384757	0.0986431	3.9005	9.59959e-05	0.000537631	eIF6
1109.29	0.384634	0.073787	5.21276	1.86053e-07	1.76942e-06	CG42588
22832.2	0.384489	0.0766696	5.01488	5.3067e-07	4.66943e-06	RpL12
1485.53	0.384206	0.0897536	4.28068	1.86325e-05	0.000120945	CG33303
803.596	0.384085	0.115721	3.31906	0.000903217	0.00396649	CG5541
329.728	0.382919	0.124954	3.06447	0.00218058	0.00861466	CG3817
29479.6	0.38288	0.0909916	4.20785	2.57808e-05	0.000163111	RpL24
421.586	0.382827	0.131109	2.91991	0.00350134	0.013	CG11619
7117.48	0.382603	0.102374	3.73729	0.000186016	0.000966061	trx
105808	0.382486	0.121347	3.15201	0.00162153	0.00664443	apolpp
6978.24	0.382216	0.0769992	4.9639	6.90907e-07	5.91038e-06	Mp
4705.6	0.381765	0.122502	3.11639	0.00183077	0.00737842	Hydr2
1045.01	0.381445	0.0831315	4.58845	4.46542e-06	3.28193e-05	Sps2
1423.52	0.381112	0.0918655	4.14859	3.34535e-05	0.000206963	eca
4682.11	0.380799	0.131945	2.88603	0.00390135	0.0142236	alpha-Est7
231.288	0.380687	0.154819	2.45891	0.0139358	0.0416893	CG1575
2109.23	0.38062	0.0885973	4.29607	1.73851e-05	0.000113771	Oatp74D
414.283	0.380578	0.149883	2.53918	0.0111114	0.0344597	CG3500
2013.46	0.380071	0.0590501	6.43641	1.22328e-10	1.98672e-09	Mcr
1318.68	0.379995	0.0670715	5.66551	1.46585e-08	1.69164e-07	CG11790
493.905	0.3793	0.128817	2.94449	0.00323483	0.0121554	Tes
2386.17	0.378987	0.0601397	6.30178	2.94255e-10	4.43675e-09	Hel25E
11665.9	0.378938	0.0904175	4.19098	2.77751e-05	0.000174167	CG31706
263.807	0.378771	0.154707	2.44831	0.0143527	0.0427024	SmF
2261.21	0.378126	0.12212	3.09634	0.00195923	0.00782781	Mfe2
688.979	0.377786	0.128617	2.93729	0.00331094	0.0124142	Dph5
347.221	0.377657	0.133763	2.82333	0.00475275	0.0167821	Nup93-2
1284.01	0.377487	0.140958	2.67801	0.007406	0.0244839	CG17224
21906.4	0.376825	0.0972499	3.87481	0.000106709	0.000590737	RpL9
264.019	0.376211	0.129656	2.90161	0.00371249	0.0136595	CG5380
546.789	0.375585	0.10282	3.65283	0.000259367	0.00130652	AIMP1
4894.95	0.375138	0.0516234	7.26681	3.68069e-13	8.30368e-12	l(1)G0193
9218.94	0.375005	0.074231	5.05187	4.37514e-07	3.90412e-06	SREBP
235.742	0.37438	0.138577	2.70159	0.00690083	0.0230386	CG11837
23791.5	0.373677	0.086705	4.30976	1.63433e-05	0.000107422	teq
397.736	0.372992	0.134058	2.78233	0.00539706	0.0186727	CG1671
230.82	0.372637	0.153502	2.42756	0.0152006	0.0448581	Srr
305.641	0.372469	0.128864	2.89039	0.00384758	0.0140789	Taf7
427.569	0.372328	0.122692	3.03465	0.00240816	0.00939925	CG33774
2074.24	0.37228	0.0675144	5.51408	3.50606e-08	3.75711e-07	SsRbeta
273.26	0.37201	0.154088	2.41428	0.0157665	0.0462374	Pex10
345.99	0.371127	0.145421	2.55208	0.0107082	0.0334773	Nepl6
291.794	0.370779	0.151077	2.45424	0.0141181	0.0421483	Archease
728.639	0.370725	0.116405	3.18479	0.00144861	0.00602005	CG2811
323.325	0.370101	0.134111	2.75966	0.00578619	0.0198247	mei-9
1418.68	0.36959	0.112709	3.27914	0.00104122	0.00450495	CCT4
4178.71	0.368337	0.0686867	5.36257	8.20473e-08	8.21295e-07	Cp190
1604.16	0.368207	0.0747959	4.92282	8.53039e-07	7.13959e-06	Mur2B
394.72	0.367867	0.114038	3.22584	0.00125606	0.00530257	Dis3
1654.84	0.36769	0.117177	3.1379	0.0017016	0.00691355	GstE6
1783.61	0.367414	0.110916	3.31255	0.000924496	0.00404366	viaf
581.625	0.367353	0.14842	2.4751	0.01332	0.040127	CG5321
601.047	0.367153	0.107054	3.4296	0.000604465	0.00278495	CG33111
14716.2	0.366978	0.0841442	4.3613	1.29289e-05	8.69317e-05	Cp1
1454.3	0.365564	0.0761901	4.79804	1.60224e-06	1.27609e-05	ncm
5379.68	0.365366	0.0643287	5.67967	1.34952e-08	1.56644e-07	ALiX
1876.4	0.365167	0.110174	3.31445	0.000918222	0.00401915	CG5009
902.731	0.363364	0.0914707	3.97247	7.11326e-05	0.00040868	Alg1
31118.5	0.363244	0.0929781	3.90677	9.35366e-05	0.000524837	RpL8
692.99	0.363019	0.095864	3.78681	0.000152591	0.000811791	rho-4
4998.98	0.363013	0.0798605	4.5456	5.47802e-06	3.94168e-05	Dh31
369.896	0.362224	0.14763	2.45359	0.0141439	0.0422068	CG33169
771.54	0.361829	0.141574	2.55575	0.0105959	0.033161	CG33494
2781.11	0.361418	0.109941	3.28739	0.00101122	0.00439096	HINT1
410.498	0.361099	0.130942	2.7577	0.00582101	0.0199156	CG8132
480.737	0.361039	0.119423	3.0232	0.00250113	0.00970847	Lst8
7567.51	0.359981	0.103313	3.48438	0.000493274	0.00232441	CG6357
1368.5	0.359881	0.0975268	3.69008	0.000224186	0.00114937	Prosalpha1
984.949	0.359825	0.0915256	3.93141	8.44497e-05	0.000478097	Cdc7
702.739	0.359527	0.0943126	3.81208	0.000137803	0.000740005	CrzR
4920.71	0.359276	0.0784212	4.58137	4.61944e-06	3.38271e-05	PHGPx
582.177	0.35807	0.125753	2.84741	0.0044077	0.0157588	Hakai
5941.17	0.357681	0.0771184	4.63807	3.51675e-06	2.638e-05	LRP1
4685.46	0.35768	0.100208	3.56937	0.000357838	0.00174727	nec
1042.5	0.357301	0.135626	2.63447	0.008427	0.0273202	cer
11439	0.356967	0.0870389	4.10124	4.10948e-05	0.000248473	RpL39
1307.25	0.356472	0.0831645	4.28635	1.81632e-05	0.000118475	Snx21
31028.6	0.356119	0.0905106	3.93456	8.33489e-05	0.000472087	RpL29
447.545	0.355844	0.115852	3.07155	0.00212948	0.00843499	CG3552
1256.78	0.355775	0.113113	3.14529	0.0016592	0.00677105	CG31937
7275.81	0.354921	0.116882	3.03657	0.00239287	0.0093487	Eglp4
604.624	0.35488	0.111069	3.19513	0.00139768	0.00582463	CG3645
14628.9	0.354379	0.0821029	4.31629	1.58676e-05	0.000104582	fs(1)h
7249.41	0.354341	0.0817506	4.33442	1.46146e-05	9.73931e-05	CG17646
7331.01	0.354276	0.0830289	4.2669	1.98209e-05	0.000128105	sif
713.671	0.353998	0.102527	3.45273	0.000554948	0.00258065	CG11753
791.805	0.353329	0.105682	3.34332	0.000827814	0.00367298	fs(2)ltoPP43
1344.69	0.353009	0.086818	4.06609	4.78091e-05	0.000285902	CG4452
830.754	0.352844	0.108855	3.24141	0.0011894	0.00506571	TBC1D5
1440.33	0.352738	0.0855458	4.12338	3.73352e-05	0.000228156	Spp
537.979	0.352705	0.12337	2.85894	0.00425065	0.0152881	tey
621.875	0.35239	0.106293	3.31528	0.000915514	0.00401168	isoQC
3008.52	0.351788	0.0625203	5.62679	1.83596e-08	2.07487e-07	Rpn2
1007.59	0.351703	0.123252	2.85353	0.00432359	0.015504	CG42399
1585.63	0.351393	0.0982779	3.57551	0.000349547	0.00171096	JhI-21
6132.02	0.351384	0.0967804	3.63073	0.000282616	0.00141214	Nurf-38
1003.85	0.351247	0.144528	2.4303	0.0150863	0.0445865	CG33493
502.377	0.351211	0.0931709	3.76954	0.000163551	0.000864153	CG14005
466.905	0.351186	0.126059	2.78589	0.00533808	0.0185006	Nup54
1104.8	0.350991	0.0862116	4.07128	4.67565e-05	0.000280165	CG8209
4367.43	0.350903	0.0992087	3.53702	0.000404669	0.00194741	SPR
312.84	0.350896	0.139849	2.5091	0.0121038	0.0370207	CstF64
2056.66	0.350852	0.103896	3.37694	0.000732975	0.00330877	GC
4079.76	0.349639	0.0847934	4.12343	3.7328e-05	0.000228156	velo
6710.23	0.348962	0.0707117	4.935	8.01507e-07	6.75628e-06	CDase
2628.19	0.348296	0.081346	4.28167	1.85497e-05	0.000120538	zormin
1712.46	0.347877	0.113194	3.07329	0.00211712	0.00839157	CG44325
3543.16	0.347769	0.0871402	3.99091	6.58195e-05	0.000381905	CG43658
30967.6	0.347576	0.134154	2.59087	0.00957329	0.0303965	Rh3
3900.01	0.347539	0.0564369	6.15801	7.36646e-10	1.05003e-08	tsr
3872.09	0.347408	0.0697653	4.97967	6.36935e-07	5.49568e-06	Mondo
500.701	0.346867	0.110966	3.12588	0.00177277	0.00717355	Mes4
3306.72	0.346797	0.120352	2.88151	0.00395773	0.0143898	Sfxn1-3
15406	0.346324	0.0536228	6.45852	1.05735e-10	1.74079e-09	tud
5076.79	0.346008	0.0546883	6.32692	2.50109e-10	3.83862e-09	Iml1
983.987	0.345825	0.0960057	3.60213	0.000315623	0.00156082	meigo
7842.33	0.345757	0.0580739	5.95374	2.62082e-09	3.38956e-08	Su(Tpl)
1199.86	0.345717	0.0915528	3.77615	0.000159272	0.000843219	Ns4
14560	0.345566	0.131573	2.62642	0.00862889	0.0277875	Tps1
5123.03	0.345352	0.0557037	6.1998	5.65349e-10	8.20473e-09	smt3
11925.3	0.345094	0.0459899	7.5037	6.20391e-14	1.52581e-12	CG2852
4666.82	0.344984	0.106698	3.23327	0.00122383	0.00518293	for
1132.75	0.344854	0.08859	3.8927	9.91342e-05	0.000553657	U2af38
3709.88	0.344596	0.11747	2.93347	0.00335194	0.0125327	Mcad
580.257	0.344578	0.136858	2.51779	0.0118095	0.0362963	sel
1578.94	0.344307	0.127489	2.70068	0.00691981	0.0230763	CG10512
328.703	0.343926	0.123781	2.7785	0.00546097	0.0188395	Art3
40288.2	0.34365	0.0617663	5.56372	2.64087e-08	2.88142e-07	Rbp9
462.41	0.342603	0.114867	2.9826	0.0028581	0.0109071	NO66
1024.26	0.342568	0.0873311	3.92263	8.7586e-05	0.000493293	Prosalpha6
11774.1	0.341393	0.0620592	5.50109	3.77457e-08	4.00906e-07	Got1
1327.11	0.341208	0.129678	2.63118	0.0085088	0.0275041	Rchy1
34257.6	0.339839	0.0823908	4.12472	3.71193e-05	0.000227183	RpLP0
2339.58	0.339383	0.0857251	3.95897	7.52747e-05	0.000429599	CG10576
2996.03	0.339352	0.109499	3.09913	0.00194092	0.00776238	puf
7930.19	0.339198	0.0635064	5.34117	9.23502e-08	9.1451e-07	CtsB1
848.998	0.338981	0.12915	2.62471	0.00867219	0.0278895	CG6178
89763.5	0.338763	0.095163	3.55982	0.000371116	0.00180475	eEF1alpha1
6102.4	0.338169	0.0737691	4.58415	4.55842e-06	3.3421e-05	jp
285.445	0.337923	0.127362	2.65325	0.00797203	0.0260709	beta4GalT7
2561.76	0.33779	0.0977141	3.45692	0.000546389	0.00254374	shn
340.83	0.337062	0.119685	2.81626	0.0048587	0.0170909	CG9890
820.601	0.337023	0.114815	2.93536	0.00333157	0.0124682	Sccpdh2
40011.3	0.336788	0.0952687	3.53514	0.000407565	0.00195978	RpL7A
25612.5	0.336481	0.0883554	3.80827	0.000139944	0.000749491	RpL34b
1567.8	0.336076	0.0669552	5.01942	5.18284e-07	4.57386e-06	CG14621
1545.91	0.335825	0.0908452	3.69667	0.000218442	0.00112232	Jra
4089.31	0.335796	0.10529	3.18924	0.00142649	0.00593647	CG5390
1045.61	0.33567	0.130194	2.57822	0.00993105	0.0313747	P5cr-2
2876.17	0.335562	0.0815353	4.11554	3.86272e-05	0.000235332	CG14073
9851.8	0.335335	0.0955228	3.51052	0.00044723	0.00213087	sNPF
6729.74	0.335102	0.12057	2.77932	0.00544732	0.01881	CG10799
478.876	0.334724	0.107597	3.11091	0.00186514	0.0074968	CG5114
1644.8	0.334724	0.106446	3.14455	0.0016634	0.0067836	Etf-QO
882.483	0.334586	0.0910017	3.6767	0.000236272	0.00120414	CG11964
2203.51	0.334551	0.0833273	4.0149	5.94711e-05	0.000348692	ash1
5577.66	0.334441	0.111244	3.00639	0.00264374	0.0101895	Sod3
1397.08	0.334371	0.0724465	4.61543	3.9229e-06	2.90813e-05	CG8507
2639.77	0.334166	0.0874406	3.82163	0.00013257	0.000715748	CG11399
1045.27	0.334024	0.112631	2.96564	0.00302054	0.0114181	CG12768
2397.45	0.333451	0.114257	2.91842	0.00351814	0.0130525	Top2
1927.41	0.332515	0.0658114	5.05254	4.35974e-07	3.89328e-06	ergic53
1404.2	0.332446	0.0799953	4.15582	3.2412e-05	0.000200623	twr
12986.4	0.331738	0.0848431	3.91001	9.22905e-05	0.00051833	Cnx99A
4611.03	0.331439	0.0679545	4.87736	1.07516e-06	8.86876e-06	Lerp
554.164	0.331438	0.100368	3.30222	0.000959222	0.00418335	O-fut1
3345.21	0.331255	0.0640178	5.17443	2.28613e-07	2.14696e-06	woc
409.631	0.331166	0.138644	2.38861	0.016912	0.0491473	EndoU
1757.85	0.331141	0.090272	3.66826	0.000244207	0.00123931	p47
7808.69	0.331052	0.0618805	5.34986	8.80224e-08	8.75991e-07	msn
8420.6	0.330787	0.097078	3.40743	0.00065577	0.00299602	RpS14b
500.297	0.330418	0.133067	2.4831	0.0130243	0.0393549	asRNA:CR45822
1698.61	0.330145	0.0795887	4.14814	3.35189e-05	0.000207261	Gtp-bp
68545.7	0.329874	0.07017	4.70108	2.58795e-06	1.99106e-05	Lk6
620.332	0.329665	0.0920973	3.57953	0.000344213	0.00168898	CG7728
301.96	0.329025	0.12942	2.54231	0.0110124	0.0342233	CG15561
295.879	0.328493	0.12445	2.63955	0.00830156	0.0269649	CG5800
255.97	0.328273	0.12631	2.59895	0.00935098	0.0297491	CG14210
995.462	0.327905	0.0849187	3.8614	0.00011274	0.000620689	CG12007
2399.81	0.327523	0.0854004	3.83515	0.000125487	0.000681492	Usp10
336.881	0.327429	0.122245	2.67846	0.00739615	0.0244676	CG9344
2280.56	0.326962	0.0781319	4.18474	2.85489e-05	0.000178275	CG13117
2789.73	0.326669	0.0589964	5.5371	3.07523e-08	3.32213e-07	Tudor-SN
3247.88	0.326617	0.0656136	4.97788	6.42854e-07	5.53879e-06	CG43740
16970.4	0.326509	0.0564923	5.7797	7.48331e-09	9.11824e-08	Pal2
728.882	0.326051	0.0966121	3.37484	0.000738577	0.00332998	TBCB
5817.67	0.326011	0.079193	4.11667	3.84382e-05	0.000234299	CG5059
941.332	0.325426	0.1029	3.16256	0.00156387	0.00644116	Syx8
584.524	0.32526	0.123519	2.63328	0.00845644	0.0273791	Arp6
1315.08	0.325124	0.0732258	4.44001	8.99532e-06	6.23696e-05	CG1620
3308.07	0.325102	0.098086	3.31446	0.000918212	0.00401915	AGBE
902.973	0.324714	0.0938414	3.46024	0.000539701	0.00251847	Spase12
881.24	0.324621	0.105561	3.07519	0.00210368	0.00834381	Irbp18
1130.93	0.323888	0.085801	3.77488	0.000160088	0.000847165	bdg
1878.54	0.323811	0.0848547	3.81606	0.0001356	0.00072981	Prosalpha2
647.745	0.32331	0.109547	2.95133	0.00316405	0.0119118	CG33977
1450.55	0.323009	0.0714429	4.52122	6.14844e-06	4.39247e-05	Vps28
705.463	0.322824	0.113279	2.84982	0.00437446	0.0156676	Tpc1
900.337	0.322814	0.100335	3.21735	0.00129378	0.00544651	Cyp311a1
1165.59	0.322464	0.0985644	3.27161	0.00106938	0.00461183	CG6695
630.703	0.322315	0.0931526	3.46008	0.000540023	0.00251899	RpIII128
420.229	0.321714	0.119276	2.69723	0.00699192	0.0232844	eco
537.124	0.321452	0.10765	2.98609	0.00282567	0.010804	kud
1384.12	0.321169	0.0737971	4.35206	1.34866e-05	9.04278e-05	Dad
842.249	0.321018	0.122339	2.62401	0.00869015	0.0279323	CG3224
544.675	0.320989	0.126661	2.53424	0.0112692	0.034877	Ssl1
668.79	0.319582	0.0952249	3.35607	0.00079058	0.00353918	Mrp4
873.221	0.319516	0.111717	2.86004	0.00423585	0.015244	CG31673
74491.7	0.319426	0.126267	2.52976	0.0114139	0.035225	Nplp2
2172.07	0.319337	0.0806654	3.95878	7.53329e-05	0.000429727	Syb
4362.04	0.319277	0.0692843	4.60822	4.06134e-06	3.00149e-05	Ncoa6
1669.16	0.319126	0.0701795	4.54727	5.43451e-06	3.91507e-05	tth
1849.91	0.318963	0.065294	4.88502	1.03416e-06	8.55407e-06	Rpn3
3468.45	0.31819	0.0696086	4.57114	4.85086e-06	3.53921e-05	Sema1b
2187.94	0.318179	0.0968979	3.28365	0.00102471	0.00444471	Irk3
1166.27	0.317228	0.0706055	4.49296	7.024e-06	4.97357e-05	Elp1
485.5	0.316945	0.0970866	3.26456	0.00109634	0.00471283	Top3alpha
720.199	0.316819	0.0930205	3.40591	0.000659447	0.00301053	Nmd3
1616.8	0.315022	0.09184	3.43012	0.000603314	0.002782	Kyat
493.708	0.314862	0.113457	2.77516	0.0055174	0.0190069	CG8010
10957	0.314278	0.129577	2.42542	0.0152908	0.0450737	jeb
5917.45	0.314053	0.0511262	6.14269	8.11349e-10	1.14833e-08	crp
406.323	0.313162	0.126535	2.4749	0.0133274	0.0401394	CG9799
3423.09	0.313049	0.102213	3.06272	0.00219332	0.00865358	htt
445.925	0.312715	0.116234	2.69038	0.00713699	0.0236886	CG14711
28673	0.312664	0.0983626	3.17869	0.00147942	0.00613335	Rack1
3272.9	0.31239	0.0815979	3.82841	0.000128974	0.000699162	CG12384
1180.95	0.312046	0.067394	4.63018	3.65348e-06	2.73033e-05	phol
1499.36	0.311881	0.0802682	3.88549	0.000102124	0.000568298	CG13751
9627.2	0.311782	0.0489468	6.36981	1.89263e-10	2.97321e-09	CG46385
405.367	0.311697	0.111292	2.80072	0.00509882	0.0177947	CG4332
14939.4	0.311546	0.0819491	3.8017	0.000143708	0.000768277	Hsc70-3
1408.05	0.311508	0.100384	3.10318	0.00191454	0.00766964	yki
640.579	0.311111	0.110143	2.82462	0.00473371	0.0167297	SrpRbeta
1254.33	0.311051	0.115895	2.68391	0.00727664	0.0241188	CG9527
973.013	0.310638	0.0929026	3.34369	0.000826719	0.00366948	ci
28781.6	0.310393	0.0862939	3.59692	0.000322002	0.00158992	RpL6
9586.61	0.310062	0.0580201	5.34405	9.08937e-08	9.01575e-07	CG9425
8622.82	0.30976	0.0617162	5.01911	5.19111e-07	4.57779e-06	tok
939.214	0.309718	0.0828218	3.73957	0.000184338	0.000959837	Zw10
320.528	0.309163	0.125128	2.47077	0.0134823	0.0405041	ppan
2349.16	0.309141	0.0583831	5.29504	1.18987e-07	1.16388e-06	CG9784
13966.3	0.308625	0.0661351	4.66659	3.06238e-06	2.32184e-05	Xbp1
28282.9	0.308262	0.0728901	4.22913	2.34599e-05	0.000149451	RpLP1
12318	0.307991	0.0536488	5.74086	9.41948e-09	1.12441e-07	chic
2800.28	0.30791	0.120739	2.55021	0.0107658	0.0336312	CG9331
624.725	0.307603	0.117469	2.61859	0.00882952	0.0282893	CG8545
2334.19	0.307358	0.068776	4.46898	7.85944e-06	5.51309e-05	Rpt3
2456.01	0.307255	0.0716914	4.2858	1.82082e-05	0.00011864	HIPP1
1105.83	0.306922	0.0959113	3.20006	0.00137399	0.00573786	Grasp65
931.273	0.306907	0.124429	2.46652	0.0136435	0.0409169	CG7668
25466.7	0.305448	0.0890072	3.43172	0.00059976	0.00277071	RpS28b
1350.05	0.305365	0.117171	2.60616	0.00915647	0.0291966	Ppt2
1072.43	0.305268	0.0980199	3.11435	0.00184352	0.0074243	GlnRS
928.052	0.305267	0.104296	2.92693	0.00342324	0.0127516	mip120
451.742	0.305018	0.120522	2.5308	0.0113802	0.0351389	CG31436
2841.47	0.304977	0.0675722	4.51335	6.38126e-06	4.54527e-05	eRF3
8024	0.304376	0.0918004	3.31563	0.000914382	0.00400965	Nipped-B
786.495	0.303857	0.0855586	3.55145	0.000383114	0.00185595	CG6227
2253.37	0.303596	0.0931049	3.2608	0.00111098	0.00476386	Mpi
1051.79	0.303095	0.0845296	3.58567	0.000336209	0.00165241	CG32428
1551.75	0.302791	0.0822524	3.68124	0.0002321	0.00118489	CG3651
1022.38	0.302785	0.0936378	3.23358	0.0012225	0.00517914	Br140
1821.44	0.301723	0.0806727	3.74009	0.000183954	0.000958254	Mtl
886.312	0.301704	0.0847124	3.56151	0.000368723	0.0017953	Prosbeta4
416.611	0.301604	0.109777	2.74743	0.00600646	0.0204393	GstT2
2820.57	0.300903	0.0700814	4.29362	1.75781e-05	0.000114846	Sulf1
1728.17	0.300418	0.0900278	3.33695	0.000847022	0.00374713	Ptr
6061.09	0.300345	0.0630023	4.7672	1.86801e-06	1.4644e-05	mtgo
2817.85	0.300133	0.0615871	4.87331	1.09744e-06	9.03392e-06	Rpt2
2104.31	0.299647	0.112788	2.65674	0.00789001	0.0258591	CG6805
463.648	0.299429	0.116852	2.56246	0.0103932	0.0325946	Cdc45
1258.12	0.29937	0.0840886	3.56017	0.000370611	0.00180303	Cpes
19534.3	0.299319	0.0867014	3.4523	0.000555839	0.00258373	RpS14a
1210.89	0.299194	0.0952771	3.14025	0.00168805	0.0068678	scb
4181.29	0.299175	0.0788848	3.79256	0.000149102	0.000794638	wkd
1092.28	0.299064	0.109413	2.73335	0.00626932	0.0212075	CG9837
879.948	0.298991	0.106696	2.80228	0.00507424	0.0177192	Ssb-c31a
510.281	0.298966	0.109578	2.72835	0.00636525	0.0215005	CG10274
1012.14	0.298901	0.10629	2.81214	0.00492131	0.0172807	Dad1
451.826	0.298308	0.108497	2.74945	0.0059695	0.0203193	Coprox
1515.2	0.298058	0.0803864	3.70781	0.000209055	0.00107779	Snp
627.901	0.298029	0.0971864	3.06657	0.0021653	0.00856275	Ranbp9
913.624	0.297902	0.0929499	3.20497	0.00135075	0.00565658	CG17904
797.891	0.297651	0.0990876	3.00392	0.00266527	0.0102659	CG6175
5924.89	0.297152	0.0880129	3.37623	0.00073487	0.00331556	CG17508
2214.59	0.296894	0.069724	4.25813	2.06147e-05	0.000132663	Trc8
8713.39	0.296333	0.107332	2.76091	0.00576399	0.0197543	eIF3f1
535.319	0.295631	0.118905	2.48628	0.0129086	0.039094	CG6762
1977.96	0.294987	0.0780417	3.77986	0.000156915	0.00083221	Nlp
806.031	0.294942	0.0885552	3.3306	0.000866603	0.00381687	CG14715
343.422	0.294245	0.121385	2.42406	0.0153479	0.0452149	DNApol-theta
1003.52	0.293629	0.096937	3.02907	0.00245306	0.00954966	Ptip
2105.8	0.293164	0.0745901	3.93034	8.48275e-05	0.000479783	CG4404
2066.26	0.292739	0.121971	2.40008	0.0163914	0.0477614	CG7530
2447.39	0.292678	0.085617	3.41845	0.000629782	0.00288829	EloC
2473.21	0.292519	0.058292	5.01817	5.2165e-07	4.5968e-06	Wdfy2
786.095	0.292485	0.0892043	3.27882	0.00104242	0.00450851	Not10
536.171	0.29241	0.120454	2.42756	0.0152006	0.0448581	MRG15
1158.89	0.292392	0.0925113	3.16061	0.00157442	0.00647572	Dhod
1332.43	0.291529	0.070443	4.13851	3.49574e-05	0.0002156	coro
427.704	0.291341	0.119528	2.43744	0.0147918	0.0438336	Uba5
1601.31	0.29133	0.0746866	3.9007	9.59167e-05	0.000537438	Nep1
599.921	0.291219	0.101557	2.86754	0.00413682	0.0149324	Cyp6v1
4361.54	0.291034	0.0661615	4.39884	1.0883e-05	7.45538e-05	NUCB1
3824.87	0.29048	0.0602204	4.8236	1.40987e-06	1.13337e-05	eIF3j
3514.55	0.290449	0.0771777	3.76338	0.000167635	0.000883213	CG32032
26836.7	0.28995	0.0522562	5.54862	2.87934e-08	3.12458e-07	Sap-r
34271.8	0.289206	0.0947955	3.05084	0.00228199	0.00896804	RpS25
1113.57	0.28913	0.0797053	3.62748	0.000286199	0.00142766	CG5004
418.436	0.289047	0.116816	2.47437	0.0133471	0.0401886	CG9286
1990.81	0.288625	0.0756553	3.81501	0.00013618	0.000732599	CG8230
887.791	0.288047	0.115595	2.49187	0.0127074	0.0386013	nord
1827.03	0.287944	0.0980452	2.93685	0.00331568	0.0124281	Fdh
2213.53	0.28716	0.0979005	2.93318	0.00335505	0.0125404	REPTOR-BP
916.249	0.286934	0.0770657	3.72324	0.000196686	0.00101795	CIAPIN1
843.338	0.286666	0.109728	2.61253	0.00898756	0.0287343	Tfb1
1240.7	0.286269	0.0745935	3.83772	0.000124184	0.000675943	BEAF-32
1584.71	0.285854	0.0716783	3.98801	6.663e-05	0.000386325	ste24a
691.799	0.284476	0.112544	2.52769	0.0114816	0.0354155	CG3704
2399.5	0.283769	0.0674904	4.20458	2.61567e-05	0.000165315	Qsox1
674.085	0.283321	0.103624	2.73412	0.00625479	0.0211643	Rae1
1888.53	0.283297	0.0716362	3.95466	7.66421e-05	0.000435952	CG4360
868.83	0.283162	0.0882779	3.20762	0.0013384	0.00560878	Tsf2
667.197	0.282584	0.111868	2.52605	0.0115352	0.0355427	GXIVsPLA2
955.555	0.282435	0.0830254	3.40179	0.000669466	0.00304931	Nup44A
2881.32	0.282067	0.110257	2.55827	0.0105193	0.0329471	CG5793
3338.18	0.281996	0.102447	2.7526	0.00591239	0.0201707	Mtpbeta
3169.96	0.281874	0.0936758	3.00904	0.00262075	0.0101106	Sac1
2300.58	0.281238	0.106451	2.64196	0.00824286	0.026796	fbl
1143.28	0.280986	0.101458	2.76947	0.00561471	0.0192805	CG14977
2774.92	0.280695	0.0801417	3.50249	0.000460934	0.00218921	SKIP
403.159	0.279626	0.112315	2.48965	0.0127869	0.0388134	CG8490
536.043	0.279435	0.115358	2.42233	0.0154215	0.045382	IntS4
7172.11	0.279294	0.113369	2.46357	0.0137559	0.0412129	nej
715.204	0.278857	0.0937123	2.97567	0.00292353	0.0110898	CG7488
677.889	0.278749	0.100301	2.77911	0.00545087	0.01881	Nop56
1161.77	0.278547	0.0935307	2.97814	0.00290006	0.0110252	chas
1129.4	0.277847	0.0902748	3.07779	0.00208542	0.00828232	Fip1
716.625	0.277501	0.10396	2.66931	0.00760069	0.0250476	Vps13B
7209.21	0.277434	0.0624393	4.44326	8.86068e-06	6.14716e-05	l(3)L1231
6933.02	0.277297	0.079695	3.47948	0.000502385	0.0023606	CG10863
1097.59	0.276712	0.0960465	2.88102	0.00396393	0.014408	Prosalpha4
680.882	0.276301	0.10597	2.60736	0.00912426	0.0291016	Tip60
541.807	0.276242	0.107013	2.58139	0.00984024	0.0311288	CG6171
703.088	0.276035	0.0945246	2.92024	0.00349758	0.0129922	SMC5
3826.05	0.275936	0.0646085	4.2709	1.9469e-05	0.000125898	AdSS
3078.6	0.275644	0.101948	2.70376	0.00685608	0.0229275	Mtpalpha
1730.38	0.275517	0.0904388	3.04645	0.00231563	0.00908836	P58IPK
1019.51	0.27539	0.105382	2.61325	0.00896869	0.0286969	l(2)k01209
1390.25	0.275166	0.0896065	3.07083	0.00213467	0.00844998	CG6028
594.234	0.274872	0.1012	2.71612	0.00660515	0.0221872	sni
1649.4	0.274417	0.0754774	3.63575	0.00027717	0.00138723	rush
2101.96	0.273823	0.0803707	3.407	0.000656805	0.00299961	shg
753.558	0.273493	0.0885363	3.08905	0.00200799	0.00799068	Cyp6u1
1236.98	0.272955	0.0857085	3.18469	0.00144909	0.00602005	CG16700
1177.72	0.271946	0.0827731	3.28544	0.00101824	0.00441988	CG11141
932.862	0.271936	0.103222	2.63447	0.00842677	0.0273202	CG17121
1072.49	0.27154	0.0806811	3.3656	0.000763778	0.00343071	CG8300
1071.48	0.271268	0.1037	2.61588	0.0088998	0.0284841	Spase25
1439.49	0.271008	0.0981545	2.76104	0.00576178	0.0197523	CG16989
952.718	0.270645	0.105583	2.56333	0.0103674	0.032539	pain
1543.46	0.270155	0.082332	3.28129	0.00103334	0.00447571	RpA-70
446.189	0.269941	0.106622	2.53175	0.0113495	0.0350623	CG6201
11049.7	0.269903	0.0624547	4.32158	1.54919e-05	0.000102613	Pep
4241.94	0.269615	0.0501674	5.3743	7.68804e-08	7.72797e-07	Sec63
1251.74	0.269414	0.0830404	3.24438	0.00117708	0.00502216	Bap170
34304.8	0.268865	0.0769583	3.49364	0.000476477	0.00225234	Unr
938.003	0.268859	0.0860504	3.12444	0.00178144	0.00719692	TBCD
5874.95	0.268629	0.100423	2.67498	0.00747334	0.024689	Nipped-A
625.043	0.268528	0.0984277	2.72818	0.00636848	0.0215005	CSN5
1504.45	0.268372	0.0880522	3.04787	0.00230467	0.00905127	Sec13
565.806	0.268363	0.0964694	2.78185	0.00540498	0.0186947	pont
1720.42	0.268131	0.0734168	3.65217	0.000260034	0.00130857	CG30020
408.433	0.268046	0.11252	2.38221	0.017209	0.0498533	Ets97D
2915.57	0.267537	0.0756822	3.53501	0.000407767	0.00195996	CG6686
448.586	0.267012	0.0990057	2.69694	0.00699807	0.0232984	PSMG1
857.417	0.26699	0.0909471	2.93566	0.0033284	0.0124602	sll
4242.37	0.26689	0.0484396	5.50974	3.59356e-08	3.83377e-07	rump
4400.97	0.266883	0.0810905	3.29118	0.000997692	0.00434166	tai
680.155	0.266758	0.111086	2.40138	0.0163335	0.047639	CG9662
1931.08	0.266723	0.0778594	3.4257	0.000613212	0.00282185	AnxB11
2402.21	0.266625	0.0760092	3.50781	0.000451816	0.00214845	SelG
4757.24	0.266411	0.0749974	3.55227	0.000381922	0.0018513	Plp
789.443	0.266154	0.109871	2.42243	0.0154171	0.045382	CG13367
6967.18	0.265488	0.0564911	4.69965	2.60613e-06	2.00376e-05	CG8475
1105.82	0.265355	0.094919	2.79559	0.00518047	0.0180377	CG3065
23242.2	0.265316	0.108736	2.44001	0.0146867	0.0435665	Aldh
901.727	0.264566	0.0923163	2.86587	0.00415867	0.0150022	CG13895
38370.8	0.264358	0.0749947	3.52502	0.00042345	0.00202884	Bacc
3959.5	0.264357	0.0868001	3.04559	0.00232227	0.00910847	Imp
548.261	0.264348	0.103303	2.55895	0.0104988	0.0328913	xmas
1258.14	0.26347	0.0771657	3.41435	0.000639355	0.0029266	Rpn11
1587.28	0.263224	0.0730493	3.60337	0.000314114	0.00155464	pic
24717.1	0.263106	0.0975648	2.69673	0.00700247	0.0233066	RpL13A
565.797	0.261974	0.109183	2.39939	0.0164224	0.0478402	Mat1
1688.19	0.2618	0.0893093	2.93139	0.0033745	0.0126013	CG17574
977.029	0.261732	0.0809158	3.23462	0.00121807	0.00516764	CG5026
882.619	0.261415	0.0849063	3.07887	0.0020779	0.00825794	mute
3317.13	0.261381	0.0605507	4.31673	1.58358e-05	0.000104474	msk
2076.72	0.260885	0.0892847	2.92195	0.00347852	0.0129335	Taf12
12709.9	0.259941	0.0868631	2.99254	0.00276667	0.010602	Mdh1
1700.84	0.259535	0.0798955	3.24843	0.00116045	0.00495647	Edc3
970.306	0.259328	0.0790682	3.2798	0.0010388	0.00449772	CG14613
1660.1	0.259182	0.082298	3.14931	0.00163657	0.00670152	Pdxk
1104.46	0.259126	0.103112	2.51304	0.0119696	0.0367133	Agpat2
1683.85	0.258865	0.0773478	3.34677	0.000817593	0.0036384	GILT1
772.312	0.258851	0.0773905	3.34474	0.000823609	0.00365974	Syx18
1723.98	0.258786	0.0987984	2.61933	0.00881018	0.0282349	AsnRS
17470.8	0.258437	0.0797197	3.24182	0.00118768	0.00506168	sqd
13086.2	0.257555	0.082086	3.13763	0.00170321	0.00691774	Pgi
2152.8	0.257536	0.0752235	3.42361	0.000617951	0.00284054	Med
1318.08	0.256906	0.0868672	2.95745	0.00310193	0.0116926	Vps20
660.725	0.256514	0.087783	2.92214	0.00347631	0.0129332	CG14516
1709.73	0.256258	0.069258	3.70004	0.000215564	0.00110943	Orct
1353.25	0.255908	0.0756494	3.38282	0.000717452	0.00324816	CG3008
5425.66	0.255839	0.0774079	3.30508	0.0009495	0.00414547	CG34417
13068	0.25545	0.0639436	3.99492	6.47164e-05	0.000376503	ltl
863.334	0.255332	0.0902652	2.82869	0.00467396	0.0165771	sle
1832.2	0.255202	0.0632397	4.03548	5.44905e-05	0.0003209	Ate1
55183.8	0.254525	0.0960369	2.65028	0.00804252	0.0262514	Hsc70-4
503.836	0.254266	0.100689	2.52525	0.0115615	0.0356071	CG5854
8222.92	0.254026	0.0663819	3.82673	0.000129857	0.000703632	crc
1078.29	0.253628	0.080552	3.14862	0.00164041	0.00671493	CG13252
78843.8	0.252688	0.049152	5.14094	2.73363e-07	2.5199e-06	pAbp
2983.36	0.252667	0.058783	4.29831	1.72106e-05	0.000112752	CG17233
1535.27	0.252397	0.0685412	3.68242	0.000231032	0.00118094	CG17754
590.387	0.251861	0.0948312	2.65589	0.00790996	0.0259174	Nup107
872.28	0.251466	0.0810117	3.10407	0.00190877	0.00764909	CG6607
2382.26	0.251197	0.0598932	4.19408	2.73986e-05	0.000172076	Fit1
2464.88	0.250823	0.0741735	3.38157	0.000720717	0.00325925	Ltn1
5749.68	0.250818	0.0773715	3.24174	0.00118803	0.00506168	glo
2409.27	0.250805	0.0628278	3.99194	6.5536e-05	0.000380718	Hsf
2251.42	0.250719	0.0621371	4.03492	5.46199e-05	0.000321505	step
2890.13	0.250527	0.0849659	2.94855	0.00319264	0.0120119	CG17765
10713.3	0.250478	0.0899744	2.78388	0.00537121	0.0186047	PCB
5446.5	0.250174	0.0637541	3.92404	8.70778e-05	0.000491353	CG1637
1587.12	0.249914	0.0928389	2.69191	0.00710443	0.0235936	Rab9
707.782	0.249271	0.0894728	2.78599	0.00533637	0.0185	CG11596
993.6	0.249175	0.08954	2.78283	0.00538864	0.0186543	CG5510
907.87	0.249154	0.102859	2.42228	0.0154235	0.045382	Hpr1
9114.63	0.248945	0.0723744	3.43968	0.000582395	0.00269776	CG3638
2347.07	0.248826	0.0760267	3.27288	0.00106457	0.00459439	bai
1735.83	0.248777	0.0724152	3.43543	0.000591619	0.00273732	CG4768
744.914	0.248638	0.0872634	2.84928	0.00438176	0.0156844	MED7
1173.58	0.248389	0.101721	2.44188	0.0146111	0.0433637	Cdc5
552.679	0.248288	0.100235	2.47705	0.0132473	0.0399458	Upf3
1373.63	0.247576	0.0851786	2.90655	0.00365442	0.0134913	sktl
1699.71	0.247531	0.0848847	2.91608	0.00354458	0.0131384	EDTP
7056.02	0.24749	0.052122	4.74827	2.05162e-06	1.59479e-05	CG9467
1794.64	0.247267	0.0669502	3.6933	0.000221364	0.00113539	Cortactin
1415.82	0.247017	0.0813848	3.03518	0.00240395	0.00938588	Naa15-16
2403.7	0.246488	0.0655093	3.76264	0.000168126	0.000885411	Cont
1390.93	0.246274	0.0876944	2.80832	0.00498003	0.0174512	CG11444
2948.14	0.245911	0.0637408	3.85798	0.000114326	0.00062856	Kdm2
6027.25	0.245862	0.060753	4.0469	5.18995e-05	0.000306997	santa-maria
1814.91	0.245688	0.0863663	2.84473	0.00444497	0.0158681	GstO2
3357.67	0.245568	0.071782	3.42102	0.000623859	0.0028644	alphaCOP
2225.91	0.245285	0.0761244	3.22216	0.0012723	0.00536586	row
768.304	0.245122	0.0988476	2.4798	0.0131457	0.0397019	Plap
2633	0.244963	0.0733707	3.3387	0.000841703	0.00372772	CG15537
2784.79	0.244741	0.0814268	3.00566	0.00265004	0.0102105	mys
864.007	0.244261	0.0924783	2.64128	0.00825943	0.0268426	CG14414
2570.19	0.244086	0.066726	3.65803	0.000254163	0.00128335	fog
1819.94	0.244002	0.0794532	3.07101	0.00213334	0.00844749	CG5787
897.44	0.243832	0.080812	3.01727	0.00255061	0.00988134	CG3542
4466.24	0.243233	0.0898555	2.70694	0.00679074	0.0227534	sty
1324.28	0.242915	0.0700844	3.46604	0.000528194	0.00247053	Atg13
904.888	0.242903	0.0987598	2.45953	0.0139119	0.0416282	dsx
2465.58	0.242745	0.0624172	3.88907	0.000100627	0.000560951	Rme-8
4004.84	0.242705	0.074997	3.23619	0.00121136	0.00514247	fz2
16968.5	0.242588	0.0645279	3.75942	0.000170306	0.000895709	CG15209
899.418	0.242506	0.0867815	2.79444	0.00519897	0.0180811	MTF-1
1647.1	0.242444	0.0751044	3.22809	0.00124619	0.00526462	Rbf
1920.51	0.242407	0.0696692	3.47941	0.000502526	0.0023606	Prosbeta7
16416.9	0.242097	0.100722	2.40361	0.0162342	0.0473884	eEF1gamma
1426.86	0.241712	0.0767881	3.14778	0.00164517	0.00672371	Psn
968.318	0.241546	0.0872996	2.76687	0.00565978	0.0194193	Tbc1d15-17
24760.8	0.241288	0.0838015	2.87928	0.00398589	0.0144615	RpS3
5188.94	0.240909	0.0613758	3.92514	8.66788e-05	0.000489736	S6k
8516.99	0.240631	0.0710903	3.38487	0.000712128	0.00322649	Calr
1265.55	0.240281	0.0795554	3.0203	0.00252525	0.00979575	Uba2
1631.44	0.240242	0.0881342	2.72587	0.00641329	0.0216275	Lam
2280.73	0.238829	0.0752458	3.17399	0.0015036	0.00622068	Nup98-96
1566.36	0.238673	0.0822154	2.90302	0.00369578	0.0136064	Prosalpha7
1427.05	0.238659	0.0741527	3.21848	0.00128874	0.00543098	CG10602
1698.02	0.238609	0.0739569	3.22633	0.00125389	0.00529527	stc
9626.84	0.238049	0.0888786	2.67836	0.00739842	0.0244684	CG13631
2882.57	0.238039	0.0691406	3.44282	0.000575683	0.00266976	CG17544
1188.11	0.237452	0.090897	2.61232	0.00899296	0.0287403	CG33217
2080.62	0.236874	0.0909168	2.60539	0.00917699	0.0292501	Atg3
585.952	0.236843	0.093308	2.53829	0.0111395	0.0345379	pbl
3593.66	0.236422	0.0571404	4.13757	3.50999e-05	0.000216368	CG5830
4590.77	0.236233	0.0758575	3.11417	0.00184464	0.00742432	26-29-p
1713.3	0.236129	0.0619779	3.80989	0.000139026	0.000745572	SA
1020.45	0.235896	0.0774524	3.04569	0.00232143	0.00910815	c12.2
617.981	0.235342	0.0949678	2.47813	0.0132074	0.0398579	RpS15Ab
2672.08	0.235225	0.0820239	2.86776	0.00413388	0.0149262	Gss2
2934.8	0.235114	0.0552948	4.252	2.11869e-05	0.000136054	Rpn1
1574.39	0.234603	0.0836799	2.80358	0.00505385	0.0176635	CCT6
13096.9	0.234187	0.047943	4.88469	1.0359e-06	8.55671e-06	Not1
4212.54	0.233832	0.0447181	5.22903	1.70402e-07	1.63091e-06	repo
7604.49	0.233684	0.0839832	2.7825	0.00539413	0.0186679	CG5946
559.708	0.233609	0.0950447	2.45788	0.0139758	0.0417778	trsn
6472.56	0.233362	0.069907	3.33818	0.000843284	0.00373335	Sar1
1733.39	0.233287	0.0590497	3.9507	7.79244e-05	0.000443036	Rok
28392.8	0.233254	0.0817285	2.85401	0.00431709	0.0154853	RpS23
3308.75	0.232089	0.0480756	4.82759	1.38192e-06	1.11389e-05	atl
1748.61	0.232057	0.0691935	3.35375	0.000797255	0.00356109	Edem2
2984.17	0.232043	0.0683317	3.39584	0.000684185	0.00311045	CG5554
1325.38	0.231921	0.0779118	2.97671	0.00291355	0.011066	pygo
1044.46	0.231591	0.0802814	2.88474	0.00391743	0.0142735	Brms1
3224.86	0.231023	0.0535632	4.31309	1.60991e-05	0.000106049	Hmu
20137.8	0.230867	0.0853039	2.70641	0.00680158	0.022776	RpS15Aa
1090.04	0.230777	0.0877178	2.6309	0.00851595	0.0275198	CG16903
837.877	0.23058	0.0912348	2.52733	0.0114934	0.0354428	Cyp12e1
1903.93	0.230418	0.0915472	2.51693	0.0118382	0.0363473	loco
4367.93	0.230294	0.0844052	2.72843	0.00636368	0.0215005	spab
2888.46	0.229915	0.0650981	3.53183	0.000412702	0.0019813	Prosbeta5
1984.68	0.229428	0.0677432	3.38674	0.000707292	0.00320821	ClC-b
1581.95	0.229128	0.0733979	3.12173	0.00179792	0.00725821	Pex3
8272.14	0.228737	0.086003	2.65964	0.00782238	0.0256725	GstD1
584.826	0.227904	0.0955867	2.38426	0.0171133	0.0496121	dwg
35862.7	0.227188	0.0713098	3.18592	0.00144292	0.00599861	CG5273
1020.83	0.227107	0.0867877	2.61681	0.00887561	0.0284218	Tgi
976.605	0.225602	0.0798544	2.82517	0.00472553	0.0167155	CG5003
32231.7	0.225594	0.0566305	3.98362	6.78743e-05	0.000392591	CG5758
4817.3	0.22492	0.0669783	3.3581	0.000784792	0.00351589	CG13124
1165.51	0.224613	0.0768707	2.92196	0.00347831	0.0129335	Ero1L
5728.11	0.224468	0.0566142	3.96487	7.34359e-05	0.000419704	spi
3908.76	0.223001	0.077514	2.87692	0.00401578	0.0145436	CG5746
2102.93	0.222443	0.0770674	2.88634	0.00389747	0.0142181	CG12926
795.791	0.220084	0.0826451	2.663	0.00774477	0.0254735	Ada2b
973.246	0.219972	0.0800881	2.74663	0.00602119	0.0204836	mago
4762.88	0.219925	0.0703633	3.12556	0.00177466	0.00717879	HPS4
1000.63	0.219774	0.0877034	2.50587	0.012215	0.0373418	aru
1485.65	0.219612	0.0679787	3.2306	0.00123529	0.00522225	bc10
3654.49	0.219582	0.0841748	2.60864	0.00909018	0.0290161	glec
865.302	0.219503	0.0862705	2.54435	0.010948	0.0340763	DNApol-iota
15968.9	0.219424	0.0695901	3.15309	0.00161551	0.00662659	Eip93F
4985.52	0.218748	0.0666248	3.28328	0.00102605	0.00444895	CG10543
1354.95	0.218642	0.087927	2.48664	0.0128958	0.0390701	Dcr-2
931.371	0.218415	0.0821817	2.65771	0.00786738	0.0257919	E(z)
1181.74	0.218085	0.0836331	2.60763	0.00911706	0.0290864	cyc
1091.45	0.217817	0.0767327	2.83864	0.00453056	0.0161353	pelo
3600.6	0.217753	0.0648862	3.35592	0.000791024	0.00353985	CG14435
15788.4	0.21702	0.0708531	3.06296	0.00219158	0.00864956	amon
1181.99	0.216887	0.0797765	2.71869	0.00655419	0.0220346	Arpc4
824.039	0.216839	0.0822264	2.6371	0.00836191	0.0271463	jub
3935.26	0.21669	0.0732262	2.95919	0.00308448	0.0116342	CG2076
2256.23	0.216464	0.0768008	2.8185	0.00482479	0.0170015	Jheh1
2402.51	0.216414	0.0608266	3.55789	0.000373847	0.0018173	KdelR
6655.56	0.215946	0.050292	4.29384	1.75609e-05	0.000114796	lva
26250.6	0.214065	0.0792491	2.70117	0.00690968	0.0230553	jim
788.794	0.212404	0.0845786	2.51132	0.0120282	0.0368366	Yif1
1300.57	0.212325	0.0751719	2.82452	0.00473517	0.0167299	Nbr
1139.79	0.211964	0.0764912	2.77109	0.00558697	0.0191977	wls
1182.01	0.211656	0.0832436	2.54261	0.0110028	0.0342203	Ilk
1404.19	0.211031	0.0872619	2.41836	0.0155904	0.0458057	CG5446
10642.6	0.210812	0.0540243	3.90217	9.53357e-05	0.000534432	rin
2486.65	0.210796	0.0873138	2.41424	0.0157682	0.0462374	Su(var)2-HP2
1052.24	0.210728	0.0744156	2.83178	0.00462899	0.0164467	scramb2
4972.86	0.209848	0.0699786	2.99875	0.00271093	0.0104184	gro
39021.8	0.209776	0.0855371	2.45246	0.0141883	0.0422927	RpL28
3962.81	0.209647	0.0593536	3.53217	0.000412172	0.00198034	spg
3414.2	0.209543	0.0732074	2.86232	0.00420558	0.0151578	e(y)3
1765.09	0.209139	0.0649907	3.21799	0.00129094	0.00543835	RtGEF
2460.1	0.208966	0.0542622	3.85104	0.000117615	0.00064487	Pak3
777.958	0.208887	0.0819441	2.54914	0.0107988	0.0337166	Usp12-46
2872.53	0.208669	0.0712686	2.92793	0.00341227	0.0127187	CG12576
1370.39	0.208059	0.0653547	3.18354	0.00145488	0.00604203	Pgm2a
21309.1	0.20779	0.0737655	2.8169	0.00484896	0.0170666	RpS13
920.621	0.207529	0.0792008	2.62029	0.0087854	0.0281781	MrgBP
1970.28	0.207468	0.0721469	2.87563	0.0040322	0.0145849	Pvr
11207.9	0.207431	0.0688969	3.01074	0.00260612	0.0100639	CtBP
2922.78	0.207198	0.0799799	2.59063	0.0095801	0.03041	CG43373
2922.47	0.20719	0.0663072	3.12469	0.00177991	0.00719519	Akt1
4276.14	0.207143	0.0778777	2.65985	0.00781751	0.0256635	whd
2460.3	0.20672	0.0707977	2.91986	0.00350184	0.013	Rpn8
15727.7	0.206439	0.0572621	3.60515	0.000311968	0.00154465	CG12163
1230.44	0.205834	0.0825214	2.49431	0.0126204	0.0383725	CG1307
2322.79	0.205067	0.0677825	3.02536	0.00248337	0.00965199	SelT
1103.66	0.204489	0.0791855	2.58241	0.0098114	0.0310539	Tsr1
1429.97	0.204488	0.0821906	2.48797	0.0128475	0.0389769	l(2)gd1
3118.24	0.204366	0.0627033	3.25925	0.00111708	0.00478827	bur
2061.76	0.204081	0.0608892	3.35167	0.000803256	0.00358123	CG6051
2656.42	0.20403	0.0595602	3.42561	0.000613416	0.00282185	CG9727
15315.6	0.202525	0.0592923	3.4157	0.000636182	0.0029143	Nmda1
1009.22	0.201817	0.0775764	2.60153	0.00928085	0.0295539	Mes2
1018.5	0.20178	0.0827476	2.4385	0.0147485	0.0437173	CG7453
4809.64	0.201713	0.079421	2.53979	0.0110918	0.0344079	Cyp28a5
3008.43	0.200576	0.0632645	3.17044	0.00152206	0.00628623	Su(var)205
4470.59	0.20049	0.0738522	2.71475	0.00663253	0.0222605	alt
1567.05	0.200093	0.0632955	3.16125	0.00157095	0.00646367	CG7379
4292.84	0.200021	0.0565021	3.54007	0.000400016	0.00193043	Trf4-1
6749.42	0.199382	0.0805205	2.47616	0.0132803	0.0400176	CG17896
2459.24	0.199227	0.0793451	2.51089	0.0120427	0.0368716	fng
973.764	0.198599	0.0821293	2.41812	0.0156007	0.0458136	Pex14
1183.17	0.198271	0.0819178	2.42037	0.0155049	0.0455879	CG6689
12095.3	0.197963	0.0624577	3.16955	0.00152674	0.0063027	rhea
5881.37	0.197572	0.0485797	4.06698	4.76273e-05	0.000285083	Moca-cyp
1721.1	0.197437	0.062782	3.1448	0.00166202	0.00678027	Rpt5
7002.94	0.197227	0.0606585	3.25143	0.00114828	0.00491149	Cyp9f2
1329.85	0.196622	0.0810687	2.42538	0.0152925	0.0450737	Nadsyn
5800.01	0.195954	0.0689127	2.84351	0.00446198	0.0159193	pdgy
3157.71	0.195873	0.0674306	2.90482	0.00367467	0.0135456	noc
2193.51	0.195386	0.0683339	2.85929	0.00424596	0.0152758	CHOp24
3240.73	0.195311	0.0744678	2.62276	0.00872199	0.0280196	Rab10
1551.36	0.194672	0.073637	2.64367	0.00820131	0.0266754	Ost48
1810.37	0.194631	0.0707789	2.74985	0.00596232	0.0203007	sip3
2346.49	0.194335	0.071988	2.69955	0.00694332	0.0231418	Mtor
1929.12	0.193916	0.0669154	2.89792	0.00375645	0.0138001	stck
8772.57	0.192937	0.0648868	2.97345	0.00294473	0.0111597	Stat92E
13579.1	0.192599	0.0473877	4.06432	4.81721e-05	0.000287357	tna
3960.19	0.192423	0.0703518	2.73515	0.00623518	0.0211159	Ars2
39374.4	0.19242	0.0801686	2.4002	0.0163863	0.0477614	RpL21
1140.18	0.19218	0.0729533	2.63429	0.00843144	0.0273202	CG8379
1988.36	0.191791	0.0664994	2.8841	0.00392528	0.0142935	sgl
3825.03	0.191753	0.061041	3.14139	0.00168151	0.00684348	CG31678
3348.06	0.191119	0.0687246	2.78094	0.0054201	0.0187416	scramb1
2249.39	0.190859	0.0612618	3.11547	0.00183653	0.00739913	RpII215
868.396	0.190144	0.0773809	2.45725	0.0140007	0.0418416	l(3)73Ah
1272.67	0.190129	0.066657	2.85235	0.0043397	0.0155571	Arpc2
2731.49	0.190122	0.0797782	2.38313	0.0171661	0.049753	PI31
1588.22	0.18998	0.077945	2.43736	0.014795	0.0438336	Prosbeta2
16974.2	0.189787	0.0435	4.36293	1.28332e-05	8.63364e-05	CNBP
2043.92	0.189751	0.0736408	2.57671	0.00997455	0.0314955	CG10638
22782.9	0.188478	0.0712602	2.64493	0.00817076	0.0265904	mfas
4171.28	0.187937	0.0474846	3.95785	7.56286e-05	0.000431004	Ndf
5274.14	0.187098	0.0675821	2.76845	0.00563239	0.0193308	Trpm
1397.93	0.186848	0.07376	2.53318	0.0113032	0.0349642	T48
3727.03	0.186186	0.076848	2.42279	0.0154019	0.0453516	Map205
7509.82	0.185057	0.0755128	2.45067	0.014259	0.0424675	Sin3A
2093.06	0.184323	0.0677128	2.72212	0.00648637	0.0218249	Pi3K92E
2380.4	0.184281	0.06941	2.65497	0.00793154	0.0259668	bi
1787.14	0.183727	0.0612521	2.99953	0.002704	0.0104009	ArfGAP3
1829.86	0.183386	0.056645	3.23746	0.00120599	0.00512547	Elys
2691.19	0.183276	0.0679992	2.69526	0.0070334	0.0233836	drk
5620.01	0.18294	0.0688325	2.65775	0.00786644	0.0257919	Csk
1417.76	0.182268	0.0738608	2.46772	0.0135976	0.0407964	CG8860
6378.72	0.181836	0.0558285	3.25704	0.00112581	0.00482053	Taf4
1609.35	0.181518	0.064222	2.82642	0.00470716	0.0166653	Mekk1
3515	0.180567	0.0516385	3.49676	0.000470945	0.0022297	da
4488.17	0.179817	0.0685589	2.62281	0.00872088	0.0280196	Blimp-1
5253.31	0.179589	0.0585836	3.06552	0.00217295	0.00858735	Usp47
5545.26	0.179476	0.0621651	2.88709	0.00388827	0.0141932	CG2918
998.817	0.178882	0.0736362	2.42927	0.0151294	0.0446809	CG12945
5972.28	0.17812	0.0628561	2.83377	0.00460026	0.0163592	SoxN
1320.26	0.1781	0.0699116	2.5475	0.0108498	0.0338285	l(3)04053
2469.26	0.177326	0.0676468	2.62136	0.00875807	0.0281074	CG1927
2772.15	0.177016	0.0551923	3.20726	0.00134006	0.00561374	Esyt2
1845.66	0.175715	0.0603179	2.91314	0.00357813	0.0132382	RasGAP1
1664.61	0.175524	0.0668035	2.62747	0.00860236	0.0277308	CG10321
7312.18	0.173737	0.0673986	2.57776	0.00994429	0.0314082	CG42671
3045.24	0.172995	0.0518958	3.3335	0.00085761	0.00378699	Rpt1
3102.35	0.172812	0.0580489	2.97701	0.00291078	0.011059	Prp8
3303.2	0.172645	0.067291	2.56566	0.0102981	0.0323385	CG12065
2588.21	0.172231	0.0606312	2.84064	0.00450233	0.0160442	Rpn5
2091.81	0.171917	0.0640424	2.68443	0.00726544	0.0240883	Sec22
2421.02	0.17158	0.0564949	3.03708	0.00238881	0.00933588	l(3)72Ab
1849.97	0.170029	0.0620596	2.73977	0.00614826	0.0208568	Rpn9
4340.75	0.169911	0.0650967	2.61014	0.00905064	0.0288975	CG10737
3984.71	0.168977	0.0591628	2.85614	0.00428829	0.0154142	Nup153
2180.91	0.16879	0.0688131	2.45287	0.014172	0.0422696	Stt3B
10672.7	0.167789	0.0522985	3.2083	0.00133523	0.00559743	CG32549
3060.83	0.166929	0.0633597	2.63462	0.00842311	0.0273202	CG1910
4197.83	0.165884	0.0638359	2.59861	0.00936032	0.0297675	SCAP
4042.79	0.165639	0.0619632	2.67318	0.00751354	0.0248149	Cbl
4003.69	0.165514	0.063141	2.62133	0.00875868	0.0281074	Nipsnap
10188.7	0.16445	0.0579888	2.83589	0.00456978	0.0162653	CD98hc
1999.99	0.163441	0.0583019	2.80336	0.00505736	0.0176706	casp
2901.39	0.161721	0.062105	2.604	0.00921423	0.0293574	JIL-1
7454.96	0.160753	0.0563694	2.85178	0.00434749	0.0155803	Amun
4854.5	0.157309	0.0496545	3.16808	0.00153452	0.00633113	wech
3754.6	0.156851	0.0476786	3.28976	0.00100271	0.00436035	swm
6104.81	0.156466	0.0593954	2.63432	0.00843068	0.0273202	nsl1
4869.61	0.155977	0.0539952	2.88872	0.00386813	0.0141368	TM9SF2
3776.35	0.155554	0.0617888	2.51752	0.0118184	0.0363052	CG4266
6419.31	0.155202	0.0534542	2.90346	0.00369066	0.0135917	CG7766
7029.3	0.154618	0.0622627	2.48332	0.0130164	0.0393509	CG16711
2557.5	0.153574	0.0565599	2.71525	0.00662249	0.0222393	Kr-h2
9605.06	0.153015	0.0634737	2.41068	0.0159227	0.0466448	Dab
7465.67	0.15292	0.0539682	2.83352	0.0046038	0.016367	CG33181
2304.88	0.152298	0.0593441	2.56635	0.0102776	0.0322909	gammaCOP
2601.91	0.150075	0.0626111	2.39694	0.0165324	0.0481491	mnb
[truncated: 2,145 more rows]

## Sheet: 50D vs 3D
control.3d_50d.geneID	control.3d_50d.baseMean	control.3d_50d.log2.young.vs.age.	control.3d_50d.lfcSE	control.3d_50d.stat	control.3d_50d.pvalue	control.3d_50d.padj
SteXh:CG42398	101.46	8.06124	0.886229	9.09611	9.36241e-20	1.75918e-18
CG17560	64.8822	7.71128	1.07109	7.19944	6.04618e-13	6.60002e-12
CG14545	26.7807	7.53568	1.2913	5.83572	5.35602e-09	3.90113e-08
CecB	21.9585	7.24867	1.35387	5.35404	8.60139e-08	5.46329e-07
Elba3	10.4858	7.1791	1.34467	5.33893	9.34957e-08	5.90874e-07
AttD	220.687	6.4884	1.89567	3.42274	0.000619928	0.00214373
CG9759	12.5367	6.41185	1.59524	4.01936	5.83565e-05	0.00024147
scaRNA:PsiU6-40	6.34745	6.3983	1.43195	4.46824	7.88649e-06	3.80532e-05
CG44102	6.93048	6.38926	1.6787	3.80608	0.000141187	0.000546038
lncRNA:CR42646	66.664	6.22531	0.680781	9.14437	5.99768e-20	1.14055e-18
mt:tRNA:Ile-GAT	409.861	6.04042	0.255318	23.6584	9.67193e-124	2.03239e-120
lncRNA:CR46253	26.217	5.95969	0.912962	6.52786	6.67163e-11	5.94879e-10
CecA1	3369.81	5.9406	0.530231	11.2038	3.9059e-29	1.37557e-27
Uro	3.70831	5.77462	2.24663	2.57034	0.0101598	0.0263191
mag	95.6938	5.76599	0.593648	9.71281	2.65906e-22	5.99739e-21
CG44040	8.00516	5.74918	1.46618	3.9212	8.81105e-05	0.00035289
CG30016	3.70646	5.73545	1.65841	3.4584	0.000543396	0.00189677
asRNA:CR45445	4.19627	5.66533	1.47621	3.83775	0.000124166	0.00048467
CG7882	3.3188	5.6388	1.93843	2.90896	0.00362634	0.0105591
MtnB	68.4442	5.62716	0.615321	9.14508	5.95838e-20	1.13479e-18
nos	3.39198	5.60472	1.80819	3.09964	0.00193757	0.00603767
CG32023	3.10902	5.60047	2.38964	2.34365	0.0190962	0.045608
CG17097	5.5776	5.59588	1.77663	3.14971	0.00163432	0.00517335
Lsp1alpha	544.087	5.58167	0.642267	8.69058	3.60601e-18	6.01383e-17
AttB	3501.11	5.50045	0.428148	12.8471	8.93505e-38	5.63265e-36
Su(Ste):CR42407	3.66731	5.48348	1.70912	3.20837	0.00133489	0.00430883
CG42782	4.33633	5.43527	1.60123	3.39443	0.000687715	0.00234979
AttA	567.553	5.41771	0.539445	10.0431	9.85013e-24	2.40679e-22
CG16904	10.0997	5.37048	1.57031	3.42002	0.000626171	0.00216295
CG3251	29.2586	5.36063	0.77352	6.93018	4.20307e-12	4.23938e-11
mt:tRNA:Ser-TGA	2.9669	5.34073	1.6051	3.32735	0.00087677	0.00293218
CecA2	2101.64	5.32572	0.440957	12.0776	1.38642e-33	6.47408e-32
Acp26Ab	4.21343	5.32494	1.8816	2.83	0.00465476	0.0132089
lectin-37Da	9.1889	5.3132	1.32865	3.99895	6.36233e-05	0.000262059
lncRNA:CR43651	255.361	5.26899	0.271256	19.4244	4.80134e-84	2.7516e-81
asRNA:CR46089	5.44152	5.25646	1.40759	3.73437	0.000188184	0.000712713
snoRNA:U3:54Aa	5.14096	5.21347	1.48633	3.50761	0.00045215	0.00160719
lncRNA:CR45919	23.7568	5.19621	0.819424	6.3413	2.27841e-10	1.93312e-09
CG6967	10.9841	5.16857	1.20666	4.28336	1.84091e-05	8.31015e-05
CG41242	6.05198	5.16833	1.45062	3.56285	0.000366849	0.00132642
lncRNA:CR44842	3.8019	5.15645	1.58458	3.25414	0.00113735	0.00372557
CG30289	41.1261	5.13691	0.663027	7.74767	9.35966e-15	1.19319e-13
CG3769	3.13189	5.09554	1.68631	3.0217	0.00251358	0.00763091
ppk3	6.36016	5.09256	1.41078	3.60975	0.000306488	0.00112332
CG15358	2.32754	5.06495	2.13281	2.37478	0.0175594	0.0424442
CG3117	2.91199	5.04259	1.6676	3.02385	0.00249577	0.00758234
lncRNA:CR44540	2.8462	5.02278	1.93875	2.59073	0.00957731	0.0249898
asRNA:CR45015	2.28527	4.99887	1.832	2.72863	0.00635972	0.017473
His4:CG33897	2.21398	4.99016	2.05117	2.43284	0.0149809	0.036876
lncRNA:CR45433	7.64259	4.98967	1.37899	3.61836	0.000296479	0.00108948
CG43691	4.57413	4.91922	1.6224	3.03207	0.00242881	0.00739136
CecC	514.298	4.89841	0.239842	20.4235	1.03447e-92	1.00328e-89
CG17562	2.87289	4.89204	1.84823	2.64687	0.00812395	0.0216273
CG14326	2.2469	4.84731	1.84031	2.63397	0.00843939	0.0223209
lncRNA:CR43960	1.9716	4.82691	1.79766	2.68511	0.0072507	0.0196299
CG41434	2.17338	4.79727	1.74331	2.75181	0.00592663	0.0163543
Cec2	4.18184	4.79585	1.6164	2.96699	0.00300732	0.00896366
Cec-Psi1	4.35205	4.76562	1.46064	3.2627	0.00110357	0.00362718
CG4650	13.7762	4.74475	1.17213	4.04795	5.16671e-05	0.000216203
CG33469	11.8875	4.67266	1.03226	4.52662	5.99351e-06	2.93803e-05
lectin-33A	2.21975	4.65633	1.95134	2.38622	0.0170224	0.0412807
CG14245	47.1803	4.64949	1.50647	3.08635	0.00202629	0.00628528
CG18557	3.1052	4.64269	1.69723	2.73545	0.00622941	0.0171299
CG6048	3.99383	4.62944	1.47739	3.13354	0.00172714	0.00543986
CG18563	85.617	4.62676	0.49248	9.39481	5.7319e-21	1.18085e-19
Acp54A1	4.31729	4.62458	1.56746	2.95037	0.00317394	0.00939588
snRNA:U5:63BC	14.2698	4.59829	0.864037	5.32187	1.02707e-07	6.46498e-07
lncRNA:CR46258	1.93066	4.59328	1.94112	2.36631	0.0179666	0.0432626
CG31219	4.89056	4.58494	1.57021	2.91995	0.00350083	0.0102362
CG15930	10.5305	4.55621	1.07796	4.22669	2.37153e-05	0.000105061
obst-J	8.87033	4.5237	1.17523	3.8492	0.000118503	0.000464003
CG43319	2.05328	4.51952	1.85969	2.43026	0.0150882	0.0371111
Gr10b	4.92938	4.50805	1.45698	3.09411	0.00197404	0.00614082
asRNA:CR45140	16.1099	4.48413	0.858635	5.2224	1.76623e-07	1.0831e-06
CG14567	16.2478	4.45701	0.775843	5.74473	9.20682e-09	6.52132e-08
ase	2.04018	4.43076	1.78975	2.47563	0.0133	0.0331856
lncRNA:CR46148	2.00864	4.42999	1.70444	2.59908	0.00934728	0.02443
CG4269	176.197	4.39679	0.351466	12.5099	6.59373e-36	3.67849e-34
CG8299	1.99994	4.3927	1.75512	2.5028	0.0123216	0.0310702
mt:tRNA:Trp-TCA	2.73444	4.37898	1.6639	2.63176	0.00849444	0.0224336
CG7763	8.66731	4.36449	1.24096	3.51704	0.000436392	0.001556
CG43147	10.1779	4.36069	1.30658	3.33749	0.000845401	0.00283781
CR43086	167.074	4.34596	0.288332	15.0728	2.44614e-51	3.05356e-49
lncRNA:CR44809	38.1953	4.33623	0.565683	7.66547	1.78175e-14	2.22419e-13
Dnai2	3.27812	4.33406	1.65114	2.62489	0.00866772	0.0228433
Acp53C14a	3.40498	4.28231	1.61368	2.65375	0.00796021	0.0212497
a10	2624.59	4.26245	0.822479	5.18244	2.18997e-07	1.32491e-06
lncRNA:dntRL	59.4444	4.24654	0.494574	8.58625	8.98559e-18	1.44873e-16
Listericin	149.232	4.24425	0.301515	14.0764	5.30162e-45	4.84368e-43
CG43920	1244.97	4.22795	1.317	3.2103	0.00132595	0.00428657
Mst57Db	10.5356	4.1919	1.20034	3.49225	0.000478963	0.00169058
Met75Cb	42.6484	4.18979	0.922975	4.53944	5.64035e-06	2.7844e-05
CG31516	3.01126	4.12692	1.68751	2.44557	0.0144625	0.0357746
swa	25.5996	4.11566	0.632221	6.50984	7.52312e-11	6.68439e-10
tRNA:Leu-AAG-1-4	3.30349	4.11424	1.51859	2.70924	0.00674374	0.0184236
snoRNA:Psi18S-176	5.00159	4.11417	1.35352	3.0396	0.00236895	0.00722545
Mst57Da	10.5698	4.06215	1.38563	2.93162	0.00337196	0.00990995
Cyp4d1	96.088	4.04727	0.372449	10.8667	1.66184e-27	5.21206e-26
lncRNA:CR44138	53.1101	4.01985	0.44387	9.05636	1.34882e-19	2.50455e-18
CG40635	2.92331	4.01962	1.69858	2.36646	0.017959	0.0432609
snoRNA:185	15.8918	3.96852	0.839438	4.72759	2.27199e-06	1.18712e-05
Cyp6a16	40.027	3.96188	0.571727	6.92967	4.21818e-12	4.25122e-11
Dro	19773.2	3.95596	0.752651	5.25603	1.47195e-07	9.08388e-07
RhoGEF4	11.8982	3.95493	1.00786	3.9241	8.70545e-05	0.000348993
RabX2	5.38208	3.95388	1.31162	3.01451	0.00257398	0.00779739
snoRNA:Psi18S-301	2.5603	3.94674	1.67788	2.35222	0.0186615	0.0447053
GstD6	3.90846	3.9206	1.49762	2.61789	0.00884741	0.0232731
AttC	14855.1	3.91707	0.56689	6.90976	4.8546e-12	4.86154e-11
TpnC4	14.5577	3.86362	0.915244	4.22141	2.42778e-05	0.000107289
Sfp26Ad	2.97254	3.84736	1.54599	2.4886	0.0128247	0.0321586
snRNA:U5:34A	3.39124	3.82753	1.64964	2.32022	0.0203287	0.0481685
PGRP-SC2	1205.37	3.82206	1.17739	3.24622	0.00116948	0.00382287
CG30098	165.123	3.82024	0.297605	12.8366	1.02262e-37	6.41453e-36
CG9029	10.6312	3.81793	1.37271	2.78131	0.00541406	0.0151052
CG9192	7.96472	3.81276	1.12293	3.39536	0.000685375	0.00234306
asRNA:CR44053	118.812	3.80651	0.290044	13.1239	2.40269e-39	1.63746e-37
GstD5	36.5033	3.80619	0.5067	7.51173	5.83495e-14	6.98642e-13
CG44303	7.07485	3.78442	1.0985	3.44508	0.000570895	0.00198342
scpr-A	18.0136	3.78073	1.02858	3.67568	0.000237219	0.000882051
CG45045	1464.61	3.77065	0.90839	4.15091	3.31159e-05	0.00014343
His2B:CG33868	7.07243	3.75975	1.25338	2.99968	0.00270263	0.00814017
CG31373	8.58651	3.75038	1.17827	3.18294	0.00145786	0.00466872
cas	5.69657	3.74797	1.18586	3.16055	0.00157473	0.00501369
CG13053	15.2635	3.72049	0.844798	4.40401	1.0627e-05	5.00694e-05
CG4757	2346.55	3.7001	0.738427	5.01079	5.42073e-07	3.08832e-06
Itgbn	90.6567	3.69156	0.311678	11.8441	2.30819e-32	1.00698e-30
Sr-CIV	4.64637	3.68147	1.41258	2.6062	0.00915532	0.023998
CR40354	57.1687	3.67927	0.385347	9.54795	1.32291e-21	2.84144e-20
lncRNA:CR45644	6.50546	3.67324	1.14632	3.20437	0.00135359	0.00436137
lncRNA:CR44272	45.4427	3.66552	0.471626	7.7721	7.71958e-15	9.90543e-14
DptB	9601.78	3.63754	0.647588	5.61706	1.94239e-08	1.32663e-07
CG33225	10.451	3.55868	0.877079	4.05743	4.9616e-05	0.000208285
CG8620	288.269	3.53162	0.169828	20.7953	4.77117e-96	5.46863e-93
CG2839	3.26822	3.51432	1.43387	2.45093	0.0142486	0.035301
MtnD	84.4115	3.50145	0.420651	8.32389	8.51255e-17	1.28227e-15
PGRP-SC1a	10.304	3.50004	1.23605	2.83164	0.00463101	0.0131514
Mtk	10830.6	3.49965	0.440705	7.94103	2.00515e-15	2.72718e-14
PPO3	7.18441	3.48843	1.16288	2.99981	0.00270146	0.00813858
CG18190	9.00754	3.46089	0.976008	3.54597	0.000391169	0.00140709
DptA	7270.36	3.45165	0.819773	4.21049	2.54819e-05	0.000112099
Gnmt	6925.06	3.44087	0.268498	12.8153	1.34668e-37	8.36403e-36
lncRNA:CR44948	2.99195	3.43386	1.46937	2.33696	0.0194415	0.0463011
CG30287	11.3026	3.42264	1.10423	3.09957	0.00193801	0.00603767
hll	158.535	3.41638	0.80609	4.23822	2.25303e-05	0.000100411
CG17107	24.3566	3.40935	0.700989	4.86362	1.15257e-06	6.2636e-06
CG42854	3.19883	3.40543	1.42382	2.39175	0.0167681	0.0407423
RpS5b	99.1993	3.3959	0.293142	11.5845	4.9379e-31	1.95163e-29
solo	3.25211	3.38697	1.43915	2.35345	0.0186003	0.0445843
CG7362	3.35219	3.37836	1.45497	2.32194	0.0202364	0.0479767
lncRNA:CR43264	50.1694	3.37377	0.490531	6.87779	6.0787e-12	5.99689e-11
CG13177	12.9104	3.36945	0.83605	4.0302	5.57296e-05	0.000231436
mah	140.582	3.36444	0.367213	9.1621	5.08982e-20	9.7675e-19
asRNA:CR44891	3.18072	3.35957	1.42595	2.35603	0.0184715	0.0443176
lncRNA:CR45054	326.712	3.33844	0.224263	14.8863	4.04576e-50	4.63718e-48
Spn88Eb	1867.78	3.33628	0.16594	20.1054	6.62344e-90	5.56722e-87
IBIN	755.193	3.33342	0.787446	4.2332	2.30387e-05	0.000102387
CR14033	203.043	3.3237	0.234363	14.1818	1.18684e-45	1.14226e-43
pre-rRNA:CR45856	45.0173	3.27996	0.417444	7.85725	3.92665e-15	5.17858e-14
CG8665	1014.24	3.26396	0.568074	5.74566	9.15617e-09	6.48909e-08
spn-D	5.77091	3.26019	1.11993	2.91107	0.00360196	0.0104922
atk	1268.81	3.23224	0.202047	15.9975	1.3305e-57	2.36267e-55
Gr59f	14.7083	3.22218	0.742849	4.3376	1.44047e-05	6.62827e-05
ppk12	10.341	3.21789	0.818817	3.92992	8.49728e-05	0.000341407
PGRP-SB1	7111.5	3.20603	0.140117	22.8811	7.16053e-116	1.28971e-112
CG33468	7.28698	3.18206	0.958567	3.3196	0.000901456	0.00300756
CG7910	18.3387	3.17692	0.845456	3.75764	0.000171524	0.00065394
CG30384	182.05	3.16184	0.273104	11.5774	5.36342e-31	2.11319e-29
CG15531	10.5336	3.14449	0.991308	3.17206	0.00151361	0.00483006
CG15784	1973.46	3.14416	0.278337	11.2962	1.36992e-29	4.97752e-28
CG17575	7.79846	3.10487	0.99775	3.11188	0.00185903	0.00581315
lncRNA:CR44206	146.513	3.09539	0.26029	11.8921	1.30091e-32	5.75503e-31
Tsp42Ed	1841.76	3.08433	0.0938856	32.852	1.06637e-236	1.34448e-232
upd3	7.53536	3.08261	1.00369	3.07127	0.00213147	0.00657216
CG12256	3962.08	3.08063	0.162731	18.9308	6.36088e-80	2.97029e-77
Marf1	188.897	3.07248	0.245866	12.4965	7.79716e-36	4.2742e-34
grk	56.7952	3.06464	0.349713	8.7633	1.89622e-18	3.23074e-17
Muc11A	28.2708	3.04767	1.00196	3.04171	0.00235236	0.00718647
BthD	14.7551	3.04625	0.794367	3.83482	0.000125659	0.000489739
Ugt50B3	83.7617	3.04131	0.351836	8.64411	5.42273e-18	8.8562e-17
Lectin-galC1	34.7145	3.04121	0.448346	6.78317	1.1757e-11	1.12132e-10
snRNA:U2:34ABb	8.30518	3.03472	0.950177	3.19384	0.00140393	0.00450745
lectin-37Db	7.51633	3.01982	0.983859	3.06936	0.00214517	0.00660955
CG13114	7.45201	2.99661	1.01082	2.96453	0.00303142	0.00902481
Ir40a	10.8213	2.99235	0.969996	3.0849	0.00203618	0.00630765
CG16762	11.8985	2.96942	0.877029	3.38578	0.000709768	0.00241597
BomBc1	165.583	2.95248	1.06638	2.7687	0.00562802	0.0156537
CG43938	5.79858	2.91755	1.17368	2.48581	0.0129257	0.0323797
lncRNA:CR43857	53.8269	2.91669	0.349403	8.34763	6.96439e-17	1.05664e-15
Tsp42Eb	80.0071	2.91383	0.309794	9.40569	5.16883e-21	1.06834e-19
CG43236	1190.82	2.88924	0.486439	5.93957	2.85773e-09	2.17442e-08
snoRNA:U3:54Ab	15.2217	2.88842	0.63846	4.52405	6.06678e-06	2.97049e-05
CG33648	4.30572	2.88679	1.19609	2.41352	0.0157991	0.0386562
ACXD	70.225	2.87664	0.308074	9.3375	9.86377e-21	2.00585e-19
Sid	104.64	2.86591	0.32659	8.77524	1.70535e-18	2.91343e-17
Cht10	77.962	2.85403	0.417208	6.84079	7.8758e-12	7.70349e-11
CG34002	8.20567	2.85238	0.97608	2.92228	0.00347475	0.0101764
lncRNA:CR44602	91.9602	2.83891	0.275824	10.2925	7.62087e-25	1.98932e-23
mt:tRNA:Tyr-GTA	14.0228	2.82061	0.620768	4.54375	5.52634e-06	2.73562e-05
CG34227	1189.76	2.79674	0.506627	5.5203	3.38418e-08	2.25636e-07
snRNA:U1:21D	78.0185	2.77072	0.316203	8.76247	1.91021e-18	3.2502e-17
lncRNA:CR43256	85.1843	2.76289	0.28865	9.57175	1.05106e-21	2.26526e-20
CG32368	716.722	2.75489	0.629577	4.37578	1.21002e-05	5.65451e-05
Cyp6t2Psi	7.43451	2.74769	0.956825	2.87168	0.00408302	0.0117317
AGO3	71.7177	2.72926	0.317559	8.59449	8.36323e-18	1.35184e-16
zye	9.97389	2.72074	0.998528	2.72475	0.00643508	0.0176607
Amy-p	6713.08	2.72063	0.285314	9.53554	1.49107e-21	3.18633e-20
PGRP-SD	2201.13	2.707	0.122088	22.1726	6.31367e-109	9.95034e-106
CG4839	21.5575	2.6934	0.532738	5.05577	4.28657e-07	2.48598e-06
Arc2	343.577	2.69248	0.154553	17.421	5.71214e-68	1.50039e-65
CG9733	24.7714	2.6833	0.525375	5.10739	3.26636e-07	1.92159e-06
CG30091	88.8243	2.68009	0.367375	7.29525	2.98098e-13	3.34975e-12
jb	14.9404	2.67863	0.646763	4.14159	3.44901e-05	0.000148922
swaPsi	40.4351	2.67504	0.401492	6.66274	2.68763e-11	2.47702e-10
BomT1	107.69	2.67037	0.411364	6.49151	8.49811e-11	7.51362e-10
CG34423	402.06	2.66807	0.19739	13.5167	1.24607e-41	9.52152e-40
CR45716	6.88974	2.66651	0.931648	2.86214	0.00420792	0.0120603
CG43799	173.907	2.66467	0.284193	9.37626	6.83519e-21	1.39899e-19
HP1D3csd	20.5266	2.66125	0.540988	4.91923	8.68837e-07	4.8124e-06
lncRNA:CR43941	4.69237	2.65552	1.10942	2.39362	0.0166832	0.0405688
pHCl-2	6.84473	2.65489	0.996949	2.66302	0.00774433	0.0207349
lncRNA:CR45582	56.0941	2.6395	0.351724	7.50446	6.16836e-14	7.37163e-13
CG15263	11.82	2.63884	0.843392	3.12884	0.00175495	0.00552195
CG5966	2604.85	2.63357	0.278428	9.4587	3.11787e-21	6.54078e-20
Ama	46.9629	2.6257	0.433468	6.05742	1.38323e-09	1.09271e-08
Mal-B2	3663.04	2.62109	0.108258	24.2115	1.6834e-129	4.24486e-126
lncRNA:CR42715	34.5847	2.60957	0.441251	5.91401	3.3387e-09	2.5116e-08
CG11382	5.61766	2.60795	1.01967	2.55764	0.0105387	0.0271943
clumsy	16.9251	2.59705	0.612554	4.23971	2.23805e-05	9.98491e-05
lncRNA:CR31044	146.946	2.59222	0.21233	12.2084	2.80233e-34	1.37478e-32
CG43672	24.627	2.58854	0.523877	4.94113	7.76716e-07	4.32164e-06
pirk	127.878	2.58469	0.411884	6.27529	3.4899e-10	2.91975e-09
lncRNA:CR45914	30.6693	2.57147	0.431777	5.95553	2.59225e-09	1.9856e-08
CG43191	12.5688	2.56407	0.777813	3.29651	0.00097894	0.00324546
CG42751	75.3618	2.56279	0.278876	9.18972	3.93877e-20	7.59328e-19
Mec2	282.686	2.56096	0.179858	14.2388	5.25961e-46	5.14056e-44
CG42300	26.5373	2.55594	0.511503	4.99693	5.82509e-07	3.30228e-06
scpr-C	158.948	2.54755	0.481574	5.29004	1.22286e-07	7.61752e-07
lncRNA:CR45181	58.7058	2.53054	0.35393	7.14984	8.68822e-13	9.36248e-12
Spn28B	6.27564	2.52256	0.999419	2.52403	0.011602	0.0295093
CG42764	135.068	2.51642	0.255939	9.83213	8.1872e-23	1.901e-21
CG6295	8.8308	2.51538	0.977317	2.57376	0.01006	0.0260872
Oxp	29.9783	2.5133	0.486577	5.16527	2.40093e-07	1.44353e-06
tRNA:Ala-AGC-2-10	7.69186	2.50878	0.870829	2.88091	0.00396532	0.0114257
CG6337	46.1905	2.50146	0.403416	6.2007	5.62143e-10	4.59035e-09
CR43087	18.3292	2.49786	0.581837	4.29306	1.76226e-05	7.98081e-05
nvd	9.07645	2.49741	0.794228	3.14445	0.001664	0.00526335
CG15865	39.7425	2.4891	0.44156	5.63705	1.72985e-08	1.19115e-07
CG33093	5.62865	2.47607	0.977525	2.533	0.0113091	0.0288575
BBS9	151.608	2.4711	0.257828	9.58431	9.3078e-22	2.01291e-20
CG15347	286.099	2.45969	0.235422	10.448	1.49646e-25	4.09269e-24
lectin-24A	27.7209	2.45461	0.514571	4.77021	1.84031e-06	9.72856e-06
lncRNA:CR44868	11.4954	2.45372	0.734337	3.34141	0.000833552	0.00280177
CG30090	17.0883	2.4492	0.870479	2.81362	0.0048987	0.0138296
CG7294	7.09936	2.44471	0.98373	2.48514	0.0129499	0.0324339
spn-E	56.5663	2.44278	0.392202	6.22836	4.71344e-10	3.89431e-09
CG13742	30.2745	2.43936	0.493725	4.94072	7.78362e-07	4.32889e-06
lncRNA:CR45241	7.01259	2.43593	0.988882	2.46331	0.013766	0.0342064
CG12826	8.64577	2.43492	0.844628	2.88283	0.00394125	0.011371
CG42808	143.34	2.43372	0.238765	10.193	2.13184e-24	5.45196e-23
Chs2	24.0129	2.4334	0.599102	4.06174	4.87075e-05	0.000204838
IMPPP	5366.32	2.43235	0.334509	7.27139	3.55803e-13	3.95937e-12
asRNA:CR43469	25.6037	2.42095	0.523852	4.62144	3.81081e-06	1.92726e-05
lncRNA:CR46254	19.182	2.40507	0.602419	3.99236	6.54187e-05	0.000268927
Ldh	728.383	2.38659	0.166838	14.3049	2.04018e-46	2.0254e-44
CG10405	18.0067	2.38275	0.619561	3.84586	0.00012013	0.000469788
CG11459	314.398	2.37899	0.158625	14.9976	7.61277e-51	8.97027e-49
Sardh	849.803	2.37273	0.189779	12.5026	7.22622e-36	3.98734e-34
lncRNA:CR45358	41.542	2.36128	0.44999	5.24739	1.54268e-07	9.50331e-07
CG33470	1015.31	2.35581	0.216483	10.8822	1.4013e-27	4.45027e-26
CG4318	30.515	2.35282	0.4376	5.37665	7.58837e-08	4.84426e-07
PGRP-SA	437.898	2.35155	0.125123	18.7938	8.4812e-79	3.56436e-76
CG4267	151.266	2.34561	0.253309	9.25989	2.04648e-20	4.03157e-19
CG7568	15.2143	2.34519	0.613309	3.82384	0.000131391	0.000510661
PGRP-LF	240.444	2.33946	0.17232	13.5762	5.53961e-42	4.31132e-40
Tsp42Ei	194.864	2.33448	0.186239	12.5348	4.81418e-36	2.7097e-34
lncRNA:CR44634	22.8512	2.3269	0.552421	4.21219	2.52903e-05	0.000111352
CR40801	7.9053	2.32427	0.784829	2.9615	0.00306145	0.0090979
lncRNA:CR31781	736.562	2.32358	0.189968	12.2314	2.11145e-34	1.04808e-32
pre-rRNA:CR45847	865.781	2.32231	0.350471	6.62626	3.44309e-11	3.13886e-10
CG43175	21.6399	2.3043	0.749446	3.07467	0.00210738	0.00650526
CG12539	10.7722	2.30206	0.859385	2.67873	0.00739015	0.0199475
CG33460	38.8962	2.29301	0.447627	5.12259	3.01367e-07	1.78303e-06
ImpL1	126.968	2.29238	0.230642	9.93912	2.8131e-23	6.692e-22
CG33307	1184.02	2.29171	0.147512	15.5358	1.9871e-54	2.81499e-52
CG3770	19.5933	2.28822	0.559611	4.08894	4.33352e-05	0.000183901
lncRNA:CR44265	8.08637	2.28693	0.930398	2.45801	0.0139709	0.0346742
CG3216	6.07422	2.27828	0.952811	2.39111	0.0167976	0.0408062
lncRNA:CR46094	12.3198	2.27667	0.680393	3.34612	0.000819523	0.00275902
Muc14A	416.435	2.27526	0.212328	10.7158	8.58436e-27	2.51701e-25
CG42876	467.897	2.26968	0.247962	9.15332	5.52118e-20	1.05631e-18
dpy	1261.39	2.26777	0.19807	11.4493	2.36919e-30	8.99719e-29
lncRNA:CR43144	39.3058	2.26756	0.386116	5.87274	4.28648e-09	3.16272e-08
CG31664	499.794	2.25785	0.207827	10.8641	1.70871e-27	5.33254e-26
Pvf2	50.667	2.25591	0.369406	6.10685	1.01617e-09	8.10875e-09
yellow-d	136.598	2.23866	0.449747	4.9776	6.43767e-07	3.62349e-06
CG10073	24.0406	2.23725	0.633346	3.53243	0.000411763	0.00147444
Sp212	217.593	2.23454	0.201424	11.0937	1.34612e-28	4.53794e-27
lncRNA:CR45177	24.1175	2.22647	0.525963	4.23312	2.30469e-05	0.000102387
CG13641	131.645	2.2147	0.3664	6.04447	1.49898e-09	1.18119e-08
He	18.9761	2.21136	0.649627	3.40405	0.00066394	0.00227657
CG30083	66.2429	2.20028	0.313235	7.02435	2.15066e-12	2.24466e-11
Gart	5584.86	2.19852	0.157398	13.9679	2.44888e-44	2.14413e-42
CG18067	19994.4	2.19842	0.294782	7.45777	8.79995e-14	1.03691e-12
PGRP-LB	410.78	2.19287	0.414054	5.2961	1.18304e-07	7.39134e-07
bt	869.739	2.18223	0.169117	12.9036	4.29348e-38	2.77601e-36
Klp61F	6.5704	2.18125	0.930039	2.34533	0.0190103	0.0454459
lncRNA:CR30121	8.76068	2.18016	0.817858	2.66569	0.00768305	0.0206071
asRNA:CR45139	27.1542	2.17525	0.486452	4.47167	7.76121e-06	3.74774e-05
CG6675	29.0412	2.17244	0.427971	5.07614	3.85179e-07	2.24518e-06
CG6891	207.617	2.17009	0.222965	9.73287	2.1835e-22	4.95137e-21
Myo61F	120.983	2.16535	0.266506	8.12497	4.47469e-16	6.44764e-15
CG15475	16.0755	2.16489	0.663846	3.26113	0.00110969	0.00364443
28SrRNA-Psi:CR45851	48.9837	2.15667	0.343039	6.28695	3.2376e-10	2.71588e-09
NaPi-T	86.1862	2.15542	0.255603	8.43269	3.37819e-17	5.21325e-16
krimp	22.4323	2.15315	0.694892	3.09855	0.00194472	0.00605559
lncRNA:CR43644	12.7985	2.15172	0.644199	3.34015	0.00083732	0.00281339
CG33474	26.0522	2.14961	0.485265	4.42977	9.43343e-06	4.48818e-05
Spn42De	30.6471	2.14952	0.46602	4.61251	3.97836e-06	2.00556e-05
Ugt305A1	44.5689	2.14891	0.423781	5.0708	3.96153e-07	2.30595e-06
CG14907	277.188	2.13704	0.169984	12.572	3.00992e-36	1.73284e-34
Poc1	73.7616	2.12799	0.3084	6.9001	5.19644e-12	5.17102e-11
CG34215	436.494	2.12499	0.59748	3.55658	0.000375709	0.00135459
CG30151	405.927	2.12438	0.241234	8.80631	1.29332e-18	2.22763e-17
Amy-d	3826.11	2.12133	0.285021	7.44271	9.8644e-14	1.15371e-12
CG3999	644.87	2.11858	0.246312	8.60119	7.88914e-18	1.28013e-16
CG31019	41.2127	2.11779	0.384315	5.51056	3.57692e-08	2.37983e-07
Zip89B	41.056	2.10629	0.546473	3.85434	0.000116044	0.000455221
Edg91	34.3408	2.1033	0.731003	2.87727	0.00401128	0.0115493
Orc1	34.6443	2.09982	0.41981	5.00183	5.67891e-07	3.22521e-06
Cyp313b1	35.0666	2.09768	0.388341	5.40164	6.6034e-08	4.26515e-07
GluRIIE	30.6206	2.09225	0.395871	5.28518	1.25581e-07	7.81118e-07
mt:tRNA:Gln-TTG	29.4099	2.08286	0.501726	4.15139	3.30463e-05	0.000143178
Zwilch	14.111	2.08077	0.825482	2.52067	0.0117132	0.0297502
Cyp313a4	37.6534	2.07929	0.412382	5.04214	4.60363e-07	2.65277e-06
Lime	23.5863	2.07339	0.490516	4.22697	2.36863e-05	0.000104969
Trf4-2	37.8703	2.07157	0.479788	4.31767	1.57687e-05	7.20854e-05
Gr43a	21.4365	2.06115	0.495048	4.16353	3.13367e-05	0.000136202
Nse1	9.04791	2.06023	0.846527	2.43374	0.0149438	0.036799
shps	16.5181	2.05976	0.863487	2.38539	0.0170609	0.041366
Ance-3	518.652	2.0509	0.249289	8.22699	1.91977e-16	2.83425e-15
CG42807	662.522	2.0509	0.181542	11.2971	1.35613e-29	4.94165e-28
CG31955	243.849	2.0499	0.167203	12.2599	1.486e-34	7.52427e-33
CG8112	3122.21	2.04946	0.117323	17.4686	2.48717e-68	6.817e-66
Mdr50	82.986	2.04935	0.405859	5.04943	4.43137e-07	2.56405e-06
CG13116	646.885	2.04727	0.111263	18.4003	1.30724e-75	4.57823e-73
CG42299	25.2686	2.02799	0.499049	4.06371	4.82985e-05	0.000203321
BomS5	591.837	2.02051	0.233103	8.66787	4.40262e-18	7.28588e-17
Mur89F	9.31361	2.01231	0.807351	2.49248	0.0126853	0.0318598
ND-51L2	10.446	2.01196	0.819793	2.45423	0.0141189	0.0350139
Obp83ef	212.566	2.00892	0.173024	11.6107	3.63757e-31	1.46995e-29
snRNA:U1:95Cc	8.64505	2.00437	0.804653	2.49098	0.0127393	0.0319636
CG9519	11.7272	2.00039	0.805986	2.48192	0.0130678	0.0326644
CG31704	265.274	1.99871	0.337301	5.92559	3.11181e-09	2.34932e-08
CG12607	21.4274	1.99234	0.760005	2.62148	0.00875477	0.0230535
CG42846	666.26	1.99055	0.181637	10.959	6.01742e-28	1.94035e-26
CG9518	26.7186	1.98033	0.48869	4.05232	5.07125e-05	0.000212561
lncRNA:alphagamma-element:CR32865	51.5054	1.97097	0.362292	5.44027	5.32012e-08	3.47544e-07
lncRNA:CR45910	58.8639	1.97072	0.286219	6.88535	5.76441e-12	5.70917e-11
asRNA:CR46093	51.4037	1.95992	0.331982	5.90369	3.55465e-09	2.66451e-08
CG30026	493.962	1.95888	0.163702	11.9662	5.34445e-33	2.40653e-31
vas	42.5802	1.95486	0.355438	5.49987	3.80073e-08	2.52076e-07
mthl9	22.9794	1.95246	0.534734	3.65127	0.00026095	0.000965958
CG10383	1636.71	1.94333	0.167909	11.5737	5.60063e-31	2.19977e-29
BomS1	2204.78	1.94287	0.327122	5.93928	2.86273e-09	2.17561e-08
Mal-B1	34.274	1.93862	0.577515	3.35683	0.000788414	0.00266282
CG12698	48.512	1.92517	0.429181	4.48569	7.26771e-06	3.52292e-05
Tsp42El	404.474	1.92349	0.14994	12.8284	1.13723e-37	7.0981e-36
vri	936.408	1.92011	0.160238	11.9829	4.37005e-33	1.98908e-31
ver	112.069	1.91812	0.206548	9.28657	1.59339e-20	3.16869e-19
CG17681	9.85538	1.91598	0.706521	2.71185	0.00669093	0.0183151
eIF4E6	243.323	1.914	0.185439	10.3214	5.63725e-25	1.49316e-23
CG3635	13.5138	1.91352	0.580079	3.29872	0.000971277	0.00322514
mthl2	283.536	1.91044	0.224044	8.52704	1.50136e-17	2.37804e-16
CG17440	21.2419	1.9045	0.493019	3.86293	0.000112034	0.000441002
CG7900	113.996	1.9021	0.370421	5.13497	2.8219e-07	1.67586e-06
asRNA:CR31514	15.0282	1.89887	0.642694	2.95455	0.00313128	0.00928921
CG17650	14.725	1.89857	0.635587	2.98711	0.00281632	0.00844426
CR40190	802.449	1.89473	0.187333	10.1143	4.77532e-24	1.20174e-22
Ahcy	3522.86	1.88025	0.146127	12.8672	6.88397e-38	4.36146e-36
CG7130	180.59	1.8761	0.173441	10.8169	2.86221e-27	8.73772e-26
lncRNA:CR44441	108.046	1.87448	0.239488	7.82705	4.99464e-15	6.50542e-14
ItgaPS5	14.0372	1.87417	0.696108	2.69236	0.00709478	0.0192616
CG11529	12.362	1.87272	0.697751	2.68394	0.00727601	0.0196708
Gdap1	11.4317	1.8722	0.787502	2.37739	0.0174354	0.0421931
lncRNA:CR45626	15.6359	1.86836	0.78171	2.3901	0.0168439	0.0409107
Cyp312a1	15.0964	1.86414	0.62189	2.99754	0.00272168	0.00818581
Gadd45	567.417	1.85547	0.161044	11.5215	1.02824e-30	4.01366e-29
pre-rRNA:CR45845	691.028	1.84782	0.381287	4.84628	1.25798e-06	6.80713e-06
CR42653	583.589	1.84559	0.157125	11.746	7.40198e-32	3.16353e-30
lncRNA:CR45973	26.79	1.84523	0.458607	4.02356	5.7326e-05	0.000237439
CG11125	252.595	1.84441	0.189562	9.72986	2.2491e-22	5.09096e-21
Crz	3297.43	1.84063	0.11679	15.7602	5.84517e-56	9.21198e-54
lncRNA:CR44741	32.8227	1.83577	0.394736	4.65062	3.30931e-06	1.68377e-05
CG4250	3879.36	1.83526	0.148972	12.3195	7.11174e-35	3.68991e-33
CG14642	83.9003	1.83083	0.285623	6.40993	1.45584e-10	1.25463e-09
lncRNA:CR43989	33.1063	1.82804	0.409178	4.46759	7.91044e-06	3.81541e-05
Vago	513.225	1.82143	0.42039	4.33272	1.47277e-05	6.76701e-05
CG34375	86.4729	1.81369	0.272691	6.65108	2.90952e-11	2.66928e-10
Nepl13	683.338	1.81352	0.122735	14.7759	2.09677e-49	2.33948e-47
Lst	2171.42	1.81113	0.132881	13.6297	2.6656e-42	2.10049e-40
CG44141	173.059	1.80855	0.337828	5.35346	8.629e-08	5.47531e-07
CG17855	19.6041	1.80334	0.495284	3.64103	0.000271545	0.0010043
Nplp4	118.629	1.79685	0.265406	6.7702	1.286e-11	1.22277e-10
yellow-f	178.683	1.79314	0.214519	8.35889	6.33136e-17	9.6408e-16
Spn43Ad	343.62	1.78972	0.208515	8.58318	9.22849e-18	1.48599e-16
trk	16.9225	1.77929	0.56679	3.13924	0.00169389	0.00534716
CG6602	22.0533	1.77828	0.518059	3.43259	0.000597854	0.00207138
FANCI	116.112	1.77529	0.236564	7.50448	6.16707e-14	7.37163e-13
Cyp4e3	47.1258	1.77015	0.500974	3.53341	0.000410235	0.00146981
CG44140	146.723	1.76668	0.379257	4.65826	3.18891e-06	1.62579e-05
mthl3	42.2859	1.75304	0.386261	4.53849	5.6658e-06	2.79587e-05
CG1572	1037.63	1.75236	0.103695	16.8991	4.56613e-64	1.04672e-61
NAAT1	112.345	1.75067	0.336981	5.19516	2.04549e-07	1.24167e-06
insc	215.258	1.7435	0.20332	8.57517	9.89382e-18	1.58906e-16
CG14879	108.199	1.74291	0.264293	6.59463	4.2631e-11	3.86685e-10
Sting	786.03	1.74045	0.492308	3.53529	0.000407334	0.00146024
CG4570	25.262	1.73125	0.591866	2.92506	0.00344386	0.0100907
CG17264	401.905	1.72913	0.216632	7.98188	1.44127e-15	1.99031e-14
NimB1	327.711	1.72838	0.156171	11.0673	1.80851e-28	6.06427e-27
CG8046	137.35	1.72068	0.19711	8.72953	2.5573e-18	4.29326e-17
CR31427	40.3791	1.71792	0.349215	4.91936	8.6827e-07	4.81193e-06
CG7227	273.819	1.71635	0.249475	6.87987	5.99089e-12	5.91952e-11
Spc105R	35.8248	1.71212	0.382505	4.47607	7.60293e-06	3.67694e-05
Cyp6d2	121.951	1.71006	0.294556	5.80556	6.4153e-09	4.63785e-08
lncRNA:CR45517	111.14	1.70672	0.236101	7.22878	4.87359e-13	5.36649e-12
lncRNA:CR44965	40.7801	1.7056	0.358243	4.761	1.92636e-06	1.01664e-05
Idgf1	2277.94	1.70445	0.151233	11.2703	1.83863e-29	6.64223e-28
Paics	11558.4	1.69821	0.139893	12.1394	6.53167e-34	3.14318e-32
APC7	147.057	1.69556	0.285271	5.94368	2.78694e-09	2.12698e-08
CG32373	243.233	1.69488	0.164365	10.3117	6.23789e-25	1.63848e-23
lncRNA:CR43459	497.453	1.6941	0.131482	12.8846	5.49349e-38	3.53377e-36
lncRNA:CR44620	32.1307	1.69402	0.399359	4.24184	2.21698e-05	9.90141e-05
BomS3	5794.28	1.69131	0.168889	10.0143	1.31878e-23	3.2037e-22
CG5002	147.318	1.69019	0.260785	6.48118	9.10108e-11	8.01862e-10
NimC4	61.8852	1.68937	0.334957	5.04353	4.57027e-07	2.63595e-06
Ote	120.887	1.68535	0.229842	7.33265	2.25651e-13	2.57001e-12
Cyp4p1	692.383	1.68418	0.118159	14.2535	4.26446e-46	4.20049e-44
CG13793	80.4458	1.68229	0.305512	5.50646	3.66115e-08	2.43331e-07
aurB	24.4482	1.67792	0.487235	3.44376	0.000573694	0.00199205
Cyp6g1	1554.09	1.67518	0.176814	9.47429	2.68584e-21	5.64385e-20
CG4927	154.294	1.67508	0.167716	9.98758	1.72745e-23	4.1884e-22
Idgf5	985.499	1.6728	0.180427	9.27137	1.83766e-20	3.64296e-19
CG2111	16.2669	1.67093	0.553565	3.01848	0.00254043	0.00770686
CG13694	51.3506	1.66183	0.365952	4.54113	5.59541e-06	2.76763e-05
Cyp4d14	87.1982	1.66157	0.23672	7.01912	2.23266e-12	2.32256e-11
CG5535	400.329	1.65918	0.187032	8.87109	7.24337e-19	1.27016e-17
Hayan	523.957	1.65904	0.175741	9.44028	3.71799e-21	7.76099e-20
Ptp52F	51.5761	1.65271	0.384562	4.29764	1.72626e-05	7.83468e-05
CG8008	200.833	1.65046	0.207473	7.95507	1.79029e-15	2.46151e-14
CG14329	871.891	1.64859	0.0915193	18.0135	1.52592e-72	4.93302e-70
asRNA:CR45813	16.9626	1.64856	0.594797	2.77164	0.00557746	0.0155302
GluRIID	36.3804	1.64782	0.348518	4.72807	2.26668e-06	1.18521e-05
CG33926	4241.96	1.64612	0.264598	6.2212	4.93353e-10	4.06283e-09
CG5953	1306.97	1.64448	0.0849668	19.3544	1.87155e-83	1.02593e-80
Xrp1	18030.4	1.63886	0.104808	15.6368	4.09053e-55	5.92797e-53
lncRNA:CR44526	26.2977	1.6379	0.433863	3.77516	0.000159903	0.000613344
Tsp2A	19.4914	1.63598	0.518778	3.15353	0.00161307	0.00511765
Desat2	11.6362	1.63553	0.653997	2.50083	0.0123904	0.0312311
AdSL	1932.57	1.63528	0.177987	9.18767	4.0146e-20	7.72764e-19
Nepl12	183.275	1.63516	0.190802	8.56992	1.03557e-17	1.65272e-16
Irc	9003.57	1.63242	0.0851511	19.1708	6.4884e-82	3.27223e-79
CG11835	165.203	1.63233	0.185661	8.79197	1.4696e-18	2.52091e-17
MFS3	190.039	1.63004	0.183474	8.88433	6.43094e-19	1.13242e-17
Tep2	8152.95	1.62598	0.0826064	19.6834	2.99156e-86	2.09542e-83
CG42867	63.3393	1.6258	0.298526	5.44607	5.14943e-08	3.37092e-07
lncRNA:CR43700	365.944	1.62478	0.206418	7.87132	3.50932e-15	4.65252e-14
sisRNA:CR46364	24.9142	1.6213	0.475381	3.41053	0.000648371	0.00223108
CG1468	6742.71	1.61801	0.131594	12.2955	9.58112e-35	4.91052e-33
dgt2	218.713	1.61775	0.174907	9.24921	2.26163e-20	4.44153e-19
asRNA:CR44019	26.2529	1.61573	0.514611	3.13972	0.00169111	0.00534239
lncRNA:CR46004	85.4193	1.61535	0.23699	6.81609	9.35523e-12	9.08012e-11
BomT2	1496.7	1.61529	0.304832	5.29894	1.1648e-07	7.28101e-07
Mmp1	1363.4	1.61525	0.138769	11.6398	2.58518e-31	1.05142e-29
CG1146	1094.13	1.61495	0.102705	15.7242	1.03312e-55	1.6081e-53
Sgsh	534.016	1.60936	0.121092	13.2904	2.63214e-40	1.88557e-38
spirit	103.951	1.60748	0.397642	4.04254	5.28742e-05	0.000220668
CG11951	271.349	1.60674	0.261974	6.13319	8.61343e-10	6.90828e-09
CG6910	23168.5	1.60473	0.212538	7.55033	4.3415e-14	5.26323e-13
CG12985	13.4982	1.59946	0.600177	2.66499	0.00769912	0.0206357
CG18213	283.044	1.59946	0.179004	8.93533	4.05981e-19	7.25015e-18
lncRNA:CR45321	40.6577	1.59728	0.362298	4.40873	1.03978e-05	4.90996e-05
Strica	30.5943	1.59365	0.508357	3.1349	0.00171911	0.00541998
bmm	2954.41	1.59281	0.119538	13.3247	1.66349e-40	1.21233e-38
Nepl15	5712.19	1.59262	0.0818183	19.4653	2.16221e-84	1.36306e-81
Hr4	163.772	1.59044	0.206437	7.70424	1.31626e-14	1.65623e-13
CG9377	14046.5	1.58723	0.424979	3.73485	0.000187829	0.000711582
Mcm2	24.8441	1.5842	0.505032	3.13683	0.00170783	0.00538848
CG33521	318.319	1.58223	0.14629	10.8157	2.90035e-27	8.83277e-26
Spn42Dd	1020.26	1.58065	0.108414	14.5797	3.77925e-48	4.03803e-46
CG10337	49.3346	1.57863	0.305941	5.15993	2.47041e-07	1.48248e-06
Nepl17	60.8698	1.57847	0.361819	4.36259	1.28531e-05	5.97317e-05
pug	9179.63	1.57637	0.111321	14.1605	1.60823e-45	1.50197e-43
CG17047	13.039	1.57627	0.664966	2.37045	0.0177666	0.042871
Galphaf	37.807	1.57397	0.412066	3.81971	0.000133608	0.000518954
p38c	26.7075	1.56884	0.524851	2.98911	0.00279789	0.008393
CG31272	91.6547	1.56774	0.277471	5.65012	1.6034e-08	1.10953e-07
Efhc1.1	67.0684	1.56766	0.3146	4.98302	6.26001e-07	3.52821e-06
Cyp6a8	512.863	1.5631	0.171417	9.11871	7.60265e-20	1.4328e-18
CG11686	435.104	1.56305	0.125435	12.461	1.21807e-35	6.6196e-34
Ets21C	95.146	1.56294	0.253999	6.15333	7.58713e-10	6.10846e-09
piwi	135.887	1.56271	0.290545	5.37856	7.50846e-08	4.80297e-07
CG34054	402.838	1.55861	0.176399	8.83571	9.94659e-19	1.73693e-17
asRNA:CR45046	67.8718	1.55819	0.378976	4.11159	3.9295e-05	0.000168342
nAChRbeta3	1552.77	1.55809	0.141419	11.0175	3.14522e-28	1.03268e-26
lncRNA:CR44127	53.8237	1.54902	0.308983	5.01329	5.35059e-07	3.04974e-06
lncRNA:CR43973	47.1504	1.54794	0.35608	4.34716	1.37914e-05	6.36466e-05
CG42675	284.529	1.54635	0.153783	10.0554	8.69531e-24	2.14122e-22
bnl	326.061	1.54517	0.134631	11.4771	1.71932e-30	6.64943e-29
CG30154	144.257	1.5428	0.278677	5.53615	3.09189e-08	2.07024e-07
asRNA:CR43683	47.5731	1.54139	0.375004	4.11034	3.95085e-05	0.0001692
CG14961	97.5498	1.5384	0.306632	5.01707	5.24649e-07	2.99447e-06
RNaseMRP:RNA	32.8859	1.53837	0.439078	3.50363	0.000458964	0.00162859
CG7208	28.606	1.53541	0.542237	2.83162	0.00463134	0.0131514
CG11089	6902.8	1.5298	0.260934	5.8628	4.55129e-09	3.34009e-08
CG5955	1868.12	1.52777	0.115605	13.2155	7.14158e-40	4.97464e-38
CG7194	45.4799	1.52756	0.421717	3.62223	0.000292077	0.00107519
Myc	1842.91	1.52339	0.116063	13.1255	2.3514e-39	1.61122e-37
CG17687	27.4963	1.52259	0.47346	3.21589	0.00130043	0.00421052
CG5080	4002.92	1.52235	0.112567	13.5239	1.13038e-41	8.69015e-40
CG14636	491.596	1.52231	0.182462	8.34319	7.23105e-17	1.09315e-15
tap	15.6408	1.52119	0.659667	2.306	0.0211108	0.0497971
Taf12L	15.3698	1.51246	0.609234	2.48257	0.013044	0.0326178
Nep7	427.87	1.51198	0.207889	7.27302	3.51544e-13	3.91543e-12
MtnE	79.8486	1.50702	0.271595	5.54879	2.8765e-08	1.93423e-07
msd1	13.0749	1.50531	0.618786	2.43268	0.0149877	0.0368855
BomBc3	1244.49	1.50239	0.309401	4.85581	1.19897e-06	6.49895e-06
Ndg	22.1982	1.4993	0.499879	2.99933	0.00270575	0.00814569
mino	5087.89	1.49872	0.0612282	24.4776	2.55805e-132	8.06299e-129
dmt	312.73	1.49862	0.133981	11.1853	4.81297e-29	1.68561e-27
betaTub60D	461.778	1.49146	0.155571	9.58701	9.06738e-22	1.96429e-20
CG13085	40.5499	1.48783	0.377394	3.9424	8.06719e-05	0.000325476
CG34288	14.7449	1.48697	0.614918	2.41816	0.0155992	0.0382264
Est-P	36.2733	1.48671	0.48778	3.04791	0.00230438	0.00705355
CG44014	468.084	1.4854	0.214873	6.91289	4.74874e-12	4.76309e-11
CG32695	562.073	1.48521	0.176511	8.41423	3.95488e-17	6.08088e-16
CG8157	84.8753	1.48504	0.289434	5.13083	2.88463e-07	1.71069e-06
Tep1	35.4927	1.48413	0.587824	2.52479	0.0115768	0.0294512
Boot	90.83	1.4834	0.293909	5.04714	4.48476e-07	2.59257e-06
CG11741	281.157	1.48217	0.260519	5.68929	1.27566e-08	8.90071e-08
mthl4	31.5865	1.48107	0.500635	2.95838	0.00309259	0.00918091
b6	320.094	1.48094	0.278222	5.32286	1.02147e-07	6.43292e-07
shf	421.893	1.47853	0.186162	7.94213	1.98743e-15	2.70892e-14
CG10126	2605.01	1.47837	0.0988298	14.9588	1.36536e-50	1.57931e-48
CG32335	52.0633	1.47393	0.321891	4.57896	4.67301e-06	2.33336e-05
CG33120	673.415	1.47342	0.176576	8.34437	7.15947e-17	1.08363e-15
Hpd	654.672	1.47213	0.137549	10.7026	9.89592e-27	2.88814e-25
Whamy	149.201	1.46995	0.214165	6.86365	6.71244e-12	6.60143e-11
thw	125.724	1.46672	0.236202	6.20958	5.31264e-10	4.35229e-09
CG42365	310.935	1.46407	0.134991	10.8456	2.09167e-27	6.45623e-26
lncRNA:CR45382	24.8633	1.46211	0.494417	2.95725	0.00310398	0.0092104
CG1673	2113.74	1.46171	0.425858	3.43239	0.000598296	0.00207234
RnrL	166.587	1.46009	0.186157	7.84335	4.387e-15	5.74364e-14
CG10559	13.3197	1.45389	0.616426	2.35858	0.0183451	0.0440311
Had2	516.125	1.45282	0.140719	10.3243	5.47348e-25	1.45284e-23
Tsp42Eh	27.4356	1.45041	0.460426	3.15015	0.00163186	0.00516946
Cyp4ac3	773.751	1.44879	0.128759	11.2519	2.26549e-29	8.11458e-28
CG8492	45.4624	1.44306	0.356394	4.04906	5.14228e-05	0.000215323
Klp67A	51.2851	1.44291	0.302146	4.77553	1.79232e-06	9.50678e-06
CG3397	440.392	1.44212	0.166143	8.67998	3.95835e-18	6.58401e-17
CG4822	2205.22	1.44198	0.141795	10.1695	2.71316e-24	6.92459e-23
Yp1	78.6924	1.44154	0.417127	3.45588	0.000548506	0.00191249
lncRNA:CR41257	15.0942	1.44138	0.577572	2.49559	0.0125748	0.03162
Scp1	101.256	1.44079	0.485684	2.96651	0.00301201	0.00897551
Arpc3B	33.032	1.44009	0.436645	3.29807	0.000973517	0.00323173
CG34166	6506.01	1.43339	0.149049	9.61694	6.78207e-22	1.48969e-20
CR10102	6554.17	1.43332	0.278789	5.14123	2.72947e-07	1.62479e-06
CG13700	26.0882	1.43268	0.482499	2.9693	0.00298482	0.00890292
Cyp9h1	740.487	1.43028	0.129062	11.0821	1.53223e-28	5.15158e-27
NimC1	1194.35	1.42948	0.137755	10.3769	3.15759e-25	8.48847e-24
h	1757.13	1.42231	0.121718	11.6853	1.51537e-31	6.34742e-30
lncRNA:let7C	141.977	1.42133	0.187541	7.57876	3.48863e-14	4.26106e-13
BomS2	4728.3	1.42071	0.268871	5.28398	1.26406e-07	7.85472e-07
Ipk1	3045.24	1.41942	0.170801	8.31035	9.54185e-17	1.43048e-15
Rel	3642.26	1.41896	0.113458	12.5066	6.87316e-36	3.81748e-34
CG32040	30.9624	1.41871	0.451377	3.14308	0.00167178	0.0052853
CG3604	25.2774	1.41129	0.525701	2.68458	0.00726208	0.0196521
CG14505	13.0658	1.40668	0.575954	2.44234	0.0145923	0.0360604
CG8519	21.7241	1.40417	0.543201	2.58499	0.00973823	0.0253677
CG10621	1941.23	1.40284	0.176422	7.95161	1.84102e-15	2.523e-14
lncRNA:CR44178	70.7676	1.40233	0.249432	5.62211	1.8864e-08	1.29119e-07
Cyp6a14	26.5325	1.40074	0.435243	3.21829	0.00128958	0.00417647
CG43064	108.346	1.39802	0.376484	3.71335	0.000204535	0.000768409
lncRNA:CR46216	113.866	1.39544	0.232972	5.98974	2.10179e-09	1.62374e-08
CG34446	53.0865	1.39461	0.31965	4.36294	1.28325e-05	5.96799e-05
hgo	97.9215	1.39454	0.321593	4.33637	1.44857e-05	6.66069e-05
CG16743	3534.02	1.39448	0.121723	11.4562	2.18889e-30	8.33761e-29
lncRNA:CR44283	25.1195	1.3918	0.433567	3.2101	0.00132688	0.00428777
Muc68Ca	23.0064	1.39169	0.47864	2.90759	0.00364222	0.0106029
snoRNA:Psi28S-2179	33.2906	1.389	0.384022	3.61698	0.000298061	0.00109434
Dhc62B	326.49	1.38646	0.293766	4.71959	2.36317e-06	1.23119e-05
TotC	9441.97	1.38407	0.493486	2.80467	0.00503675	0.0141717
CG9631	466.988	1.38349	0.174447	7.9307	2.17916e-15	2.95111e-14
CG33110	102.186	1.38345	0.317099	4.36283	1.28392e-05	5.96889e-05
CG11899	2164.04	1.38326	0.152803	9.05255	1.39663e-19	2.58952e-18
CG3448	125.679	1.38292	0.18346	7.538	4.7722e-14	5.76873e-13
Arc1	39418.8	1.38068	0.295303	4.67547	2.9328e-06	1.50373e-05
IP3K1	246.967	1.38016	0.153451	8.99414	2.38079e-19	4.32522e-18
LManI	744.794	1.37907	0.152741	9.02879	1.73575e-19	3.19946e-18
cDIP	877.603	1.37649	0.125492	10.9688	5.40038e-28	1.75484e-26
Cyp4p3	64.8384	1.3764	0.363623	3.78525	0.000153555	0.00059043
sals	345.596	1.37119	0.183076	7.48971	6.90239e-14	8.2177e-13
NtR	1152.86	1.36999	0.14341	9.55292	1.2609e-21	2.71286e-20
CG10445	25.2727	1.36758	0.519482	2.63259	0.00847362	0.0223927
NimB2	3818.55	1.36754	0.13132	10.4138	2.14535e-25	5.82942e-24
CG18268	25.8832	1.36666	0.463905	2.94598	0.00321931	0.00950563
Mink	166.738	1.36626	0.169044	8.08226	6.35785e-16	9.07812e-15
lncRNA:CR33963	21.3389	1.36537	0.557353	2.44974	0.0142961	0.0354117
DIP-iota	36.8715	1.36258	0.375536	3.62837	0.000285214	0.001053
Spn27A	1045.51	1.36116	0.0935816	14.5451	6.27135e-48	6.64447e-46
CG9747	80.3301	1.36035	0.252295	5.39189	6.97204e-08	4.48258e-07
edl	327.88	1.35965	0.186307	7.29787	2.92351e-13	3.2881e-12
NimA	40.6661	1.35792	0.495662	2.73961	0.00615119	0.0169332
Corp	76.55	1.35641	0.281751	4.81421	1.47786e-06	7.91207e-06
Ir76a	181.909	1.35612	0.22682	5.97884	2.24733e-09	1.72876e-08
CG42255	29.1888	1.35574	0.44603	3.03957	0.00236913	0.00722545
Spn28Dc	463.224	1.35557	0.123507	10.9756	5.00621e-28	1.63096e-26
CG15553	134.309	1.35284	0.199059	6.79619	1.07426e-11	1.03233e-10
lncRNA:CR43653	149.837	1.35234	0.173301	7.80343	6.02492e-15	7.77504e-14
CG7384	120.684	1.35227	0.236645	5.71433	1.10136e-08	7.7316e-08
Nepl14	637.547	1.3504	0.11392	11.854	2.05227e-32	9.0157e-31
CG14906	239.01	1.34927	0.174617	7.72701	1.10102e-14	1.39514e-13
lncRNA:CR43334	489.694	1.34906	0.171238	7.87827	3.31958e-15	4.4149e-14
RnrS	101.29	1.34397	0.214952	6.25243	4.04117e-10	3.35646e-09
CG8066	808.643	1.33768	0.10065	13.2905	2.62991e-40	1.88557e-38
Spn42Dc	29.9339	1.33635	0.410101	3.25858	0.00111972	0.00367354
CG42390	4765.88	1.33002	0.102959	12.9179	3.5652e-38	2.32902e-36
CG7255	91.4263	1.3284	0.260396	5.10144	3.3707e-07	1.97848e-06
CG32668	28.8547	1.32594	0.483617	2.74171	0.00611208	0.0168329
PCNA	39.3228	1.3213	0.342496	3.85784	0.000114392	0.000449302
dgt3	55.2038	1.32126	0.340592	3.87929	0.000104762	0.000414966
Ku80	418.001	1.32038	0.213432	6.18642	6.15443e-10	5.00291e-09
CG14044	135.619	1.31705	0.212144	6.20828	5.35663e-10	4.38263e-09
Oseg2	103.029	1.31596	0.27983	4.70269	2.56752e-06	1.32723e-05
BomS6	24608.2	1.31572	0.243453	5.40441	6.50229e-08	4.20846e-07
Irbp	418.837	1.31565	0.118194	11.1312	8.84071e-29	3.01253e-27
Hn	7957.29	1.31514	0.131179	10.0255	1.17774e-23	2.86658e-22
CG43448	211.868	1.31502	0.241884	5.43657	5.43161e-08	3.54277e-07
CG5819	523.424	1.31403	0.201191	6.53124	6.52274e-11	5.82427e-10
lncRNA:CR44832	5028.33	1.31328	0.0806634	16.281	1.3456e-59	2.5705e-57
Drsl5	279.088	1.31312	0.294726	4.4554	8.3737e-06	4.02499e-05
CG4408	1340.86	1.31181	0.163511	8.02272	1.03431e-15	1.44574e-14
Hug	4821.76	1.3111	0.112254	11.6797	1.61867e-31	6.7132e-30
CG11961	572.043	1.30627	0.105303	12.4049	2.45725e-35	1.31275e-33
CG14964	29.621	1.30334	0.44153	2.95187	0.00315855	0.00935691
Muc30E	18.719	1.30078	0.519319	2.50479	0.0122526	0.0309332
CG16965	503.33	1.30039	0.138315	9.40161	5.37335e-21	1.10879e-19
CG30001	35.4606	1.30037	0.440636	2.95113	0.00316615	0.00937722
CG13795	1362.6	1.30017	0.0943487	13.7805	3.33958e-43	2.77009e-41
CG2233	27806.2	1.29873	0.129492	10.0294	1.13153e-23	2.75943e-22
Npc2b	943.83	1.29348	0.110767	11.6775	1.66127e-31	6.8673e-30
spok	69.9562	1.29122	0.358967	3.59705	0.000321849	0.00117551
RYa	24.3642	1.29051	0.542922	2.37696	0.0174558	0.0422262
Idgf2	4646.68	1.28855	0.112298	11.4744	1.77404e-30	6.8401e-29
IM33	14703.4	1.28743	0.141338	9.10886	8.32508e-20	1.56661e-18
CG13796	497.872	1.28331	0.146902	8.73579	2.41968e-18	4.06764e-17
Cyp313a1	359.446	1.28277	0.228345	5.6177	1.93514e-08	1.3224e-07
CG15824	24.6619	1.27828	0.443713	2.88088	0.00396565	0.0114257
TotA	17139.2	1.277	0.42118	3.03195	0.00242978	0.00739253
CG12868	695.161	1.273	0.117279	10.8545	1.89933e-27	5.89822e-26
mthl10	558.009	1.27201	0.10485	12.1317	7.17534e-34	3.4398e-32
CG5849	260.26	1.27154	0.163287	7.78715	6.85371e-15	8.83554e-14
psh	383.909	1.27068	0.115688	10.9836	4.58145e-28	1.49645e-26
CG11406	105.519	1.26985	0.285202	4.45245	8.48953e-06	4.07601e-05
GNBP-like3	634.41	1.26916	0.254389	4.98904	6.06802e-07	3.4246e-06
CG44774	3528.96	1.26779	0.0956078	13.2603	3.93081e-40	2.79998e-38
CG7997	4830.94	1.2672	0.130083	9.74152	2.00536e-22	4.56382e-21
CG10064	14.4113	1.2668	0.543994	2.3287	0.0198752	0.0472422
asRNA:CR44960	49.7736	1.26625	0.301349	4.20193	2.64651e-05	0.000116262
CG13562	49.9312	1.26416	0.31701	3.98778	6.66956e-05	0.000273552
sut2	44.4709	1.26265	0.311198	4.05738	4.96263e-05	0.000208285
CG34396	17.7634	1.25935	0.529255	2.37948	0.0173371	0.0419953
Cib2	94.4522	1.2593	0.253168	4.97417	6.55285e-07	3.68174e-06
CG13841	45.3636	1.25846	0.472129	2.66549	0.00768752	0.0206134
CG3036	8828.31	1.25813	0.133335	9.43589	3.87673e-21	8.07897e-20
lncRNA:CR45911	33.11	1.25767	0.43906	2.86446	0.00417722	0.011979
GstD2	238.375	1.25575	0.176309	7.12246	1.06017e-12	1.13855e-11
Karl	552.16	1.25008	0.1187	10.5314	6.18844e-26	1.72619e-24
Act57B	700.723	1.24959	0.138993	8.99028	2.46598e-19	4.47354e-18
Lip4	429.928	1.24936	0.150521	8.30021	1.03928e-16	1.55251e-15
nod	279.474	1.24667	0.155016	8.04223	8.82204e-16	1.24258e-14
CG18547	676.22	1.24591	0.196947	6.32611	2.51421e-10	2.12318e-09
CG45078	22.6347	1.24444	0.476483	2.61172	0.00900881	0.0236385
Sp7	1373.47	1.24293	0.12542	9.91021	3.75842e-23	8.92395e-22
CG43071	411.788	1.24222	0.183273	6.77796	1.21886e-11	1.16156e-10
lncRNA:CR44779	162.41	1.23982	0.17948	6.90782	4.92168e-12	4.917e-11
CG11825	88.436	1.23821	0.31495	3.93146	8.44315e-05	0.000339341
CG32121	25.4974	1.23796	0.449854	2.75193	0.0059246	0.0163523
CG12224	206.298	1.23752	0.241933	5.11512	3.13535e-07	1.8502e-06
Nnf1b	27.3359	1.2353	0.440656	2.80332	0.005058	0.0142251
Mp20	354.527	1.23205	0.460157	2.67745	0.00741853	0.0200156
CG9626	40.1307	1.2312	0.37351	3.2963	0.000979675	0.00324704
CG16713	865.827	1.22987	0.166692	7.37809	1.60576e-13	1.85397e-12
CG42566	51.6646	1.22948	0.325782	3.77394	0.000160689	0.000615983
CG43295	50.4041	1.22911	0.344037	3.5726	0.00035345	0.00128313
Prx2540-1	1898.91	1.22434	0.121663	10.0634	8.01895e-24	1.9863e-22
NimB3	127.674	1.22185	0.214141	5.7058	1.15799e-08	8.11555e-08
asRNA:CR45195	69.1268	1.22149	0.297489	4.10602	4.0254e-05	0.000172217
HmgD	3158.78	1.21936	0.131651	9.26203	2.00585e-20	3.9577e-19
CG9119	1819.39	1.21788	0.16588	7.34193	2.10542e-13	2.41539e-12
Tsf3	369.964	1.2174	0.179121	6.79655	1.07153e-11	1.0305e-10
CG30187	89.775	1.21376	0.26655	4.55361	5.27328e-06	2.6196e-05
CG5612	39.1975	1.21066	0.355607	3.40447	0.000662921	0.00227431
asRNA:CR46354	116.306	1.20717	0.266574	4.52846	5.94142e-06	2.9159e-05
CG7860	126.694	1.20532	0.254333	4.73913	2.14635e-06	1.12708e-05
CG31313	2861.31	1.2043	0.126896	9.49048	2.29975e-21	4.85684e-20
Adgf-A	111.386	1.20347	0.290662	4.14046	3.46605e-05	0.000149555
v	1276.51	1.20213	0.178511	6.73421	1.64823e-11	1.5485e-10
lncRNA:CR43654	55.092	1.19932	0.300624	3.98945	6.62277e-05	0.00027181
Incenp	26.5001	1.19931	0.44423	2.69976	0.00693905	0.0189203
CG31445	1300.91	1.19617	0.133177	8.98178	2.6643e-19	4.82637e-18
klu	206.463	1.19449	0.240433	4.96806	6.76275e-07	3.7946e-06
LManII	10836.9	1.19275	0.115969	10.2851	8.2271e-25	2.13871e-23
CG1773	106.685	1.19004	0.23852	4.98928	6.06045e-07	3.42186e-06
asRNA:CR45943	38.4871	1.18904	0.340006	3.49711	0.00047032	0.00166241
CG17350	110.266	1.18789	0.222551	5.3376	9.41856e-08	5.94936e-07
Cyp4d8	204.436	1.18612	0.258777	4.58358	4.57077e-06	2.28502e-05
Nepl9	352.205	1.18302	0.223575	5.29137	1.21401e-07	7.56988e-07
CG16710	17.4038	1.18206	0.507881	2.32744	0.0199418	0.0473673
rad50	1214.86	1.182	0.108985	10.8455	2.09438e-27	6.45623e-26
cv-2	768.482	1.18137	0.114294	10.3362	4.83397e-25	1.2858e-23
Spn77Bc	67.5744	1.18049	0.298148	3.95943	7.51292e-05	0.000304967
Pfas	3673.64	1.18046	0.155873	7.57325	3.63998e-14	4.43409e-13
Cp7Fa	90.7099	1.17752	0.231737	5.08127	3.74917e-07	2.1884e-06
fzo	43.8504	1.17607	0.341205	3.44682	0.000567233	0.00197288
CG11841	495.542	1.17545	0.185939	6.32171	2.58677e-10	2.183e-09
Cdk1	38.2927	1.17436	0.369257	3.18032	0.00147113	0.00470762
vir-1	18384.6	1.17025	0.0672356	17.4052	7.53394e-68	1.89976e-65
Elal	1947.26	1.16888	0.0924637	12.6415	1.24707e-36	7.3472e-35
CG6142	74.4167	1.16828	0.295489	3.95371	7.69486e-05	0.00031155
RhoGAP15B	991.891	1.16761	0.0824004	14.17	1.40467e-45	1.33158e-43
CCT5	1609.82	1.16673	0.110607	10.5484	5.16435e-26	1.45016e-24
CG16704	1466.55	1.16649	0.172925	6.74564	1.52349e-11	1.43989e-10
Orcokinin	5145.63	1.16532	0.106461	10.946	6.94579e-28	2.22831e-26
CG1941	79.0785	1.165	0.270804	4.302	1.69264e-05	7.68763e-05
CG5399	36.5346	1.165	0.503216	2.3151	0.0206073	0.0487371
asRNA:CR44137	910.558	1.1643	0.106192	10.964	5.69207e-28	1.84014e-26
CG14445	23.4514	1.16206	0.472391	2.45995	0.0138955	0.0345075
CG8907	56.7778	1.16045	0.371865	3.12063	0.00180465	0.00565997
CG7409	528.469	1.15888	0.148453	7.80639	5.88472e-15	7.6097e-14
iav	31.6942	1.15782	0.41269	2.80554	0.00502318	0.0141407
CG3246	2883.07	1.15569	0.126501	9.13581	6.49215e-20	1.22903e-18
Cpr67B	343.757	1.15369	0.194594	5.92873	3.05281e-09	2.31309e-08
BomBc2	4810.81	1.15342	0.312413	3.69196	0.000222536	0.000832808
GluRIIA	469.555	1.15205	0.140799	8.18218	2.78746e-16	4.07234e-15
Nepl10	206.622	1.15181	0.181842	6.33414	2.38672e-10	2.02093e-09
asRNA:CR44381	33.341	1.14953	0.379004	3.03303	0.00242114	0.0073698
CG2064	506.563	1.1486	0.121996	9.41508	4.72733e-21	9.7869e-20
asRNA:CR46107	21.8663	1.14402	0.470374	2.43214	0.0150098	0.0369328
GILT2	957.398	1.14266	0.116703	9.79124	1.22777e-22	2.83513e-21
Hsp68	840.869	1.13986	0.329104	3.46352	0.000533165	0.00186312
CG12896	863.277	1.1372	0.149695	7.59678	3.03596e-14	3.7271e-13
CG7016	399.562	1.13707	0.178358	6.37524	1.82675e-10	1.56253e-09
CG4210	126.421	1.1367	0.225917	5.03149	4.86683e-07	2.78787e-06
InR	3525.21	1.13563	0.0895694	12.6788	7.7543e-37	4.61161e-35
TwdlG	962.718	1.13465	0.101694	11.1575	6.58135e-29	2.27336e-27
CG12268	19.108	1.13427	0.473618	2.39491	0.0166244	0.0404556
CG4199	2414.16	1.13256	0.0598712	18.9166	8.31976e-80	3.74627e-77
GstE9	3597.12	1.13134	0.130793	8.64985	5.1568e-18	8.45474e-17
Apoltp	7790.12	1.12945	0.114372	9.8752	5.33261e-23	1.25436e-21
CG5646	672.468	1.1289	0.113351	9.9593	2.29674e-23	5.49475e-22
Ance-5	4094.66	1.12742	0.238127	4.73455	2.19545e-06	1.1519e-05
Snmp1	238.946	1.12607	0.3072	3.66559	0.000246769	0.000916156
Tre1	171.277	1.12466	0.21684	5.18661	2.14156e-07	1.29749e-06
tut	132.451	1.12407	0.190018	5.9156	3.30665e-09	2.48897e-08
Spat	2711.64	1.12229	0.150446	7.45975	8.66836e-14	1.02236e-12
CG18304	43.5876	1.12226	0.367879	3.05063	0.0022836	0.00700355
CG14985	281.131	1.12137	0.160194	7.00005	2.55871e-12	2.63564e-11
CG33158	437.894	1.11697	0.128863	8.66785	4.40342e-18	7.28588e-17
CG7692	1418.29	1.1125	0.0693799	16.0349	7.29534e-58	1.31399e-55
CG42694	77.0646	1.11232	0.285316	3.89855	9.67698e-05	0.000384881
Gbp2	4593.49	1.11038	0.127927	8.67978	3.96528e-18	6.58686e-17
CG9649	724.464	1.11032	0.146506	7.57867	3.49117e-14	4.26106e-13
lncRNA:CR42868	104.462	1.10813	0.277773	3.98932	6.62626e-05	0.000271864
CG30496	199.885	1.10749	0.17475	6.33757	2.33412e-10	1.97906e-09
dgt5	82.2306	1.10742	0.276805	4.00073	6.31487e-05	0.000260189
CG3534	1245.7	1.10498	0.109007	10.1368	3.79399e-24	9.64407e-23
CG15293	9118.92	1.10428	0.124922	8.83973	9.59482e-19	1.67783e-17
NimB5	563.061	1.10166	0.144997	7.59785	3.01087e-14	3.6999e-13
CG13502	69.097	1.10091	0.268017	4.10762	3.99761e-05	0.000171086
TpnC73F	124.948	1.09887	0.248912	4.4147	1.01148e-05	4.79068e-05
CG4716	35348.3	1.09817	0.118633	9.25687	2.10518e-20	4.14073e-19
CG43291	55.9236	1.09791	0.323541	3.39342	0.000690247	0.00235652
Nepl21	3862.56	1.0972	0.121615	9.02194	1.84788e-19	3.39621e-18
CG34232	171.9	1.09576	0.182644	5.99942	1.98027e-09	1.53361e-08
Cyp6w1	3843.08	1.09352	0.360504	3.03331	0.00241886	0.00736465
CG31469	97.9764	1.09222	0.24019	4.54733	5.43311e-06	2.69475e-05
Spindly	192.783	1.09101	0.152543	7.1521	8.54578e-13	9.22476e-12
CG15343	99.8094	1.09088	0.25245	4.32117	1.55205e-05	7.10537e-05
CG1979	271.299	1.09087	0.210787	5.17523	2.27626e-07	1.37382e-06
CG31777	1265.24	1.08986	0.162406	6.71073	1.93659e-11	1.80863e-10
CG30108	57.5783	1.08882	0.371443	2.93132	0.00337527	0.00991505
CG6409	1366.37	1.08868	0.18538	5.87272	4.28703e-09	3.16272e-08
Cyp4d21	144.205	1.08847	0.273453	3.98046	6.87831e-05	0.000281473
CG45076	155.361	1.08843	0.243287	4.47385	7.6822e-06	3.71242e-05
del	383.891	1.08735	0.136937	7.94055	2.01281e-15	2.73465e-14
CG15117	696.323	1.08698	0.138917	7.82472	5.08796e-15	6.62012e-14
CG9837	1092.28	1.08511	0.107966	10.0505	9.1421e-24	2.24248e-22
Pabp2	2153.57	1.08464	0.0998361	10.8642	1.70666e-27	5.33254e-26
Pif1A	118.274	1.08246	0.230394	4.69829	2.62353e-06	1.35453e-05
lncRNA:CR45566	36.731	1.07917	0.437965	2.46406	0.0137373	0.0341685
nopo	55.7175	1.0791	0.308628	3.49644	0.000471506	0.00166566
DNApol-zeta	496.13	1.07676	0.124397	8.65577	4.89604e-18	8.06918e-17
Mip	4534.47	1.0741	0.119962	8.95369	3.43802e-19	6.18354e-18
fon	5768.79	1.07268	0.224127	4.78604	1.70101e-06	9.05293e-06
lncRNA:CR45440	121.655	1.07263	0.219671	4.88288	1.04549e-06	5.7286e-06
CG11842	259.656	1.07017	0.184422	5.80286	6.51924e-09	4.71029e-08
CrebA	822.017	1.06982	0.0959554	11.1491	7.2315e-29	2.48432e-27
lncRNA:CR44748	50.9577	1.06966	0.343749	3.11175	0.0018598	0.00581411
Ipod	45.6918	1.06906	0.41686	2.56456	0.0103306	0.026712
l(2)gl	1936.06	1.0652	0.0763526	13.951	3.10117e-44	2.67805e-42
MP1	1472.06	1.06495	0.100336	10.6138	2.57031e-26	7.3651e-25
asRNA:CR43609	24.5684	1.06472	0.445729	2.38871	0.0169074	0.0410413
Dtg	1754.41	1.06414	0.0981619	10.8406	2.20985e-27	6.77901e-26
CG30380	66.1415	1.06304	0.285737	3.72035	0.000198947	0.000749874
yuri	473.767	1.06216	0.136075	7.80571	5.91674e-15	7.64326e-14
agt	482.821	1.06167	0.105139	10.0977	5.65355e-24	1.41992e-22
CG43110	78.4446	1.05869	0.273876	3.86558	0.000110823	0.000436644
Phf7	38.722	1.05772	0.373681	2.83053	0.00464706	0.01319
stet	99.9877	1.05696	0.215404	4.90687	9.25411e-07	5.10393e-06
CG8086	2392.71	1.05513	0.106771	9.88216	4.97494e-23	1.17902e-21
shd	35.0003	1.05473	0.417477	2.52645	0.0115223	0.0293304
lncRNA:CR43314	37.4822	1.05444	0.391157	2.69571	0.00702394	0.0191063
Cul6	117.392	1.05385	0.223189	4.72178	2.3379e-06	1.21904e-05
Tis11	1258.28	1.05268	0.0872498	12.0651	1.61373e-33	7.48013e-32
Shmt	8101.55	1.04966	0.226384	4.63664	3.54115e-06	1.79665e-05
Sur	213.857	1.04838	0.1618	6.47945	9.2055e-11	8.10496e-10
Skp2	79.4186	1.04816	0.289213	3.62417	0.000289886	0.00106816
CG40006	223.333	1.04802	0.170098	6.16129	7.21567e-10	5.82055e-09
rempA	148.926	1.04757	0.238436	4.39353	1.11527e-05	5.237e-05
Nepl6	345.99	1.04659	0.142508	7.3441	2.07146e-13	2.38076e-12
CG13912	386.113	1.04476	0.184961	5.64854	1.61815e-08	1.11874e-07
CG43897	2373.49	1.04438	0.258608	4.03845	5.38051e-05	0.000224108
Kaz1-ORFB	1470.18	1.04315	0.151459	6.88736	5.68366e-12	5.63804e-11
rod	328.425	1.04239	0.137298	7.59213	3.14696e-14	3.85587e-13
FASN2	71.3494	1.04066	0.385097	2.70234	0.00688524	0.0187858
CG5704	101.97	1.03965	0.236134	4.40279	1.06866e-05	5.03311e-05
CG44008	581.299	1.0384	0.236456	4.39153	1.12557e-05	5.27748e-05
lncRNA:CR43641	132.823	1.03597	0.217007	4.77389	1.80698e-06	9.57241e-06
Cyp12a4	3184.1	1.03588	0.100409	10.3166	5.92928e-25	1.56068e-23
Cyp6a13	1347.12	1.03447	0.0762382	13.5689	6.12371e-42	4.73667e-40
asRNA:CR44368	34.7258	1.03218	0.373296	2.76505	0.00569141	0.0158148
Uhg5	1733.35	1.03156	0.0927901	11.1172	1.03516e-28	3.50842e-27
CG15046	141.74	1.03087	0.267417	3.85491	0.000115771	0.000454432
NLaz	1197.97	1.03079	0.098622	10.4519	1.4359e-25	3.93561e-24
CG3679	34.1577	1.03007	0.355488	2.89762	0.00376008	0.0109107
nompA	34.3336	1.02917	0.367892	2.79747	0.00515039	0.0144527
CG17278	768.738	1.0258	0.107927	9.50462	2.00786e-21	4.24749e-20
pst	8730.47	1.0253	0.0775759	13.2167	7.02973e-40	4.92394e-38
AdenoK	3115.73	1.02372	0.120282	8.51095	1.72518e-17	2.71889e-16
CG7110	265.297	1.02153	0.255488	3.99835	6.37853e-05	0.00026264
CG43109	86.6762	1.02016	0.278067	3.66876	0.000243734	0.000905419
Spn42Da	2083.23	1.0175	0.0972335	10.4645	1.25776e-25	3.46242e-24
CG33494	771.54	1.01611	0.140273	7.24377	4.36394e-13	4.82131e-12
lds	83.4481	1.01361	0.29566	3.42831	0.00060735	0.00210197
asRNA:CR44382	32.0228	1.01356	0.370063	2.73888	0.00616486	0.0169634
asRNA:CR44690	428.959	1.01339	0.109043	9.29342	1.49404e-20	2.97581e-19
Cyp12c1	415.954	1.01292	0.136338	7.42949	1.0902e-13	1.27271e-12
CG32625	50.3714	1.0114	0.30164	3.35299	0.000799422	0.00269711
frma	670.495	1.01086	0.153713	6.5763	4.8229e-11	4.36833e-10
CG31769	1618.82	1.01075	0.145445	6.94939	3.66863e-12	3.73017e-11
FipoQ	44.974	1.01014	0.331204	3.04991	0.00228908	0.00701697
snRNA:U6:96Ab	59.4014	1.00585	0.309001	3.25518	0.0011332	0.00371392
CG14022	58.0699	1.00352	0.351302	2.85657	0.00428242	0.0122488
CG11426	1846.83	1.00349	0.104559	9.59743	8.19609e-22	1.78783e-20
Fancd2	114.415	1.00345	0.243674	4.11801	3.82157e-05	0.000164053
stac	617.37	1.00331	0.114285	8.77904	1.64871e-18	2.82049e-17
snoRNA:Me28S-A1322	38.8212	1.00011	0.328005	3.04905	0.00229563	0.0070302
CG14253	68.7722	0.999404	0.261642	3.81973	0.000133597	0.000518954
NijA	157.548	0.999348	0.246195	4.05917	4.92465e-05	0.000206898
Uhg8	107.407	0.99839	0.225853	4.42054	9.8455e-06	4.67013e-05
Pgant8	119.093	0.99709	0.328174	3.0383	0.00237919	0.00725436
hpRNA:CR46342	1517.95	0.995979	0.116453	8.55261	1.2034e-17	1.91813e-16
lncRNA:CR33942	379.651	0.995222	0.18903	5.26488	1.40283e-07	8.68707e-07
lncRNA:CR45048	39.3207	0.99494	0.397608	2.50231	0.0123385	0.0311066
CG12885	54.7466	0.993118	0.341133	2.91123	0.00360005	0.0104898
cib	4241.9	0.992325	0.0713481	13.9082	5.64601e-44	4.80979e-42
CG17219	48.7371	0.992266	0.292395	3.39357	0.000689869	0.00235587
cutlet	107.761	0.991795	0.210465	4.7124	2.44821e-06	1.27077e-05
Neurochondrin	45.9667	0.99168	0.370919	2.67358	0.00750465	0.0202133
lncRNA:CR44197	42.3621	0.987737	0.336914	2.93172	0.00337094	0.00990995
l(2)01289	156.373	0.986755	0.282135	3.49746	0.000469719	0.00166121
srl	478.905	0.985771	0.12722	7.74857	9.29353e-15	1.18596e-13
CG7457	141.93	0.983945	0.219868	4.47516	7.63546e-06	3.69125e-05
Dhc93AB	39.8595	0.98303	0.340002	2.89125	0.00383718	0.0111089
Pdf	6199.09	0.982565	0.108913	9.02155	1.8544e-19	3.40325e-18
Sodh-1	7075.35	0.982027	0.149547	6.56666	5.14547e-11	4.64381e-10
Reg-5	948.726	0.980288	0.0895199	10.9505	6.60826e-28	2.12543e-26
Ect4	11774.4	0.980264	0.0697113	14.0618	6.52345e-45	5.87483e-43
jtb	295.581	0.979888	0.146527	6.68743	2.2713e-11	2.10718e-10
CG15695	114.389	0.979719	0.293358	3.33967	0.000838785	0.00281635
frm	92.9596	0.979637	0.215893	4.5376	5.68976e-06	2.8044e-05
CG8526	88.2205	0.977138	0.273645	3.57082	0.000355859	0.00129113
Gyc32E	169.268	0.973826	0.200557	4.8556	1.20022e-06	6.50293e-06
Gel	24789.7	0.97315	0.102004	9.54031	1.42408e-21	3.04835e-20
ELOVL	232.143	0.972968	0.299492	3.24873	0.00115923	0.00379134
Uhg4	862.411	0.972646	0.097455	9.98046	1.85599e-23	4.47425e-22
CG8478	78.8914	0.970992	0.327151	2.96803	0.00299718	0.00893768
SCOT	1007.05	0.970737	0.14987	6.47717	9.34574e-11	8.21122e-10
Myo31DF	1099.59	0.970618	0.0803254	12.0836	1.28996e-33	6.04604e-32
CG33978	516.784	0.968997	0.157633	6.14716	7.88803e-10	6.34262e-09
et	277.482	0.967839	0.171204	5.65315	1.57534e-08	1.09071e-07
aurA	122.665	0.967794	0.202671	4.7752	1.79526e-06	9.51837e-06
CG7912	52.9583	0.966905	0.381465	2.53472	0.0112539	0.0287457
BomT3	3612.14	0.96141	0.162898	5.90191	3.59326e-09	2.68865e-08
CG9547	1013.44	0.960329	0.152556	6.29493	3.07536e-10	2.58666e-09
Cyp6a22	386.131	0.959656	0.165905	5.78438	7.27783e-09	5.23141e-08
smp-30	1295.64	0.957244	0.170975	5.59875	2.15907e-08	1.46431e-07
CG4020	35.2397	0.956458	0.400237	2.38973	0.0168608	0.0409441
fbp	1917.01	0.95412	0.131053	7.28042	3.32779e-13	3.72949e-12
CG10232	41.2946	0.953502	0.314763	3.02927	0.00245146	0.00745489
CG3505	586.409	0.953394	0.119537	7.97574	1.51476e-15	2.08722e-14
CG10463	292.159	0.953165	0.162517	5.86503	4.49038e-09	3.30308e-08
bark	618.88	0.95166	0.157661	6.0361	1.57879e-09	1.24176e-08
Nep6	1201.54	0.951309	0.208342	4.56609	4.96911e-06	2.47533e-05
CG8738	279.974	0.950024	0.161807	5.87134	4.32276e-09	3.18721e-08
CG8036	11871.3	0.949797	0.13541	7.01425	2.31182e-12	2.39699e-11
lncRNA:CR45962	44.8707	0.948729	0.371715	2.5523	0.0107014	0.0275522
St1	619.046	0.946003	0.178226	5.30788	1.10907e-07	6.94641e-07
LKRSDH	586.352	0.943069	0.167143	5.64228	1.67809e-08	1.15741e-07
CG30046	578.056	0.942884	0.135507	6.95818	3.44688e-12	3.51036e-11
CG7054	380.34	0.941621	0.126167	7.46331	8.43761e-14	9.9608e-13
CG42711	339.701	0.941464	0.167157	5.63222	1.77902e-08	1.223e-07
Ser	58.4234	0.938419	0.285658	3.28512	0.00101939	0.0033654
CG44325	1712.46	0.938043	0.11253	8.33592	7.68986e-17	1.16112e-15
JhI-21	1585.63	0.934804	0.0974629	9.59137	8.6919e-22	1.88619e-20
dl	649.309	0.934742	0.0979242	9.54557	1.35364e-21	2.9025e-20
asRNA:CR43964	47.0296	0.933545	0.37446	2.49304	0.0126654	0.0318226
neb	70.0178	0.932026	0.270524	3.44527	0.000570496	0.00198313
Tig	1748.63	0.930373	0.138051	6.73934	1.59105e-11	1.49701e-10
alpha-Est5	253.961	0.930071	0.222913	4.17234	3.01487e-05	0.000131346
SMC2	264.489	0.928635	0.126112	7.36357	1.79053e-13	2.06542e-12
CG6287	8721.74	0.926189	0.0980251	9.4485	3.43736e-21	7.18711e-20
zfh1	2332.85	0.923312	0.0992385	9.30398	1.35287e-20	2.71176e-19
Ppn	9983.43	0.923205	0.119056	7.75436	8.87906e-15	1.13652e-13
CG14615	522.975	0.92083	0.121724	7.56493	3.88081e-14	4.7229e-13
CG9008	783.231	0.920583	0.118753	7.75209	9.03921e-15	1.15467e-13
CG12766	59.2276	0.920384	0.295027	3.11966	0.00181058	0.00567572
Cyp4d20	483.963	0.919917	0.173817	5.29244	1.20696e-07	7.52961e-07
CG43351	792.3	0.919271	0.188794	4.86917	1.12066e-06	6.10073e-06
Tsf1	108879	0.918814	0.101827	9.02327	1.82555e-19	3.36007e-18
Ugt49C1	1605.75	0.918255	0.082546	11.1242	9.57068e-29	3.25248e-27
CG3328	3347.3	0.916694	0.0543099	16.879	6.42678e-64	1.44694e-61
CG34445	48.0419	0.916399	0.376367	2.43486	0.0148976	0.0367068
CREG	769.333	0.914796	0.118652	7.70991	1.25909e-14	1.58746e-13
DPCoAC	591.034	0.912974	0.142739	6.3961	1.59401e-10	1.36996e-09
srp	1296.91	0.912845	0.11323	8.06183	7.51585e-16	1.06712e-14
Tspo	2223.21	0.912436	0.0726573	12.5581	3.58966e-36	2.04789e-34
mtDNA-helicase	79.5805	0.911969	0.244939	3.72324	0.000196679	0.000741769
Cyp6a15Psi	53.5225	0.911871	0.312927	2.91401	0.00356824	0.0104043
CG2556	76.8012	0.910439	0.294336	3.0932	0.00198012	0.00615667
Ms	12063	0.909287	0.0816308	11.139	8.10098e-29	2.76794e-27
Pgd	2693.16	0.909072	0.146719	6.19602	5.79076e-10	4.71945e-09
CG2641	137.771	0.90881	0.224933	4.04035	5.33712e-05	0.000222448
asl	115.496	0.908172	0.289187	3.14043	0.001687	0.00533075
grim	72.6989	0.907907	0.282798	3.21044	0.0013253	0.00428556
CG8468	1543.41	0.907566	0.129578	7.00401	2.48739e-12	2.56637e-11
Cyp28d1	9358.68	0.907517	0.0741286	12.2425	1.84319e-34	9.29556e-33
snRNA:7SK	226.346	0.906506	0.170731	5.30955	1.09899e-07	6.89013e-07
CG5783	118.997	0.90623	0.213758	4.23952	2.23998e-05	9.98996e-05
rho	5974.21	0.905948	0.0886095	10.224	1.54745e-24	3.98169e-23
Lsm10	83.9456	0.905592	0.249623	3.62784	0.000285801	0.00105485
olf186-M	615.307	0.905476	0.186186	4.86329	1.15448e-06	6.26858e-06
lncRNA:CR46123	47.7837	0.904989	0.314982	2.87314	0.00406412	0.0116854
CG9691	22181	0.903074	0.116195	7.77204	7.7229e-15	9.90543e-14
qin	84.2233	0.902826	0.23463	3.84787	0.000119148	0.000466236
Cyt-b5-r	21894.7	0.902509	0.138164	6.53218	6.48212e-11	5.7921e-10
CG16799	408.329	0.901112	0.159772	5.63997	1.70077e-08	1.17241e-07
Cyp4ac2	380.762	0.900523	0.244751	3.67934	0.000233838	0.00087097
CG31778	781.699	0.898621	0.136066	6.60429	3.99419e-11	3.62815e-10
CG6553	56.7188	0.897055	0.296859	3.02182	0.00251256	0.00762967
kay	5243.47	0.896136	0.079736	11.2388	2.62965e-29	9.39225e-28
CG33189	47.4747	0.895012	0.35367	2.53064	0.0113854	0.0290229
SIFaR	1387.96	0.893732	0.102953	8.681	3.92293e-18	6.53372e-17
Muc12Ea	80.7303	0.892326	0.312338	2.85693	0.00427765	0.0122379
lncRNA:CR43650	499.645	0.891943	0.125532	7.10528	1.20079e-12	1.28084e-11
Spn88Ea	2403.79	0.891564	0.0610752	14.5978	2.90078e-48	3.1259e-46
Mlp60A	163.415	0.890489	0.328664	2.70942	0.00674002	0.0184175
lok	96.7748	0.887439	0.267317	3.3198	0.000900825	0.00300625
Gba1b	1172.99	0.885732	0.101226	8.75009	2.13183e-18	3.60781e-17
AnxB9	7719.11	0.883344	0.0629318	14.0365	9.31688e-45	8.27234e-43
timeout	47.8319	0.882188	0.358085	2.46362	0.013754	0.0341966
lncRNA:CR43963	44.9586	0.880934	0.325011	2.71048	0.00671861	0.0183709
Mitf	1765.5	0.880379	0.0859846	10.2388	1.32871e-24	3.42584e-23
Ance-4	1156.28	0.88004	0.150298	5.85531	4.7613e-09	3.48003e-08
Treh	15061.9	0.87974	0.0777901	11.3092	1.1822e-29	4.32035e-28
CG5757	115.228	0.879675	0.215381	4.08427	4.42158e-05	0.000187449
Ugt36E1	383.099	0.87959	0.151598	5.80212	6.54804e-09	4.72839e-08
mtg	94.3412	0.878535	0.213097	4.1227	3.74465e-05	0.000160915
CG11594	3527.71	0.877966	0.131767	6.66304	2.68224e-11	2.47407e-10
CG10680	4650.41	0.877417	0.149966	5.85076	4.89337e-09	3.57449e-08
CG12239	24150.7	0.876068	0.0741372	11.8169	3.19412e-32	1.37445e-30
GNBP3	1257.06	0.875689	0.112144	7.8086	5.78245e-15	7.48513e-14
modSP	859.701	0.873368	0.161258	5.41598	6.09532e-08	3.95318e-07
asRNA:CR43480	565.388	0.872855	0.16701	5.22635	1.72884e-07	1.06069e-06
Ssrp	1120.64	0.872023	0.0894351	9.75035	1.8384e-22	4.19141e-21
CG4945	59.9265	0.871906	0.285056	3.05872	0.00222286	0.00684057
AOX3	1379.82	0.871301	0.0781904	11.1433	7.7188e-29	2.64453e-27
Cp1	14716.2	0.871263	0.0840555	10.3653	3.56538e-25	9.54402e-24
cnc	6938.99	0.869744	0.0553443	15.7152	1.19069e-55	1.83076e-53
CG13794	703.328	0.86881	0.146039	5.94915	2.69538e-09	2.06085e-08
ACC	23514.2	0.868169	0.0794675	10.9248	8.77026e-28	2.79938e-26
fs(1)Yb	44.6162	0.866106	0.322419	2.68627	0.00722547	0.0195701
CG13516	79.6336	0.865217	0.24574	3.52087	0.000430141	0.00153537
CG9689	6723.25	0.864506	0.0808405	10.694	1.08614e-26	3.15533e-25
Spn55B	422.757	0.864007	0.110507	7.81854	5.34381e-15	6.94586e-14
CG6652	69.3979	0.858143	0.345868	2.48113	0.0130968	0.0327302
Lac	2020.39	0.857978	0.0752202	11.4062	3.89266e-30	1.45634e-28
FMRFa	610.53	0.85647	0.108955	7.86077	3.81782e-15	5.04032e-14
Dok	311	0.85638	0.137161	6.24359	4.27633e-10	3.54477e-09
CG15098	9298.2	0.854256	0.0693643	12.3155	7.47563e-35	3.86282e-33
meso18E	102.257	0.854122	0.200899	4.25151	2.12339e-05	9.51036e-05
CG10799	6729.74	0.853202	0.12043	7.08462	1.39422e-12	1.47966e-11
CG1806	87.2812	0.851752	0.260218	3.27322	0.00106329	0.00350025
Ude	342.702	0.85006	0.148944	5.70726	1.1481e-08	8.05074e-08
MCPH1	406.548	0.849064	0.149252	5.68878	1.27947e-08	8.92229e-08
CG12643	207.671	0.84416	0.34218	2.467	0.013625	0.0339293
lncRNA:CR46006	1125.14	0.844141	0.0892989	9.45299	3.29301e-21	6.89673e-20
Nepl19	351.23	0.842826	0.179294	4.70081	2.59136e-06	1.33846e-05
dgo	177.395	0.842541	0.164478	5.1225	3.01511e-07	1.78304e-06
yellow-g	53.5422	0.84235	0.273967	3.07464	0.00210758	0.00650526
Irbp18	881.24	0.840333	0.104349	8.05309	8.07321e-16	1.14111e-14
p38a	478.229	0.840293	0.116486	7.2137	5.44497e-13	5.96439e-12
CG2444	73.4632	0.839659	0.309702	2.71119	0.00670431	0.0183477
lectin-28C	2023.71	0.839433	0.149543	5.61332	1.98486e-08	1.35344e-07
CG2678	84.747	0.839238	0.24118	3.47972	0.000501943	0.00176626
Dera	521.565	0.836177	0.118783	7.03956	1.92847e-12	2.02449e-11
Sld5	76.3247	0.835049	0.297939	2.80276	0.00506679	0.0142467
CG6415	1187.13	0.835007	0.161614	5.16668	2.38287e-07	1.43404e-06
CG5599	408.5	0.834459	0.157784	5.28862	1.23243e-07	7.67334e-07
CG16758	18575.6	0.833934	0.297212	2.80586	0.00501832	0.0141324
CG6362	37.5833	0.833825	0.335943	2.48205	0.013063	0.0326589
apolpp	105808	0.833234	0.121339	6.86698	6.55761e-12	6.45925e-11
CG2310	246.612	0.831878	0.144412	5.76047	8.38807e-09	5.99189e-08
CG9686	25738	0.83158	0.0671475	12.3844	3.17531e-35	1.68211e-33
CG5835	918.743	0.831271	0.153819	5.40423	6.50887e-08	4.21056e-07
CG3829	1952.89	0.830878	0.181449	4.57913	4.66903e-06	2.3323e-05
yin	1096.56	0.830082	0.0902902	9.19348	3.80327e-20	7.34328e-19
ana3	140.386	0.829944	0.210746	3.93813	8.21205e-05	0.000330685
CG15083	369.517	0.826064	0.129206	6.39339	1.62247e-10	1.39347e-09
dimm	107.226	0.825549	0.231286	3.56938	0.000357826	0.00129751
CG8586	2024.44	0.824671	0.122827	6.7141	1.89236e-11	1.76994e-10
CHMP2B	888.887	0.821412	0.0907699	9.04939	1.43772e-19	2.66179e-18
Hey	58.7176	0.821012	0.291235	2.81906	0.00481638	0.0136154
wrapper	4549.75	0.820945	0.128219	6.40267	1.52687e-10	1.31315e-09
CG2493	2607.29	0.818922	0.0973904	8.40865	4.1477e-17	6.35409e-16
baf	1260.59	0.816513	0.075061	10.878	1.46755e-27	4.64897e-26
CG42588	1109.29	0.81553	0.072649	11.2256	3.05261e-29	1.08721e-27
CG16978	88.56	0.815257	0.2961	2.75331	0.00589956	0.0162975
CG6429	185.581	0.814764	0.22897	3.55838	0.000373143	0.00134841
CG1299	466.646	0.814213	0.137474	5.92267	3.16759e-09	2.38715e-08
Mtp	2121.08	0.813483	0.116603	6.97651	3.02611e-12	3.09434e-11
18SrRNA-Psi:CR41602	589.448	0.812615	0.178263	4.55853	5.15138e-06	2.56208e-05
Reg-2	710.475	0.812501	0.192469	4.22146	2.42722e-05	0.000107289
DNApol-eta	301.885	0.812331	0.137389	5.91265	3.36642e-09	2.52943e-08
GNBP2	499.511	0.811822	0.16202	5.01064	5.42495e-07	3.08933e-06
ball	203.878	0.807504	0.149569	5.39889	6.70555e-08	4.32019e-07
CG17224	1284.01	0.806954	0.140441	5.74586	9.14536e-09	6.48508e-08
Lip2	422.002	0.806742	0.220935	3.65149	0.000260722	0.000965398
CG1890	785.677	0.806103	0.110395	7.30202	2.83483e-13	3.19692e-12
CG31102	320.174	0.80592	0.143889	5.60098	2.13143e-08	1.44634e-07
CG10184	3171.12	0.804928	0.153232	5.25301	1.49632e-07	9.22974e-07
Cyp12a5	511.12	0.803703	0.129076	6.22658	4.76724e-10	3.93617e-09
CG4325	94.8906	0.803095	0.287023	2.79802	0.00514177	0.0144382
AhcyL2	442.755	0.802558	0.152938	5.2476	1.54096e-07	9.50044e-07
scra	93.3229	0.802056	0.233548	3.43422	0.000594257	0.00206005
CCT7	1306.98	0.800206	0.10239	7.81524	5.48589e-15	7.12318e-14
CG15864	119.419	0.798947	0.212142	3.76609	0.000165824	0.000634509
wisp	108.204	0.798302	0.206255	3.87047	0.000108627	0.000428796
CG7675	513.206	0.798294	0.177954	4.48597	7.2583e-06	3.51972e-05
CG31370	134.094	0.798114	0.179534	4.44549	8.76932e-06	4.19596e-05
CG5290	270.18	0.797085	0.344489	2.31382	0.0206778	0.0488671
IKKbeta	320.892	0.796308	0.154865	5.14197	2.71878e-07	1.6192e-06
Gagr	171.999	0.796096	0.321439	2.47666	0.0132618	0.0331033
scb	1210.89	0.795594	0.0943319	8.43399	3.34067e-17	5.16166e-16
BomS4	890.651	0.79536	0.16524	4.81335	1.4842e-06	7.94259e-06
Tret1-1	9938.6	0.794684	0.0894062	8.88846	6.19592e-19	1.09256e-17
Taldo	7660.59	0.794385	0.137288	5.78626	7.19727e-09	5.1794e-08
Mf	1234.85	0.79384	0.150683	5.26826	1.37721e-07	8.53683e-07
Pvf1	161.024	0.792687	0.226898	3.49358	0.000476594	0.00168269
lncRNA:CR44268	52.8171	0.792644	0.29476	2.68912	0.00716416	0.0194249
CG11655	641.724	0.792442	0.122913	6.44716	1.13962e-10	9.92287e-10
CG6638	337.662	0.790074	0.200239	3.94566	7.95808e-05	0.000321485
CG9743	1460.74	0.78889	0.0804577	9.80502	1.07123e-22	2.47819e-21
Act87E	169.453	0.788889	0.300378	2.62632	0.00863129	0.0227616
raw	1798.18	0.788233	0.125977	6.25694	3.926e-10	3.26726e-09
Irp-1B	4825.96	0.787965	0.10878	7.24367	4.36702e-13	4.82131e-12
Desat1	70274.7	0.78684	0.0899299	8.74948	2.14347e-18	3.62263e-17
pain	952.718	0.784706	0.104455	7.51241	5.80472e-14	6.95683e-13
vret	50.7997	0.784499	0.321659	2.43892	0.0147313	0.0363687
spz	679.4	0.782846	0.108431	7.21974	5.2088e-13	5.71563e-12
Idgf3	5246.19	0.780871	0.0707222	11.0414	2.41299e-28	7.96413e-27
CG31759	107.059	0.780243	0.24899	3.13363	0.00172656	0.0054394
Rab23	101.703	0.779602	0.270042	2.88696	0.00388983	0.0112406
CG32521	25284.4	0.77954	0.0642069	12.1411	6.39881e-34	3.09104e-32
CG31076	54.2732	0.779299	0.29399	2.65077	0.00803084	0.0214156
sofe	89.7199	0.778495	0.233793	3.32984	0.000868949	0.00290834
pnr	75.3397	0.777211	0.273261	2.8442	0.00445226	0.0126771
eIF2beta	2229.35	0.776913	0.0628799	12.3555	4.54874e-35	2.37969e-33
CG6357	7567.51	0.776344	0.103196	7.52299	5.35386e-14	6.44098e-13
Magi	546.708	0.776056	0.107217	7.23815	4.54848e-13	5.01288e-12
CG30159	678.334	0.773354	0.101417	7.62549	2.431e-14	3.00786e-13
Hen1	222.29	0.772917	0.152018	5.08436	3.68861e-07	2.15505e-06
IM4	35217.1	0.77287	0.264787	2.91884	0.00351339	0.0102682
CG3831	210.483	0.772082	0.161939	4.76774	1.86307e-06	9.84477e-06
Pcyt2	6461.77	0.771533	0.0860422	8.9669	3.04968e-19	5.49291e-18
mthl15	48.6406	0.771162	0.301138	2.56083	0.0104424	0.0269734
CG32191	336.575	0.770601	0.199556	3.86159	0.000112654	0.000442886
Lfg	204.021	0.770213	0.265073	2.90566	0.00366481	0.0106637
CG8908	154.365	0.770137	0.240421	3.20328	0.00135871	0.00437583
CG9967	129.474	0.769628	0.219237	3.51048	0.000447294	0.00159128
GstO3	532.312	0.769545	0.128953	5.96763	2.40718e-09	1.84834e-08
CG30466	338.129	0.769495	0.139195	5.52817	3.23592e-08	2.16094e-07
AspRS	1855.8	0.769114	0.0649618	11.8395	2.43933e-32	1.06052e-30
CG14864	192.403	0.768037	0.167418	4.58754	4.48502e-06	2.2475e-05
sls	658.302	0.767401	0.16912	4.53761	5.68952e-06	2.8044e-05
Tdc1	109.58	0.76674	0.254921	3.00775	0.00263186	0.00794409
RhoGAP54D	111.996	0.766466	0.233365	3.28441	0.00102196	0.00337301
Naprt	3302.99	0.766324	0.0760078	10.0822	6.62434e-24	1.65059e-22
Archease	291.794	0.765304	0.149136	5.13159	2.87305e-07	1.70543e-06
7SLRNA:CR32864	105.935	0.765115	0.260687	2.93499	0.00333559	0.00981907
sta	43003.1	0.764552	0.102147	7.48485	7.16283e-14	8.51169e-13
CG4951	449.173	0.762495	0.173566	4.39312	1.11737e-05	5.24489e-05
Rac2	1725.94	0.759756	0.110246	6.89145	5.52279e-12	5.4871e-11
CG6767	13965.7	0.759565	0.0778951	9.75113	1.8243e-22	4.16682e-21
Galk	4500.32	0.759408	0.103456	7.34042	2.1292e-13	2.43381e-12
spn-A	246.984	0.758445	0.180995	4.19042	2.78433e-05	0.000122019
Had1	3345.35	0.757165	0.159106	4.75887	1.94677e-06	1.02698e-05
mbl	39743.4	0.756871	0.060538	12.5024	7.24223e-36	3.98734e-34
aqz	39292.9	0.756164	0.0695225	10.8765	1.49116e-27	4.71191e-26
CG31326	2835.97	0.753689	0.139852	5.3892	7.07727e-08	4.54329e-07
Dif	3503.55	0.749174	0.0546379	13.7116	8.64881e-43	6.99002e-41
Fkbp14	2046.83	0.749033	0.093319	8.02658	1.00226e-15	1.4025e-14
Phs	116.96	0.747571	0.191679	3.90011	9.61494e-05	0.000382655
CG7322	1288.97	0.747074	0.166206	4.49487	6.96132e-06	3.38221e-05
Mrp4	668.79	0.744754	0.0937665	7.94264	1.97918e-15	2.7006e-14
CG10433	32612.4	0.744466	0.126954	5.86407	4.51647e-09	3.32033e-08
dap	319.126	0.743825	0.159246	4.67091	2.99866e-06	1.53534e-05
CG32195	437.418	0.742929	0.145147	5.11848	3.08013e-07	1.81924e-06
Mthfs	982.465	0.742388	0.142928	5.19413	2.05682e-07	1.24735e-06
CG3663	266.625	0.741218	0.213258	3.4757	0.00050953	0.00178995
CG5059	5817.67	0.740648	0.0789949	9.3759	6.85885e-21	1.40156e-19
Gr28b	67.7057	0.739925	0.277561	2.66581	0.00768025	0.0206071
Mccc1	398.452	0.73816	0.142844	5.1676	2.37114e-07	1.42766e-06
CG10345	142.283	0.738005	0.229208	3.21981	0.00128276	0.00415651
kermit	220.321	0.737417	0.160058	4.60718	4.08164e-06	2.05517e-05
lncRNA:CR32582	54.5944	0.7373	0.294572	2.50296	0.0123161	0.0310643
UGP	6055.78	0.735689	0.103304	7.1216	1.06684e-12	1.14377e-11
IM14	2942.52	0.735201	0.297048	2.47503	0.0133227	0.033229
Obp57b	97.2843	0.735188	0.266715	2.75646	0.00584309	0.0161592
CG7523	1234.21	0.734456	0.0811661	9.04879	1.44555e-19	2.67235e-18
Syb	2172.07	0.731206	0.0801484	9.12315	7.29699e-20	1.37725e-18
CG10960	10267.3	0.730853	0.0761877	9.59279	8.57324e-22	1.86364e-20
CG3700	531.494	0.730808	0.099499	7.34488	2.05947e-13	2.36914e-12
CG3014	80.4564	0.728895	0.250392	2.91102	0.00360253	0.0104922
yellow-f2	761.199	0.728598	0.148903	4.89311	9.92532e-07	5.45028e-06
Tsp42En	149.817	0.728024	0.204161	3.56594	0.000362557	0.00131241
mtSSB	426.049	0.726721	0.133211	5.45542	4.88564e-08	3.21661e-07
cv-d	4282.84	0.72662	0.0688352	10.5559	4.7688e-26	1.34508e-24
CG6701	1673.53	0.725995	0.0830773	8.73879	2.35624e-18	3.97159e-17
fus	1659.04	0.725705	0.103379	7.01985	2.22104e-12	2.31238e-11
CG13185	803.345	0.724309	0.0979741	7.39286	1.43706e-13	1.66683e-12
Hrb87F	3936.46	0.722857	0.0929097	7.78021	7.24042e-15	9.31502e-14
CG5597	118.761	0.722627	0.289077	2.49977	0.0124273	0.0312991
CG2694	231.657	0.722304	0.149787	4.82222	1.41969e-06	7.61681e-06
Sox14	648.66	0.722053	0.153216	4.71264	2.44529e-06	1.26978e-05
lectin-46Cb	173.961	0.721049	0.214459	3.36218	0.000773293	0.00261596
Frl	2819.77	0.720286	0.0961904	7.48813	6.98632e-14	8.30976e-13
lost	13123.1	0.720011	0.0517415	13.9156	5.0963e-44	4.37103e-42
28SrRNA-Psi:CR40596	120.39	0.719544	0.251465	2.86141	0.00421755	0.0120825
CG34120	578.989	0.719158	0.216916	3.31537	0.000915226	0.00305027
Pepck2	3210.52	0.719129	0.134612	5.34221	9.18178e-08	5.80561e-07
Cyp6a9	1141.79	0.712963	0.115249	6.18629	6.15972e-10	5.00397e-09
Hex-C	1617.54	0.710206	0.156019	4.55206	5.31233e-06	2.63692e-05
CG1092	784.629	0.710177	0.146951	4.83274	1.34667e-06	7.2466e-06
atilla	1037.53	0.710085	0.158949	4.46739	7.91806e-06	3.81762e-05
7SLRNA:CR42652	350.4	0.709686	0.173066	4.10066	4.11977e-05	0.000175599
CG14401	484.595	0.70903	0.105905	6.69493	2.15773e-11	2.00773e-10
RhoL	450.418	0.708164	0.154167	4.59348	4.35916e-06	2.18791e-05
CR18228	758.193	0.706234	0.139461	5.06403	4.10477e-07	2.38523e-06
CG8206	2860.24	0.702983	0.104162	6.74892	1.48945e-11	1.40984e-10
dgt6	162.732	0.70276	0.187824	3.74158	0.000182866	0.000694449
UK114	2437.4	0.702154	0.157271	4.4646	8.02184e-06	3.8647e-05
DJ-1alpha	329.724	0.701478	0.129878	5.40105	6.62537e-08	4.27714e-07
shot	33343.6	0.70085	0.0722463	9.70085	2.9901e-22	6.72e-21
sev	3173.16	0.699808	0.0673825	10.3856	2.88304e-25	7.78358e-24
CG13086	345.968	0.696934	0.174618	3.9912	6.5741e-05	0.000270164
l(3)05822	3522.94	0.696823	0.0608771	11.4464	2.45161e-30	9.28225e-29
prage	617.616	0.695929	0.117404	5.92763	3.0734e-09	2.3245e-08
CG10916	731.834	0.69567	0.102082	6.8148	9.43974e-12	9.15509e-11
Gpb5	574.636	0.694826	0.130615	5.31966	1.03963e-07	6.53097e-07
Gbp1	582.628	0.694746	0.136137	5.10329	3.33802e-07	1.96113e-06
wdn	972.191	0.694473	0.0819345	8.47595	2.33179e-17	3.63401e-16
CG5613	180.41	0.694231	0.208231	3.33395	0.000856212	0.00286876
CG4306	534.681	0.69398	0.202719	3.42337	0.000618503	0.00213939
ced-6	8840.85	0.693051	0.0821623	8.43515	3.30774e-17	5.12334e-16
lncRNA:CR44662	290.948	0.692713	0.147804	4.68671	2.77638e-06	1.42701e-05
Mp	6978.24	0.692704	0.0768723	9.01111	2.03984e-19	3.72729e-18
SREBP	9218.94	0.692005	0.0741291	9.33513	1.00864e-20	2.04782e-19
CG10663	93.2568	0.691694	0.270883	2.55348	0.0106653	0.0274761
Gyc76C	1558.71	0.691196	0.141676	4.87872	1.06776e-06	5.84051e-06
nop5	548.438	0.690241	0.119779	5.76262	8.2818e-09	5.92268e-08
CG11407	3515.79	0.689442	0.274468	2.51193	0.0120075	0.0304118
ana1	601.279	0.688726	0.10542	6.53317	6.43923e-11	5.75786e-10
Dscam4	7918.25	0.688619	0.0833339	8.26337	1.41621e-16	2.1056e-15
Cenp-C	201.845	0.687319	0.166575	4.12618	3.68838e-05	0.000158659
CG1542	452.274	0.687282	0.105771	6.49781	8.1495e-11	7.21551e-10
LeuRS	1307.63	0.687048	0.106246	6.46658	1.00243e-10	8.78296e-10
CG4496	83.207	0.686539	0.241566	2.84204	0.0044826	0.0127519
pre-lola-G	101.405	0.686509	0.223258	3.07496	0.00210529	0.00650259
Indy	4028.47	0.686092	0.0978766	7.00977	2.38715e-12	2.469e-11
Lip3	91.5833	0.685963	0.256625	2.67302	0.00751716	0.0202383
Uhg2	369.993	0.685947	0.119227	5.75329	8.75236e-09	6.22741e-08
CG12012	1145.98	0.685356	0.0781618	8.76843	1.81177e-18	3.09104e-17
CG11425	479.078	0.685249	0.139025	4.92898	8.26612e-07	4.58712e-06
Samuel	367.102	0.684781	0.136851	5.00386	5.61938e-07	3.19572e-06
Cse1	794.814	0.684311	0.106459	6.42791	1.29366e-10	1.121e-09
CG7544	156.713	0.68429	0.207022	3.30539	0.000948438	0.00315595
Urm1	187.16	0.683596	0.182218	3.75152	0.000175767	0.000669306
foxo	1529	0.682498	0.0833736	8.18602	2.70003e-16	3.95378e-15
Cpr72Ec	24383.6	0.681385	0.226146	3.01304	0.00258645	0.00782577
Tep4	3481.54	0.680026	0.0928216	7.32617	2.36829e-13	2.68762e-12
CG31705	30348.8	0.679249	0.0716282	9.48298	2.47117e-21	5.20143e-20
Caf1-180	134.58	0.678272	0.247615	2.73922	0.00615846	0.0169496
Obp99c	18098.4	0.677213	0.239237	2.83072	0.0046444	0.0131854
wupA	348.711	0.67719	0.222686	3.04101	0.00235783	0.00719446
CG14695	114.82	0.676421	0.243047	2.78309	0.0053844	0.0150406
puc	2119.85	0.675395	0.110905	6.08988	1.12995e-09	8.98261e-09
CG1774	690.413	0.6742	0.164698	4.09355	4.24822e-05	0.000180585
lncRNA:CR45267	331.839	0.672963	0.139766	4.81492	1.47259e-06	7.88718e-06
28SrRNA-Psi:CR45859	386.141	0.672752	0.214018	3.14344	0.00166974	0.00528018
ci	973.013	0.672737	0.0920213	7.31067	2.65819e-13	3.00848e-12
cer	1042.5	0.671102	0.135137	4.96608	6.83215e-07	3.83184e-06
ry	2094.57	0.671044	0.0715123	9.38362	6.37445e-21	1.30894e-19
be	803.573	0.671011	0.0810482	8.27916	1.2405e-16	1.84926e-15
Timp	3504.11	0.670763	0.0753835	8.89801	5.68581e-19	1.00542e-17
CG30357	90.7693	0.670427	0.255348	2.62555	0.00865103	0.0228089
NPF	2437.73	0.668725	0.0852722	7.84224	4.42591e-15	5.78857e-14
REPTOR	5336.57	0.668495	0.10496	6.36905	1.90205e-10	1.62363e-09
Hmgcl	238.795	0.667957	0.179131	3.72887	0.000192341	0.000726494
CG15362	92.6914	0.66779	0.278091	2.40134	0.0163352	0.0398518
Agpat2	1104.46	0.667046	0.102317	6.51942	7.05807e-11	6.28447e-10
AlaRS	1119.88	0.66333	0.0773971	8.57048	1.03053e-17	1.64885e-16
EndoGI	1134.76	0.661378	0.0734319	9.00668	2.12395e-19	3.87536e-18
Myd88	1156.08	0.660078	0.107264	6.15375	7.56715e-10	6.09627e-09
CG9114	155.867	0.659835	0.203002	3.25039	0.00115247	0.00377118
CG18171	286.32	0.65934	0.169521	3.88942	0.000100484	0.000399151
CG15096	7192.48	0.659036	0.0969503	6.79767	1.06325e-11	1.0241e-10
GstD9	3902.7	0.658519	0.0772557	8.52389	1.54289e-17	2.44074e-16
Mocs1	991.143	0.658263	0.105249	6.25433	3.9923e-10	3.32024e-09
CG11034	151.407	0.657536	0.195051	3.37109	0.000748708	0.00253892
CG10376	1523.74	0.657024	0.0819158	8.02072	1.05126e-15	1.4678e-14
CG3301	1376.39	0.65579	0.149105	4.39818	1.09161e-05	5.13354e-05
Oseg4	70.886	0.655739	0.256204	2.55944	0.0104841	0.0270647
Sodh-2	728.935	0.655535	0.135451	4.83965	1.30071e-06	7.02325e-06
CG7744	148.954	0.655069	0.184473	3.55102	0.00038374	0.00138195
CG2736	6087.71	0.651089	0.137941	4.72007	2.35761e-06	1.2288e-05
Nph	993.66	0.651044	0.1165	5.58838	2.29204e-08	1.55363e-07
CG13887	2972.06	0.650711	0.0488139	13.3304	1.53992e-40	1.1288e-38
CG42806	422.766	0.649801	0.13242	4.90714	9.24144e-07	5.09917e-06
yps	14336.1	0.649393	0.0877738	7.39848	1.37751e-13	1.59923e-12
Uhg1	657.899	0.647847	0.11129	5.82124	5.84132e-09	4.23261e-08
cher	984.246	0.647828	0.143182	4.52449	6.05407e-06	2.96541e-05
CG10103	2514.76	0.647258	0.086834	7.45397	9.05758e-14	1.06429e-12
CG17646	7249.41	0.647053	0.0816414	7.92555	2.27143e-15	3.06291e-14
CG7800	549.24	0.646807	0.103935	6.22317	4.87203e-10	4.01481e-09
CCT1	1464.77	0.645075	0.0878766	7.34069	2.12488e-13	2.43329e-12
CG32641	329.077	0.644634	0.147851	4.36004	1.3004e-05	6.03217e-05
CG7059	478.478	0.644577	0.153559	4.19758	2.6978e-05	0.000118391
Gli	1289.21	0.644454	0.113046	5.70079	1.1925e-08	8.34816e-08
Pvr	1970.28	0.644194	0.0714591	9.01486	1.97124e-19	3.61242e-18
Ntan1	3003.21	0.644098	0.0563131	11.4378	2.70652e-30	1.02167e-28
CycD	221.907	0.644022	0.189107	3.40559	0.000660206	0.00226623
Prm	280.698	0.643885	0.222113	2.89891	0.00374461	0.0108708
ifc	1668.36	0.643697	0.0773353	8.32346	8.543e-17	1.28532e-15
QC	588.303	0.643663	0.147923	4.35135	1.353e-05	6.25088e-05
CG10864	88.4604	0.643249	0.253063	2.54185	0.0110266	0.0282913
Trissin	2484.85	0.640332	0.093736	6.83123	8.41905e-12	8.21574e-11
Tsp42Ef	2102	0.639679	0.0809064	7.90641	2.64926e-15	3.56096e-14
Axs	315.151	0.638876	0.151654	4.21271	2.5232e-05	0.000111187
POSH	448.488	0.637873	0.111066	5.74318	9.29169e-09	6.57405e-08
CG11168	606.804	0.636768	0.0953571	6.67771	2.42697e-11	2.24664e-10
Mis12	400.484	0.636423	0.154427	4.12118	3.7694e-05	0.000161868
hdc	6325.67	0.63579	0.0933993	6.80723	9.94981e-12	9.62018e-11
CG10344	113.317	0.635738	0.195922	3.24485	0.00117511	0.0038383
SPE	2181.67	0.635615	0.161853	3.92711	8.59713e-05	0.000345199
CG10031	642.096	0.632991	0.143803	4.40179	1.0736e-05	5.05263e-05
hoip	363.289	0.631795	0.149107	4.23718	2.26345e-05	0.000100804
Uhg3	301.988	0.631733	0.154302	4.09412	4.23778e-05	0.000180202
CG8191	69.7052	0.628684	0.24959	2.51886	0.0117735	0.0298792
mdlc	132.231	0.627656	0.264026	2.37725	0.0174422	0.0422013
Jafrac2	290.177	0.627562	0.155425	4.0377	5.39774e-05	0.000224632
by	1850.86	0.627059	0.0822273	7.62592	2.42295e-14	3.00084e-13
for	4666.82	0.62658	0.106573	5.87936	4.11856e-09	3.04913e-08
CG11180	547.626	0.625931	0.105054	5.95816	2.55093e-09	1.95514e-08
E(spl)mbeta-HLH	144.853	0.625722	0.174764	3.58038	0.000343098	0.00124698
Egfr	1955.63	0.625527	0.1219	5.13148	2.87468e-07	1.7056e-06
CG9372	906.13	0.624849	0.149526	4.17886	2.92976e-05	0.000127903
CG17108	100224	0.624614	0.13558	4.60697	4.08586e-06	2.05647e-05
U3-55K	142.927	0.624067	0.199114	3.13423	0.00172308	0.00543114
bgm	2586.6	0.623664	0.165668	3.76453	0.000166863	0.000637905
CG10237	463.641	0.623579	0.178251	3.49832	0.000468197	0.00165722
CG5793	2881.32	0.623105	0.110017	5.6637	1.48146e-08	1.0291e-07
Ldsdh1	2023.94	0.622879	0.134092	4.64515	3.39826e-06	1.72763e-05
CG4038	316.347	0.620776	0.131157	4.73308	2.21141e-06	1.15787e-05
Cyp9b1	138.014	0.620233	0.232105	2.67221	0.00753539	0.0202745
asRNA:CR44998	250	0.618568	0.188276	3.28543	0.00101826	0.00336254
Sf3b3	712.694	0.618096	0.0983793	6.28278	3.32572e-10	2.78795e-09
CG12116	4235.99	0.617039	0.144243	4.27777	1.88772e-05	8.50621e-05
sut1	470.309	0.616272	0.209153	2.94651	0.00321378	0.00949376
Nop60B	751.083	0.615517	0.0962956	6.39195	1.63782e-10	1.40569e-09
l(1)G0193	4894.95	0.614293	0.0514148	11.9478	6.66867e-33	2.98151e-31
Adi1	2014.68	0.613147	0.112561	5.44723	5.11605e-08	3.35255e-07
Nepl18	2149.77	0.612674	0.183072	3.34663	0.000817998	0.00275463
CG11400	1614.34	0.612559	0.148793	4.11684	3.84095e-05	0.000164773
CG8199	438.865	0.611868	0.151817	4.0303	5.57065e-05	0.000231416
zld	1715.75	0.611794	0.0919852	6.651	2.91106e-11	2.66928e-10
SH3PX1	1105.91	0.610882	0.076833	7.95078	1.85338e-15	2.53717e-14
CG10469	135.147	0.610618	0.192851	3.16628	0.00154404	0.00491845
asRNA:CR43259	681.443	0.610192	0.103324	5.90559	3.51379e-09	2.63544e-08
loj	536.827	0.608926	0.126715	4.80546	1.54396e-06	8.2449e-06
Sk1	484.302	0.608191	0.117767	5.16436	2.41262e-07	1.44987e-06
Mal-A5	4113.02	0.608065	0.0853808	7.1218	1.06525e-12	1.14303e-11
Dh44-R2	1715.22	0.607623	0.0736093	8.2547	1.52279e-16	2.2614e-15
RPA2	192.136	0.607521	0.215003	2.82564	0.00471866	0.0133662
Ugt49B1	2040.62	0.606903	0.0842795	7.20108	5.97377e-13	6.52663e-12
yip2	3245.17	0.60633	0.110912	5.46675	4.58361e-08	3.0225e-07
CG6040	3073.6	0.604143	0.106824	5.65549	1.55401e-08	1.07654e-07
Ids	740.143	0.600805	0.114011	5.26972	1.36631e-07	8.47343e-07
CG17597	482.106	0.600271	0.146229	4.105	4.04324e-05	0.000172745
gbb	884.769	0.59915	0.0878356	6.82126	9.02424e-12	8.77914e-11
CG7470	14507.6	0.598652	0.09947	6.01842	1.76133e-09	1.37674e-08
CG9928	6187.03	0.598369	0.226832	2.63794	0.00834103	0.0221192
Art8	109.042	0.597988	0.206586	2.89462	0.00379616	0.0110028
RpS27	23177	0.597632	0.0928087	6.43939	1.19953e-10	1.04086e-09
HDAC1	1595.37	0.597605	0.0803953	7.43333	1.05894e-13	1.23736e-12
CG9336	1882.32	0.597369	0.0838245	7.12642	1.03012e-12	1.10817e-11
CG4594	225.905	0.597039	0.198112	3.01365	0.00258127	0.00781573
Mccc2	478.215	0.596672	0.15349	3.88738	0.000101332	0.000402139
l(2)k09022	440.833	0.596165	0.13767	4.33038	1.48852e-05	6.83691e-05
Dpit47	600.645	0.594917	0.0863844	6.88686	5.7038e-12	5.65358e-11
CdGAPr	4173.28	0.594467	0.0971702	6.11779	9.48798e-10	7.58557e-09
Unr	34304.8	0.59334	0.0769307	7.71265	1.23232e-14	1.55683e-13
28SrRNA-Psi:CR40741	347.773	0.593042	0.237598	2.49599	0.0125606	0.0316047
eIF6	810.706	0.59299	0.0980723	6.04646	1.48066e-09	1.16749e-08
path	11420.4	0.592387	0.077312	7.6623	1.82637e-14	2.27763e-13
CG11417	533.385	0.591657	0.100233	5.90283	3.57316e-09	2.67679e-08
CG10939	299.528	0.591116	0.146858	4.0251	5.6951e-05	0.000235964
CG31548	1504.34	0.590704	0.128778	4.58699	4.49692e-06	2.25078e-05
CG6770	29896.6	0.589886	0.112694	5.23441	1.6551e-07	1.01644e-06
Cyp6a23	1191.65	0.589834	0.11756	5.0173	5.24025e-07	2.99226e-06
Imp	3959.5	0.589686	0.0865882	6.81024	9.74381e-12	9.43548e-11
alpha-Est7	4682.11	0.588661	0.13187	4.46393	8.04695e-06	3.87532e-05
CG6066	313.601	0.588299	0.149853	3.92583	8.643e-05	0.00034682
Ipk2	261.062	0.588289	0.173975	3.38146	0.000721017	0.00245161
Hydr2	4705.6	0.587893	0.122423	4.80216	1.56962e-06	8.3713e-06
CG12112	110.053	0.587759	0.189311	3.10473	0.00190451	0.00593816
pyx	147.313	0.587754	0.192261	3.05707	0.00223516	0.00687171
CG16953	7851.18	0.586664	0.0530205	11.0649	1.85764e-28	6.21251e-27
CG14400	282.044	0.58654	0.23239	2.52394	0.0116047	0.0295102
bowl	272.258	0.585521	0.17004	3.44344	0.000574363	0.00199382
Sps2	1045.01	0.585457	0.082617	7.08639	1.37654e-12	1.46212e-11
CG17574	1688.19	0.585099	0.0888303	6.58671	4.49683e-11	4.07591e-10
RpS29	38728.8	0.584741	0.0892248	6.55356	5.61796e-11	5.05216e-10
Dscam3	6506.81	0.584619	0.0822839	7.10491	1.20401e-12	1.28319e-11
CG9449	338.28	0.584528	0.211775	2.76014	0.00577774	0.0160129
CG9302	416.239	0.584219	0.108649	5.37712	7.56874e-08	4.83418e-07
DNAlig1	145.33	0.584139	0.173234	3.37197	0.000746322	0.00253151
Iris	2156.88	0.581851	0.155834	3.73379	0.000188622	0.000714158
CG34331	1703.31	0.581379	0.142516	4.07939	4.51535e-05	0.000191103
Hsp26	544.768	0.580749	0.244953	2.37086	0.0177469	0.0428399
CG31937	1256.78	0.58061	0.112762	5.14897	2.61919e-07	1.56728e-06
GstZ1	209.212	0.580403	0.184257	3.14997	0.00163287	0.00517137
CG18596	580.964	0.580243	0.104661	5.54403	2.95584e-08	1.98441e-07
SAK	202.096	0.580164	0.164042	3.53668	0.000405195	0.00145464
TrpA1	160.348	0.580079	0.220362	2.63239	0.00847874	0.0224015
AnxB11	1931.08	0.579179	0.0773956	7.48336	7.24456e-14	8.6007e-13
lncRNA:CR45251	138.554	0.578887	0.209937	2.75743	0.00582576	0.0161183
SP1029	3217.72	0.578301	0.0752075	7.6894	1.47823e-14	1.85448e-13
CG10932	1577.85	0.577494	0.138288	4.17603	2.96643e-05	0.000129414
mgl	10875.6	0.576215	0.0928034	6.20898	5.33286e-10	4.36602e-09
Zip48C	334.703	0.576168	0.1536	3.75108	0.000176074	0.000670273
Dsk	4401.18	0.576001	0.112009	5.14247	2.71145e-07	1.61569e-06
Mur2B	1604.16	0.575956	0.0744145	7.73983	9.95459e-15	1.26392e-13
Det	203.328	0.575057	0.213928	2.68809	0.00718624	0.0194764
CG13895	901.727	0.574685	0.0914882	6.28152	3.35283e-10	2.8088e-09
CG34376	1802.64	0.573928	0.0995116	5.76744	8.04828e-09	5.75895e-08
CG40470	4311.28	0.573511	0.106684	5.37578	7.62519e-08	4.8653e-07
Ibf1	240.274	0.57336	0.14513	3.95067	7.79313e-05	0.000315327
Ppt2	1350.05	0.573238	0.116793	4.90815	9.19378e-07	5.08177e-06
CG32032	3514.55	0.572936	0.076945	7.44605	9.61771e-14	1.12591e-12
CrzR	702.739	0.571468	0.0936125	6.10461	1.03051e-09	8.21285e-09
CG31674	165.763	0.571279	0.202248	2.82465	0.00473323	0.0134014
rumi	163.051	0.571164	0.1763	3.23973	0.00119641	0.00389979
CG8839	2066.96	0.571038	0.0697849	8.18283	2.77243e-16	4.05508e-15
CG30285	1129.81	0.569155	0.0881329	6.45792	1.06151e-10	9.27481e-10
Orct2	431.523	0.569053	0.186136	3.05719	0.00223425	0.00687059
CG15201	23778.3	0.568721	0.0875756	6.49405	8.35591e-11	7.39308e-10
Mcr	2013.46	0.568673	0.0587023	9.6874	3.41088e-22	7.62488e-21
Arc42	892.125	0.568549	0.128269	4.43248	9.31569e-06	4.44222e-05
CG12947	115.405	0.568157	0.208313	2.72742	0.00638324	0.0175337
CG31689	5434.22	0.567969	0.106427	5.3367	9.46542e-08	5.97596e-07
l(1)G0469	1811.08	0.567037	0.117231	4.83693	1.31861e-06	7.11382e-06
NimC2	205.327	0.566458	0.171159	3.30954	0.000934503	0.00311123
CG30148	118.505	0.56622	0.201823	2.80552	0.00502348	0.0141407
Tmc	124.731	0.566103	0.233433	2.42511	0.0153035	0.0375822
cathD	22569.4	0.566063	0.0708582	7.98867	1.36403e-15	1.88985e-14
mthl5	197.046	0.565762	0.161125	3.51133	0.00044587	0.00158666
CG4991	1548.72	0.5657	0.0772684	7.32124	2.45693e-13	2.7832e-12
CG10467	451.42	0.565431	0.120195	4.70429	2.54755e-06	1.31908e-05
FucTB	214.77	0.565001	0.168949	3.34421	0.00082516	0.00277726
Nipped-A	5874.95	0.564938	0.10031	5.63193	1.78203e-08	1.2244e-07
Gbp3	1765.89	0.56474	0.151504	3.72757	0.000193334	0.000730027
beta-Man	4077.1	0.564247	0.0792809	7.11706	1.10254e-12	1.18104e-11
SiaT	1364.94	0.562521	0.084291	6.67356	2.49673e-11	2.30783e-10
CG12171	799.889	0.562368	0.1117	5.03462	4.78786e-07	2.75013e-06
mst	140.627	0.562171	0.19988	2.81254	0.00491522	0.0138669
CG43114	1740.96	0.561999	0.165193	3.40207	0.000668769	0.00229188
CG8401	503.923	0.561881	0.145444	3.86321	0.000111909	0.000440644
Acox57D-p	645.556	0.56142	0.147206	3.81383	0.000136832	0.000530172
CG31199	183.65	0.560877	0.220237	2.5467	0.0108746	0.0279475
sv	187.047	0.560789	0.209673	2.67458	0.0074822	0.0201701
CG7720	973.112	0.560738	0.1412	3.97123	7.15036e-05	0.000291753
emp	1307.74	0.560584	0.112092	5.00112	5.69994e-07	3.23424e-06
disco-r	1086.99	0.560462	0.0978118	5.73001	1.00426e-08	7.0894e-08
Cp190	4178.71	0.5602	0.0685378	8.1736	2.9933e-16	4.36799e-15
Nup98-96	2280.73	0.559063	0.0748274	7.47137	7.93652e-14	9.38683e-13
Spn77Ba	1490.85	0.558475	0.0760818	7.34046	2.12869e-13	2.43381e-12
Vta1	2565.39	0.558047	0.0720849	7.74152	9.82336e-15	1.24978e-13
lncRNA:CR46194	511.531	0.557321	0.117877	4.728	2.2674e-06	1.18521e-05
CG11885	236.824	0.556845	0.15404	3.61493	0.000300425	0.00110205
CG10512	1578.94	0.556652	0.127253	4.37436	1.2179e-05	5.68369e-05
RpLP1	28282.9	0.556379	0.0728631	7.63595	2.24153e-14	2.78162e-13
Hf	1207.98	0.555275	0.145019	3.82899	0.000128669	0.000501161
asrij	838.643	0.554802	0.129019	4.30016	1.70676e-05	7.74897e-05
SmF	263.807	0.554585	0.153763	3.60675	0.00031006	0.00113541
D2hgdh	6940.29	0.552763	0.126823	4.35853	1.30936e-05	6.06706e-05
grh	469.752	0.552374	0.132346	4.17372	2.9966e-05	0.000130685
CG15412	175.398	0.551761	0.187008	2.95047	0.00317296	0.00939518
CG1698	238.218	0.551016	0.179099	3.07661	0.00209369	0.00646833
GILT3	611.846	0.550968	0.139071	3.96177	7.43968e-05	0.000302286
zormin	2628.19	0.550861	0.0811347	6.78946	1.12555e-11	1.07833e-10
CG1113	210.873	0.550744	0.16206	3.3984	0.000677807	0.00231951
Elp1	1166.27	0.550469	0.0699818	7.86589	3.6647e-15	4.85341e-14
CG6686	2915.57	0.550322	0.075395	7.29918	2.89524e-13	3.25921e-12
CG5160	235.817	0.550298	0.194041	2.83599	0.00456833	0.0129812
RpL27A	32652.8	0.550207	0.103602	5.31078	1.09154e-07	6.85025e-07
Xbp1	13966.3	0.549137	0.0660766	8.31061	9.52095e-17	1.42905e-15
Nipped-B	8024	0.548947	0.0917258	5.98465	2.16851e-09	1.67323e-08
sPLA2	1173.1	0.548707	0.180782	3.03519	0.00240382	0.00732062
Cypl	239.264	0.548058	0.144929	3.78155	0.000155853	0.000598171
RpL37a	33478.3	0.548047	0.0901268	6.08084	1.19552e-09	9.47993e-09
CG3603	387.836	0.547913	0.14039	3.90279	9.50906e-05	0.0003788
mys	2784.79	0.547565	0.0811265	6.74952	1.48338e-11	1.40514e-10
CG13055	527.016	0.547225	0.143003	3.82667	0.000129889	0.000505564
CG3376	2379.04	0.546737	0.129534	4.22079	2.43452e-05	0.000107511
Fancm	453.506	0.545916	0.147081	3.71167	0.000205895	0.000773286
obe	808.985	0.54556	0.0845083	6.45569	1.07725e-10	9.40575e-10
Tps1	14560	0.545514	0.13155	4.14683	3.37108e-05	0.000145706
HEATR2	142.41	0.545012	0.223719	2.43614	0.0148449	0.0365985
CG6310	257.144	0.544626	0.192887	2.82356	0.00474939	0.0134442
Mps1	153.206	0.544224	0.188794	2.88263	0.00394369	0.0113728
CG13096	390.509	0.544002	0.123733	4.39657	1.09977e-05	5.16804e-05
ZnT86D	752.142	0.542178	0.0865624	6.26343	3.76603e-10	3.14243e-09
tn	198.322	0.541966	0.190307	2.84785	0.0044016	0.0125527
Sam-S	11738.4	0.541558	0.0626039	8.65055	5.12519e-18	8.42482e-17
CG3902	7632.59	0.540505	0.149502	3.61538	0.000299908	0.00110048
CG8132	410.498	0.540056	0.130208	4.14763	3.35937e-05	0.00014525
CG33493	1003.85	0.538896	0.144239	3.73614	0.000186868	0.000708369
chic	12318	0.538768	0.0535704	10.0572	8.53907e-24	2.10686e-22
SKIP	2774.92	0.538501	0.0798818	6.74122	1.57061e-11	1.48109e-10
trx	7117.48	0.538186	0.102326	5.2595	1.44444e-07	8.92719e-07
l(1)G0320	6782.06	0.538102	0.0582944	9.23077	2.68698e-20	5.228e-19
CG17187	341.365	0.538043	0.14875	3.61709	0.000297939	0.00109421
CG18249	315.532	0.537474	0.178463	3.01168	0.00259806	0.00785523
wtrw	10384.7	0.537238	0.0990864	5.42191	5.89641e-08	3.83403e-07
CG14621	1567.8	0.537166	0.0665322	8.07377	6.81602e-16	9.69936e-15
Cyp6d4	242.083	0.536819	0.162301	3.30756	0.000941137	0.00313249
nec	4685.46	0.536377	0.100123	5.3572	8.45222e-08	5.37125e-07
Su(Tpl)	7842.33	0.535971	0.0579803	9.24401	2.37433e-20	4.64117e-19
CG9628	1810.1	0.535933	0.128879	4.15841	3.20466e-05	0.00013899
CG6421	278.627	0.535474	0.183124	2.92411	0.00345444	0.0101193
HDAC6	9259.54	0.534378	0.0504724	10.5875	3.40459e-26	9.66781e-25
RpL35	35455.9	0.53307	0.0886786	6.01126	1.84081e-09	1.43316e-08
IA-2	212652	0.532366	0.0960604	5.542	2.99043e-08	2.00656e-07
Fit1	2382.26	0.532264	0.0594527	8.95272	3.46818e-19	6.2289e-18
ncm	1454.3	0.53187	0.075858	7.01139	2.35966e-12	2.44258e-11
CG5800	295.879	0.53178	0.123244	4.31487	1.59695e-05	7.28449e-05
CG32640	327.644	0.531587	0.131459	4.04373	5.26064e-05	0.000219757
GstE6	1654.84	0.531324	0.116988	4.54171	5.58007e-06	2.76113e-05
RpL36A	19802.8	0.531175	0.100054	5.30889	1.10298e-07	6.91169e-07
CG1208	542.223	0.531061	0.198668	2.67311	0.00751527	0.0202376
RpS20	17760	0.530942	0.113903	4.66133	3.14169e-06	1.60236e-05
jp	6102.4	0.530893	0.073673	7.20607	5.75887e-13	6.2973e-12
CG6023	209.583	0.530731	0.157707	3.3653	0.000764606	0.00258796
Argl	1610.44	0.530477	0.137779	3.8502	0.000118022	0.000462404
CG6984	226.149	0.529894	0.186271	2.84475	0.00444461	0.0126582
tsr	3900.01	0.528197	0.0562538	9.38953	6.02711e-21	1.23964e-19
coro	1332.43	0.527739	0.069885	7.55154	4.30144e-14	5.21969e-13
CG8051	191.842	0.527634	0.176243	2.99379	0.00275534	0.00826931
SPARC	11402.7	0.527572	0.0816436	6.4619	1.03398e-10	9.05306e-10
RpL18A	29276.8	0.527431	0.0897046	5.87964	4.11152e-09	3.04571e-08
Su(var)3-9	103.42	0.52741	0.211485	2.49384	0.0126368	0.031757
Arp8	283.602	0.526622	0.15547	3.38728	0.000705889	0.00240406
CG3008	1353.25	0.52549	0.0750611	7.00084	2.54441e-12	2.62305e-11
rept	566.24	0.525455	0.103551	5.07434	3.88846e-07	2.26447e-06
CG9684	248.541	0.524647	0.136393	3.8466	0.000119771	0.000468528
RpA-70	1543.46	0.524566	0.0818839	6.40622	1.49174e-10	1.28469e-09
p53	303.46	0.524448	0.133003	3.94313	8.04249e-05	0.000324583
ste14	124.521	0.523238	0.19283	2.71347	0.00665817	0.0182373
CG17333	689.221	0.523161	0.134679	3.8845	0.00010254	0.000406419
RtcB	889.558	0.523072	0.0953192	5.48758	4.07467e-08	2.70103e-07
CG33107	526.65	0.523067	0.108066	4.84027	1.2966e-06	7.00407e-06
ppk28	102.604	0.522967	0.220615	2.3705	0.017764	0.042871
RpL30	15856.6	0.522317	0.0925164	5.64567	1.64539e-08	1.13547e-07
Cys	7394.48	0.52134	0.0844513	6.17326	6.68955e-10	5.41695e-09
CG8209	1104.8	0.520873	0.085816	6.06965	1.28193e-09	1.0146e-08
CG17361	232.151	0.520641	0.153449	3.39293	0.000691497	0.00236015
CG11334	546.495	0.520347	0.154705	3.36348	0.000769654	0.00260435
CG5390	4089.31	0.520199	0.105194	4.94514	7.60884e-07	4.24104e-06
Npc2g	7160.54	0.519017	0.113047	4.59117	4.40779e-06	2.21143e-05
CG17121	932.862	0.517775	0.102651	5.04403	4.5582e-07	2.6314e-06
tsl	1375.7	0.515967	0.0942985	5.47163	4.45911e-08	2.94348e-07
Mondo	3872.09	0.515235	0.0696257	7.40006	1.36123e-13	1.58179e-12
tok	8622.82	0.514401	0.0616295	8.34667	7.02151e-17	1.06403e-15
RpS26	40863.2	0.514383	0.0875554	5.87494	4.22998e-09	3.12429e-08
flr	1003.93	0.514323	0.0894022	5.75291	8.77186e-09	6.23776e-08
GstT1	635.7	0.513619	0.0915173	5.61226	1.99703e-08	1.361e-07
CG1544	906.462	0.513057	0.143478	3.57587	0.000349067	0.00126758
CG14969	1223.03	0.512266	0.0792894	6.46071	1.04211e-10	9.11789e-10
CG5321	581.625	0.512251	0.148044	3.46013	0.00053991	0.00188565
CG10365	1626.23	0.512158	0.0716061	7.15244	8.52483e-13	9.21003e-12
GILT1	1683.85	0.512153	0.0769119	6.65896	2.75771e-11	2.5342e-10
Lst8	480.737	0.512076	0.118842	4.30888	1.64082e-05	7.4603e-05
Dr	431.073	0.511749	0.206126	2.48269	0.0130394	0.0326126
stc	1698.02	0.511504	0.0734692	6.96216	3.35089e-12	3.41813e-11
TBC1D5	830.754	0.511313	0.108465	4.71409	2.42794e-06	1.26233e-05
Ctl1	1787.01	0.511207	0.0762281	6.70627	1.99657e-11	1.86327e-10
Eip75B	16824.7	0.510834	0.0486727	10.4953	9.0809e-26	2.5053e-24
CR31054	131.767	0.510769	0.180556	2.82886	0.00467134	0.013247
Pak3	2460.1	0.510009	0.0537556	9.48755	2.36518e-21	4.98666e-20
teq	23791.5	0.509487	0.08669	5.87711	4.17482e-09	3.08536e-08
DhpD	1021.6	0.509368	0.119022	4.27961	1.8722e-05	8.43929e-05
Capa	2827.1	0.509238	0.0782477	6.50802	7.61454e-11	6.75134e-10
CG7728	620.332	0.5083	0.0914107	5.56062	2.68818e-08	1.81147e-07
RpS24	21986	0.507552	0.0853958	5.94352	2.78967e-09	2.12778e-08
cactin	669.349	0.507238	0.114499	4.43005	9.42118e-06	4.48404e-05
Non3	797.158	0.50722	0.102004	4.97256	6.60744e-07	3.71076e-06
CG42541	9408.05	0.506966	0.0956472	5.30038	1.15562e-07	7.22722e-07
Faa	129.168	0.506713	0.201067	2.52012	0.0117316	0.0297909
CG3630	148.49	0.506681	0.20241	2.50324	0.0123063	0.0310503
CG30022	847.01	0.505955	0.0937148	5.39888	6.70576e-08	4.32019e-07
SPR	4367.43	0.505188	0.0991282	5.09631	3.4633e-07	2.02906e-06
CG12811	567.833	0.50464	0.127304	3.96405	7.36876e-05	0.000299598
Nurf-38	6132.02	0.504231	0.096722	5.21319	1.85616e-07	1.13274e-06
Ndc1	211.736	0.503537	0.197162	2.55393	0.0106514	0.027446
RpL23A	36224.2	0.503197	0.0854243	5.89057	3.84877e-09	2.86623e-08
ref(2)P	8425.76	0.502595	0.0540544	9.29795	1.43182e-20	2.86092e-19
bdg	1130.93	0.502241	0.085392	5.8816	4.06323e-09	3.01349e-08
CG18278	356.418	0.502092	0.132722	3.78304	0.000154922	0.000595143
CG30197	8014.32	0.502082	0.0727218	6.90414	5.05068e-12	5.03789e-11
Bin1	643.958	0.501883	0.110346	4.54828	5.40869e-06	2.6837e-05
CIAPIN1	916.249	0.501315	0.076394	6.56224	5.30069e-11	4.77365e-10
CG42369	4755.49	0.501135	0.149501	3.35204	0.000802175	0.00270495
Dmtn	5949.5	0.500733	0.0732854	6.83263	8.33698e-12	8.14827e-11
CG42524	209.922	0.497213	0.159818	3.11113	0.00186374	0.00582501
msn	7808.69	0.496764	0.061803	8.03786	9.14189e-16	1.28496e-14
CG10366	953.291	0.496741	0.0882538	5.62855	1.81728e-08	1.24726e-07
cana	617.963	0.496422	0.139137	3.56785	0.000359918	0.00130361
hid	445.079	0.496171	0.116434	4.2614	2.03148e-05	9.11815e-05
Dgp-1	1701.64	0.494979	0.080343	6.16082	7.23684e-10	5.83389e-09
CG5397	366.496	0.494807	0.158101	3.12969	0.00174992	0.00550749
CCT2	1891.52	0.494015	0.0984488	5.01799	5.22152e-07	2.98291e-06
CG3817	329.728	0.493226	0.12437	3.96579	7.31535e-05	0.000297714
CG5346	670.199	0.493202	0.0978217	5.04185	4.6106e-07	2.65557e-06
Cyp4e2	2333.89	0.492343	0.138762	3.54811	0.000388	0.00139649
Tgi	1020.83	0.492099	0.0861163	5.71436	1.1012e-08	7.7316e-08
CCT8	1810.23	0.491114	0.108479	4.5273	5.97434e-06	2.93091e-05
eco	420.229	0.489877	0.118533	4.13282	3.58341e-05	0.000154407
Acer	2976.41	0.489777	0.0825729	5.93145	3.00262e-09	2.27643e-08
mip120	928.052	0.489272	0.10387	4.71042	2.47201e-06	1.28207e-05
frtz	291.393	0.489043	0.122089	4.00561	6.18567e-05	0.000255283
CG7044	785.757	0.488359	0.0874203	5.58633	2.31916e-08	1.57035e-07
CG14073	2876.17	0.487677	0.0813889	5.99194	2.07352e-09	1.60386e-08
Akt1	2922.47	0.486835	0.0659805	7.37847	1.60119e-13	1.85039e-12
Tgt	198.185	0.486363	0.16566	2.93592	0.00332558	0.00979649
Sema1b	3468.45	0.48587	0.069452	6.99577	2.63801e-12	2.7151e-11
CG13117	2280.56	0.485422	0.0779317	6.22882	4.69976e-10	3.8881e-09
CG2852	11925.3	0.484622	0.0459322	10.5508	5.03579e-26	1.41722e-24
CG5335	411.542	0.484155	0.137058	3.53249	0.000411671	0.00147444
TAF1B	461.456	0.483301	0.129569	3.73007	0.000191427	0.000723476
RpL26	21863.5	0.483124	0.0970265	4.9793	6.38147e-07	3.59346e-06
CG6435	151.503	0.483092	0.199976	2.41575	0.015703	0.0384583
Fer1HCH	30161.2	0.482966	0.0812325	5.94548	2.75655e-09	2.10507e-08
CG5895	6468.83	0.48287	0.0939724	5.13842	2.77052e-07	1.64767e-06
CG3740	234.574	0.482844	0.169667	2.84584	0.00442951	0.012618
CysRS	685.718	0.48281	0.109487	4.40973	1.03499e-05	4.89282e-05
RpL35A	22366.1	0.48235	0.0943877	5.1103	3.21641e-07	1.89415e-06
twe	135.146	0.482259	0.203588	2.3688	0.0178458	0.043021
trbl	301.202	0.482078	0.201235	2.3956	0.0165932	0.0403952
Ugt302C1	828.892	0.482014	0.113767	4.23685	2.26682e-05	0.000100918
Prosalpha3	1814.14	0.480385	0.0938536	5.11845	3.08064e-07	1.81924e-06
Tg	551.694	0.480032	0.12718	3.77444	0.000160371	0.000614949
wkd	4181.29	0.479941	0.0787607	6.09366	1.10359e-09	8.7841e-09
CG4950	757.175	0.47939	0.178537	2.68509	0.00725097	0.0196299
Rbm13	341.039	0.479063	0.162252	2.95258	0.00315128	0.00933977
Trpm	5274.14	0.478558	0.0673958	7.10071	1.24117e-12	1.32168e-11
RpS21	8607.57	0.478359	0.0950919	5.03049	4.89217e-07	2.80111e-06
lncRNA:CR42491	635.646	0.477842	0.129574	3.68781	0.000226195	0.000845248
CG6843	697.936	0.477723	0.117351	4.07088	4.68359e-05	0.00019756
dsx	904.888	0.477181	0.0981703	4.86075	1.16944e-06	6.34439e-06
RpL31	41723.7	0.4771	0.110391	4.32193	1.54673e-05	7.08877e-05
CG7889	136.909	0.47677	0.182199	2.61676	0.0088768	0.0233407
CG43740	3247.88	0.476292	0.0654552	7.27661	3.42306e-13	3.82318e-12
Alg1	902.731	0.475884	0.0911671	5.21991	1.79009e-07	1.09613e-06
ytr	4682.8	0.475425	0.0673859	7.05526	1.72283e-12	1.81618e-11
CaBP1	1415.1	0.47523	0.110112	4.31589	1.5896e-05	7.25623e-05
Idgf6	12098.2	0.475009	0.0967973	4.90725	9.2361e-07	5.09846e-06
Dredd	419.588	0.474637	0.126607	3.7489	0.00017761	0.000675712
CG15431	3991.94	0.474313	0.070864	6.69329	2.18203e-11	2.02884e-10
CG6175	797.891	0.473686	0.0985895	4.80462	1.55042e-06	8.27591e-06
Asph	580.869	0.473524	0.101942	4.64503	3.40028e-06	1.72796e-05
RpLP2	23063.5	0.473446	0.0855147	5.53643	3.087e-08	2.06806e-07
bbg	692.939	0.473381	0.105922	4.46915	7.85315e-06	3.79068e-05
Uba5	427.704	0.473366	0.118736	3.98672	6.69936e-05	0.000274595
CG3294	299.13	0.472597	0.147074	3.21332	0.00131212	0.0042462
RpL29	31028.6	0.472471	0.090501	5.22061	1.7833e-07	1.09304e-06
CG5380	264.019	0.472385	0.129048	3.66054	0.000251686	0.000933311
IP3K2	1398.96	0.471911	0.147737	3.19426	0.00140192	0.00450215
CG9338	934.183	0.471687	0.0818833	5.76047	8.38779e-09	5.99189e-08
Ets97D	408.433	0.471577	0.111537	4.22797	2.35804e-05	0.000104573
Nost	997.42	0.471527	0.149282	3.15863	0.00158515	0.00504049
Rrp4	203.322	0.470448	0.17119	2.74811	0.00599402	0.0165222
CG13877	902.67	0.470431	0.115416	4.07596	4.58255e-05	0.000193622
CG2972	441.774	0.469908	0.09894	4.74942	2.03999e-06	1.07257e-05
fs(1)h	14628.9	0.469139	0.0820809	5.71557	1.09338e-08	7.68415e-08
Mtl	1821.44	0.468765	0.0804165	5.82922	5.56879e-09	4.04676e-08
SCaMC	7754.31	0.467969	0.10359	4.51752	6.25688e-06	3.05526e-05
Prosalpha6	1024.26	0.467952	0.0870182	5.37763	7.54747e-08	4.82548e-07
fog	2570.19	0.46694	0.0664325	7.02879	2.08334e-12	2.17801e-11
CG8475	6967.18	0.466736	0.056375	8.27912	1.24086e-16	1.84926e-15
CG14117	154.093	0.466243	0.17071	2.7312	0.00631043	0.0173413
mldr	184.266	0.465981	0.17597	2.64807	0.0080953	0.0215601
CG6724	440.465	0.465643	0.127111	3.66329	0.000248999	0.000923892
sqd	17470.8	0.465535	0.0796857	5.84214	5.15345e-09	3.75793e-08
Nop56	677.889	0.465013	0.0996898	4.6646	3.09217e-06	1.57987e-05
step	2251.42	0.464569	0.0617932	7.51813	5.55669e-14	6.67226e-13
Tapdelta	1640.67	0.46408	0.0748786	6.19776	5.72725e-10	4.67071e-09
l(2)k09848	292.101	0.463434	0.14149	3.27539	0.00105517	0.00347532
CG4586	222.155	0.463207	0.197106	2.35004	0.0187715	0.0449518
S6k	5188.94	0.462692	0.0612176	7.55815	4.08838e-14	4.96592e-13
Cyp12e1	837.877	0.462486	0.0905537	5.10732	3.26768e-07	1.92159e-06
mtgo	6061.09	0.461976	0.0629061	7.3439	2.07456e-13	2.38216e-12
AdSS	3826.05	0.461949	0.0644381	7.16888	7.56129e-13	8.1901e-12
rngo	899.729	0.461779	0.0915533	5.04382	4.56321e-07	2.63309e-06
Tsp29Fb	274.346	0.461631	0.192087	2.40324	0.0162507	0.0396841
Dhfr	159.076	0.46163	0.184614	2.50051	0.0124014	0.0312527
RpS16	17216.5	0.460972	0.109287	4.21801	2.46465e-05	0.000108765
lncRNA:CR32218	224.919	0.45951	0.162037	2.83584	0.00457052	0.0129845
drk	2691.19	0.459473	0.0676559	6.79132	1.11112e-11	1.06695e-10
Plp	4757.24	0.459059	0.0748745	6.13105	8.73028e-10	6.99754e-09
CG8607	130.109	0.458218	0.190764	2.40202	0.016305	0.0397935
Ptr	1728.17	0.458201	0.0897983	5.10255	3.35101e-07	1.96784e-06
RpS8	40337.8	0.457965	0.0966396	4.7389	2.14882e-06	1.12791e-05
CG9498	1575.75	0.457709	0.143626	3.18681	0.00143851	0.00461144
mal	368.059	0.457313	0.132689	3.44651	0.000567883	0.00197459
Rho1	9847.12	0.457018	0.0662285	6.90063	5.17732e-12	5.15605e-11
dUTPase	184.356	0.456551	0.156438	2.91841	0.00351818	0.0102798
Tie	563.13	0.456394	0.158057	2.88753	0.00388278	0.0112229
CG31673	873.221	0.456304	0.111401	4.09606	4.20237e-05	0.000178757
RpS18	29223.5	0.455873	0.0870504	5.23688	1.63311e-07	1.00342e-06
daw	1483.88	0.454393	0.151325	3.00277	0.00267538	0.00806386
egr	1579.18	0.454195	0.0789237	5.75486	8.67146e-09	6.18031e-08
viaf	1783.61	0.454175	0.110815	4.09851	4.15822e-05	0.000177058
CG5664	439.654	0.453496	0.145594	3.1148	0.00184068	0.00576291
Cubn	999.936	0.453271	0.141893	3.19445	0.00140098	0.00450026
Aprt	302.404	0.453022	0.178483	2.53818	0.0111431	0.0285089
CG14762	20198.9	0.452408	0.053191	8.50535	1.81056e-17	2.84987e-16
Map205	3727.03	0.452088	0.0766359	5.89916	3.6536e-09	2.72895e-08
Dh44	5527.36	0.452075	0.125277	3.60859	0.000307861	0.00112802
CG7668	931.273	0.451513	0.124146	3.63695	0.00027589	0.00101947
DNAlig3	734.238	0.451008	0.135221	3.33534	0.000851937	0.00285671
Syx8	941.332	0.45062	0.102608	4.39166	1.12489e-05	5.27626e-05
rho-4	692.99	0.450579	0.0955711	4.7146	2.42184e-06	1.25968e-05
CCT3	1549.75	0.450244	0.101644	4.42963	9.4396e-06	4.48942e-05
Pms2	359.609	0.45004	0.149424	3.01184	0.00259667	0.00785291
CG12768	1045.27	0.450009	0.112408	4.00336	6.245e-05	0.000257644
CG30203	1088.49	0.449823	0.163053	2.75876	0.00580216	0.0160707
CG2909	354.401	0.449372	0.117704	3.81783	0.000134631	0.000522286
ast	296.735	0.449245	0.137421	3.2691	0.00107889	0.00354881
up	697.39	0.448996	0.184826	2.42929	0.0151284	0.0371955
CG42399	1007.59	0.448874	0.123073	3.64721	0.000265101	0.000981037
hfw	847.248	0.447709	0.100662	4.44766	8.68127e-06	4.15857e-05
CG15673	315.868	0.447683	0.144101	3.10674	0.00189164	0.00590634
CG3645	604.624	0.447628	0.11076	4.04143	5.31269e-05	0.000221502
CG17904	913.624	0.447088	0.0925555	4.83048	1.36206e-06	7.32628e-06
CG13124	4817.3	0.446082	0.066822	6.67567	2.46105e-11	2.27652e-10
RpS7	34668.4	0.445896	0.091811	4.85667	1.19376e-06	6.47351e-06
LSm7	303.855	0.445581	0.149476	2.98095	0.00287355	0.00859134
CG8507	1397.08	0.445567	0.0722007	6.17123	6.7762e-10	5.48359e-09
Hel25E	2386.17	0.445419	0.0600348	7.41935	1.17701e-13	1.37278e-12
Tab2	2544.17	0.445355	0.0942823	4.72363	2.31667e-06	1.20847e-05
su(r)	1175.04	0.444497	0.1333	3.33455	0.000854377	0.00286337
Rpn6	2812.79	0.444197	0.0631258	7.0367	1.96844e-12	2.06473e-11
RhoGAP16F	405.12	0.443952	0.13086	3.39258	0.000692373	0.00236194
CG1129	780.674	0.443773	0.124025	3.57809	0.000346116	0.00125723
CG11275	534.783	0.44319	0.153602	2.88532	0.00391021	0.0112892
Sap-r	26836.7	0.443152	0.0522311	8.48444	2.16766e-17	3.3866e-16
RpL32	30276.3	0.442637	0.109513	4.04187	5.30262e-05	0.000221229
smt3	5123.03	0.442359	0.0556259	7.9524	1.82939e-15	2.50979e-14
XRCC1	484.917	0.441509	0.108386	4.07349	4.63129e-05	0.000195616
CG11999	837.239	0.441425	0.10474	4.21449	2.5034e-05	0.000110437
Jra	1545.91	0.44128	0.0906743	4.86665	1.13506e-06	6.17377e-06
GstO1	217.122	0.440443	0.172996	2.54597	0.0108975	0.0279886
CG30002	735.513	0.439302	0.157857	2.78291	0.00538734	0.015044
CG7970	607.504	0.438405	0.140364	3.12335	0.00178804	0.00561625
Fip1	1129.4	0.438334	0.0899197	4.87473	1.08956e-06	5.94942e-06
Nup58	592.504	0.43826	0.114275	3.83514	0.000125495	0.000489251
CG5498	883.463	0.438139	0.0985014	4.44805	8.66547e-06	4.15416e-05
CG18343	617.691	0.43724	0.145331	3.00858	0.00262475	0.00792578
Ostgamma	1033.61	0.437038	0.0905083	4.82871	1.37422e-06	7.38858e-06
velo	4079.76	0.436255	0.0847353	5.14844	2.62659e-07	1.57097e-06
GC	2056.66	0.436241	0.103804	4.20254	2.63936e-05	0.000115988
ergic53	1927.41	0.435748	0.0656281	6.63966	3.14414e-11	2.87464e-10
CG12007	995.462	0.435429	0.0846339	5.14486	2.67723e-07	1.59822e-06
TBCB	728.882	0.435158	0.0962659	4.52038	6.17301e-06	3.01781e-05
l(1)G0004	579.744	0.434799	0.0962287	4.5184	6.23093e-06	3.04495e-05
Fer2LCH	28327.7	0.434434	0.0825953	5.25979	1.44217e-07	8.91758e-07
CG33169	369.896	0.434124	0.147333	2.94655	0.00321337	0.00949376
CG8939	701.317	0.433933	0.0936632	4.63291	3.60553e-06	1.82784e-05
Cortactin	1794.64	0.432928	0.0666017	6.50025	8.0184e-11	7.10443e-10
Wdfy2	2473.21	0.432887	0.0580728	7.45422	9.04016e-14	1.06323e-12
CG9663	618.17	0.432749	0.0893277	4.84452	1.26921e-06	6.86201e-06
CG11882	150.666	0.432651	0.174899	2.47372	0.0133715	0.0333442
pinta	2397.23	0.432115	0.079972	5.40333	6.54151e-08	4.2295e-07
Smyd4-1	212.621	0.431846	0.168584	2.56161	0.0104188	0.0269236
RpS11	19908.1	0.431818	0.0912151	4.73406	2.2007e-06	1.1537e-05
Marc	605.388	0.431759	0.120447	3.58463	0.000337555	0.00122896
TRAM	836.284	0.430798	0.0983104	4.38201	1.17587e-05	5.50311e-05
RpS15	36193.7	0.430326	0.0851921	5.05124	4.38947e-07	2.54097e-06
Gale	3703.9	0.42974	0.0964842	4.45399	8.42888e-06	4.04843e-05
dom	4720.32	0.429471	0.0834087	5.14899	2.61891e-07	1.56728e-06
Lk6	68545.7	0.429115	0.0701652	6.11579	9.60801e-10	7.67667e-09
CG33111	601.047	0.428977	0.106838	4.0152	5.93953e-05	0.000245527
TotX	1622.26	0.428731	0.122446	3.50139	0.000462831	0.00164145
DNAlig4	521.299	0.428347	0.133591	3.2064	0.00134409	0.00433631
CG4335	496.482	0.428311	0.136669	3.13393	0.00172482	0.00543527
pll	315.362	0.427865	0.131944	3.24278	0.00118369	0.00386232
CG3224	842.249	0.427371	0.122103	3.50008	0.000465127	0.00164728
Gal	868.241	0.427245	0.0846849	5.04511	4.53255e-07	2.61779e-06
CG7504	339.34	0.426798	0.122871	3.47355	0.000513614	0.0018028
IscU	9926.34	0.426464	0.0599632	7.1121	1.14293e-12	1.22327e-11
CG10361	1027.3	0.425658	0.1682	2.53067	0.0113844	0.0290229
RpS10b	25470.3	0.425609	0.0906105	4.69713	2.63846e-06	1.36111e-05
CtsB1	7930.19	0.424626	0.063467	6.6905	2.22406e-11	2.06487e-10
PRAS40	1451.66	0.424029	0.0849186	4.99336	5.93393e-07	3.35945e-06
CG5577	1067.55	0.423795	0.117854	3.59593	0.00032324	0.00118025
CtBP	11207.9	0.423462	0.0688326	6.15205	7.64875e-10	6.15415e-09
Eip93F	15968.9	0.423094	0.069548	6.08348	1.17599e-09	9.33095e-09
CG2218	1494.47	0.422836	0.0943356	4.48226	7.38578e-06	3.57878e-05
Taf7	305.641	0.422765	0.128585	3.28783	0.00100962	0.00333752
WDR79	303.276	0.422705	0.150327	2.8119	0.00492498	0.0138913
PHGPx	4920.71	0.422498	0.0783825	5.39021	7.03773e-08	4.52251e-07
eEF1alpha1	89763.5	0.422416	0.0951607	4.43898	9.03877e-06	4.31506e-05
RhoGAP19D	6997.13	0.422359	0.0846081	4.99194	5.97758e-07	3.38265e-06
Zip99C	1960.45	0.422048	0.0696626	6.05846	1.37428e-09	1.08633e-08
Top3alpha	485.5	0.421544	0.0966004	4.36379	1.27829e-05	5.94712e-05
CG5292	764.694	0.420927	0.0906441	4.64373	3.42167e-06	1.73813e-05
ALiX	5379.68	0.420444	0.0642909	6.5397	6.16416e-11	5.52365e-10
CG11790	1318.68	0.420148	0.0669702	6.27365	3.52674e-10	2.94862e-09
CG8539	153.691	0.420121	0.175531	2.39343	0.0166917	0.0405727
CG8460	376.13	0.419797	0.115741	3.62703	0.000286696	0.00105723
DNApol-iota	865.302	0.419674	0.0856663	4.89894	9.63571e-07	5.30279e-06
Galphai	1758.81	0.418832	0.0710727	5.89301	3.79227e-09	2.8275e-08
Irk3	2187.94	0.418633	0.0967887	4.32523	1.52376e-05	6.98857e-05
Sr-CI	1167.12	0.41862	0.114887	3.64375	0.000268692	0.000994036
eRF3	2841.47	0.418325	0.0674374	6.20316	5.53407e-10	4.52194e-09
RpS30	43673.5	0.418093	0.101404	4.12306	3.73877e-05	0.000160718
Zw	779.346	0.418007	0.138194	3.02477	0.00248818	0.00756111
Hnf4	1523.77	0.417908	0.0660189	6.33013	2.4496e-10	2.0714e-09
OstDelta	1642.19	0.416558	0.0740492	5.62542	1.85057e-08	1.26805e-07
Ino80	500.923	0.41635	0.124652	3.34011	0.000837456	0.00281339
par-6	3060.95	0.416329	0.0780728	5.33257	9.68329e-08	6.1074e-07
ERp60	6990.49	0.416314	0.0626546	6.64459	3.04071e-11	2.78209e-10
EbpIII	4300.9	0.415806	0.118276	3.51554	0.000438859	0.00156347
sktl	1373.63	0.415557	0.0848525	4.8974	9.7112e-07	5.33735e-06
Fkbp39	707.543	0.415513	0.0916061	4.53587	5.73669e-06	2.82311e-05
CG10195	254.341	0.415449	0.167673	2.47773	0.0132222	0.0330239
CHKov1	1229.77	0.415132	0.0800624	5.18511	2.15889e-07	1.30736e-06
PCB	10713.3	0.414885	0.0899351	4.61316	3.96586e-06	2.00006e-05
CG17508	5924.89	0.414604	0.0879608	4.7135	2.43494e-06	1.26544e-05
RpL3	54696.8	0.413902	0.0956093	4.32909	1.49724e-05	6.87192e-05
Eip55E	814.257	0.413202	0.114648	3.6041	0.000313231	0.00114536
Tsp42Ee	6448.55	0.412757	0.0755672	5.46212	4.70489e-08	3.09923e-07
CG13773	176.144	0.412685	0.172424	2.39343	0.0166918	0.0405727
Esyt2	2772.15	0.412475	0.0548419	7.52117	5.42882e-14	6.52494e-13
RpL7	27787.5	0.412154	0.0832624	4.95007	7.41885e-07	4.14063e-06
RpL23	36152.5	0.411611	0.0832953	4.94158	7.74907e-07	4.31348e-06
cert	1836.54	0.41136	0.0685095	6.00442	1.92021e-09	1.49218e-08
wdp	3228.38	0.41111	0.108325	3.79515	0.000147551	0.000568733
SerRS	965.097	0.410347	0.0929625	4.41412	1.01424e-05	4.80191e-05
Edc3	1700.84	0.410271	0.0796433	5.15135	2.58615e-07	1.54899e-06
ftz-f1	5083.91	0.409981	0.0785685	5.21813	1.8074e-07	1.10566e-06
CG3552	447.545	0.409898	0.115619	3.54526	0.000392229	0.0014105
CHKov2	435.175	0.409446	0.108555	3.77177	0.000162096	0.000620998
Usp39	438.005	0.408958	0.0999654	4.09099	4.29529e-05	0.00018234
CG6171	541.807	0.408775	0.106501	3.83824	0.000123919	0.000483857
cal1	1648.09	0.408214	0.0944556	4.32175	1.54797e-05	7.08929e-05
CG1239	223.166	0.408008	0.145238	2.80924	0.00496587	0.0139973
Su(var)2-HP2	2486.65	0.406319	0.0871073	4.66457	3.09257e-06	1.57987e-05
Snx21	1307.25	0.40592	0.0830595	4.8871	1.02333e-06	5.61453e-06
P5cr-2	1045.61	0.4058	0.130074	3.11976	0.00180997	0.00567522
cv	814.151	0.405757	0.0969753	4.18413	2.86266e-05	0.000125147
Nep1	1601.31	0.405735	0.0744697	5.44832	5.0848e-08	3.33728e-07
bcn92	1307.84	0.405469	0.0939157	4.31737	1.57898e-05	7.21335e-05
RpL37A	11769.3	0.405434	0.104553	3.87779	0.00010541	0.000417142
Pdxk	1660.1	0.405243	0.0820543	4.93871	7.86416e-07	4.3679e-06
PGRP-LC	1491.09	0.405152	0.130143	3.11314	0.00185109	0.00578978
elg1	131.94	0.404418	0.174048	2.3236	0.0201472	0.0478012
Sulf1	2820.57	0.404246	0.0699614	5.77813	7.55349e-09	5.42028e-08
Cyp28a5	4809.64	0.40355	0.0792994	5.08895	3.60058e-07	2.10557e-06
CG31248	3857.94	0.403373	0.141238	2.85599	0.00429033	0.0122659
CG34417	5425.66	0.403294	0.077327	5.21544	1.83383e-07	1.12049e-06
CG32066	1677.3	0.403213	0.0680219	5.92769	3.0723e-09	2.3245e-08
Shark	295.535	0.403038	0.145776	2.76478	0.00569619	0.0158154
Ltn1	2464.88	0.40303	0.0739833	5.44758	5.10583e-08	3.3476e-07
Lk	299.747	0.402579	0.139032	2.8956	0.00378437	0.0109736
Tbp	478.173	0.402022	0.107477	3.74055	0.000183621	0.000696897
Dh31	4998.98	0.401889	0.0798365	5.0339	4.80599e-07	2.75928e-06
CG2199	680.008	0.401684	0.0926135	4.3372	1.44306e-05	6.63778e-05
CG14715	806.031	0.401684	0.0882199	4.55321	5.28337e-06	2.62358e-05
MTF-1	899.418	0.401511	0.0863222	4.6513	3.29844e-06	1.67891e-05
THADA	475.013	0.400691	0.119016	3.36669	0.000760769	0.00257705
CG31706	11665.9	0.400691	0.0904119	4.43184	9.34336e-06	4.45204e-05
CG12065	3303.2	0.400102	0.0670561	5.96669	2.42122e-09	1.85799e-08
CG17549	3292.05	0.400044	0.135608	2.94999	0.00317781	0.00940291
Tbc1d15-17	968.318	0.399912	0.0868762	4.60324	4.15961e-06	2.09192e-05
CG6067	2395.29	0.399286	0.160698	2.48469	0.0129663	0.0324621
mus201	725.458	0.399145	0.127802	3.12316	0.00178923	0.00561859
Oatp74D	2109.23	0.398753	0.0885716	4.50205	6.73019e-06	3.27623e-05
CG14696	529.302	0.398231	0.126306	3.15291	0.0016165	0.00512597
CG31436	451.742	0.398227	0.120137	3.31476	0.000917218	0.0030561
Got1	11774.1	0.398113	0.0620405	6.41698	1.39002e-10	1.20119e-09
sNPF	9851.8	0.397566	0.0955069	4.16269	3.1452e-05	0.000136599
Taf8	240.291	0.397343	0.17128	2.31984	0.0203494	0.0481993
Gem3	339.484	0.397236	0.135032	2.94178	0.00326329	0.00962873
glec	3654.49	0.397229	0.0840418	4.72656	2.28354e-06	1.19217e-05
Tpc1	705.463	0.397117	0.113066	3.51224	0.000444338	0.00158165
Gp93	4220.67	0.396687	0.0841854	4.71207	2.45214e-06	1.27229e-05
CG6479	265.97	0.396586	0.130013	3.05035	0.00228576	0.00700849
Pmm2	486.89	0.394923	0.146652	2.69292	0.00708282	0.0192363
Sfxn1-3	3306.72	0.394681	0.120323	3.28018	0.00103742	0.00342044
CG30020	1720.42	0.394396	0.0731896	5.38869	7.09748e-08	4.55163e-07
RpS2	26215.7	0.394061	0.0758142	5.19772	2.01744e-07	1.2276e-06
Rab10	3240.73	0.393341	0.0742792	5.29544	1.18733e-07	7.41446e-07
stwl	459.918	0.393317	0.115079	3.41779	0.000631318	0.00217655
Cont	2403.7	0.393154	0.065297	6.02102	1.73319e-09	1.35559e-08
ClC-b	1984.68	0.393031	0.0674663	5.82559	5.69125e-09	4.12861e-08
Upf3	552.679	0.392724	0.0996509	3.941	8.11435e-05	0.000327159
S	3344.49	0.392264	0.088843	4.41525	1.00894e-05	4.78042e-05
Ptp69D	1931.87	0.391872	0.0811705	4.82776	1.38076e-06	7.41737e-06
crp	5917.45	0.391716	0.0510666	7.67069	1.7107e-14	2.13762e-13
bur	3118.24	0.391698	0.0624839	6.26878	3.63878e-10	3.03826e-09
CG1575	231.288	0.391474	0.154751	2.5297	0.011416	0.0290892
Sec61beta	2263.57	0.391365	0.0788991	4.96032	7.03759e-07	3.94005e-06
Lam	1631.44	0.391218	0.087894	4.45102	8.54618e-06	4.10164e-05
Ance	1012.42	0.390868	0.103195	3.78764	0.000152082	0.000585123
alt	4470.59	0.390828	0.0737193	5.30157	1.1481e-07	7.18372e-07
sel	580.257	0.390503	0.136722	2.85619	0.00428755	0.0122607
Tctp	28625.7	0.389355	0.100832	3.86142	0.000112728	0.000443042
CG8833	520.654	0.389129	0.107401	3.62315	0.000291041	0.001072
omd	672.196	0.389096	0.115607	3.36569	0.000763528	0.00258544
CG12321	427.983	0.388571	0.136008	2.85697	0.00427712	0.0122379
CPT2	711.606	0.388059	0.129867	2.98813	0.00280691	0.00841807
CG4572	2437.01	0.387912	0.0952608	4.07211	4.659e-05	0.00019672
Glt	9749.14	0.387815	0.136058	2.85036	0.00436693	0.0124623
puml	2735.76	0.387446	0.0711363	5.44653	5.13623e-08	3.36403e-07
CG5377	464.254	0.387221	0.104575	3.70281	0.000213228	0.000799637
qsm	179.548	0.386879	0.160237	2.41441	0.0157606	0.0385845
Nlp	1977.96	0.386532	0.0779051	4.96157	6.99247e-07	3.91827e-06
Rpb12	1538.06	0.38578	0.104247	3.70064	0.000215055	0.00080601
loco	1903.93	0.385615	0.0913425	4.22164	2.42533e-05	0.000107256
CG11241	715.267	0.385288	0.143316	2.68837	0.00718018	0.0194641
CG9344	336.881	0.38497	0.121938	3.15711	0.00159343	0.005063
CG14516	660.725	0.384887	0.0872892	4.40933	1.0369e-05	4.90002e-05
RpLP0-like	390.038	0.384402	0.136339	2.81945	0.00481054	0.013603
CG5381	661.539	0.384034	0.0908311	4.228	2.35775e-05	0.000104573
Prosbeta1	1430.07	0.383806	0.0859401	4.46597	7.97067e-06	3.84152e-05
CG4577	24496	0.383432	0.0817955	4.68769	2.76306e-06	1.42133e-05
Cwc25	589.658	0.383245	0.116485	3.29009	0.00100155	0.00331607
NimB4	533.342	0.383126	0.161707	2.36927	0.0178233	0.0429915
Npl4	1485.34	0.382964	0.0702015	5.4552	4.89165e-08	3.21721e-07
HIPP1	2456.01	0.382887	0.0715918	5.3482	8.88338e-08	5.62822e-07
Snp	1515.2	0.382808	0.0802268	4.77157	1.82798e-06	9.66743e-06
cact	3451.34	0.382609	0.0708635	5.39924	6.69255e-08	4.31609e-07
Pdi	10642.4	0.382441	0.068631	5.57243	2.51215e-08	1.69738e-07
CG18600	337.37	0.382389	0.118799	3.21878	0.00128738	0.00417041
CG3542	897.44	0.382275	0.0803829	4.75567	1.97788e-06	1.04252e-05
Uxt	229.423	0.382093	0.143476	2.66312	0.00774194	0.0207329
wds	712.745	0.382071	0.0886074	4.31196	1.61815e-05	7.36786e-05
Dad	1384.12	0.381788	0.0736618	5.18298	2.18372e-07	1.32176e-06
CG11399	2639.77	0.381663	0.0873911	4.3673	1.25794e-05	5.85678e-05
woc	3345.21	0.381134	0.0639626	5.9587	2.54245e-09	1.94983e-08
CG5171	1124.61	0.380733	0.148498	2.5639	0.0103503	0.0267576
Mes2	1009.22	0.38063	0.0770601	4.93939	7.83684e-07	4.35465e-06
unk	4467.18	0.380585	0.0969499	3.92559	8.65184e-05	0.000346994
Ada2b	795.791	0.380578	0.0820962	4.63576	3.55632e-06	1.80362e-05
CG30015	6373.16	0.379869	0.0632707	6.00386	1.92677e-09	1.49494e-08
Naxd	426.223	0.379509	0.147166	2.57878	0.00991512	0.0257534
MESR3	1621.19	0.379068	0.111867	3.38857	0.000702584	0.00239386
CG30349	578.759	0.379054	0.109592	3.45876	0.000542659	0.00189472
CG4592	203.243	0.378526	0.157436	2.40432	0.0162028	0.0395822
CDase	6710.23	0.378474	0.0706958	5.35355	8.62432e-08	5.4751e-07
Ets98B	391.546	0.378348	0.134428	2.8145	0.00488526	0.0137978
kraken	1278.17	0.378216	0.0908971	4.16092	3.16964e-05	0.000137566
CG12499	557.276	0.378206	0.11562	3.27112	0.00107122	0.00352545
Tm2	432.698	0.377562	0.163533	2.30878	0.0209558	0.04945
CG16700	1236.98	0.376968	0.0854845	4.40979	1.03473e-05	4.89282e-05
RpL19	37414.3	0.376932	0.107964	3.49127	0.00048073	0.00169635
CG5885	1276.43	0.376797	0.0815243	4.6219	3.8025e-06	1.92383e-05
rush	1649.4	0.37673	0.0752895	5.00375	5.62254e-07	3.19608e-06
ome	2343.81	0.37648	0.0658243	5.71947	1.06859e-08	7.51831e-08
Usp10	2399.81	0.376294	0.0853434	4.40917	1.03768e-05	4.90187e-05
mt:ND1	41664.7	0.376285	0.155187	2.42472	0.0153203	0.0376159
CG31183	893.865	0.375858	0.110844	3.39088	0.000696678	0.0023759
sick	5559.04	0.375592	0.0740948	5.06907	3.99757e-07	2.32586e-06
Cyp6v1	599.921	0.375261	0.101247	3.7064	0.00021023	0.000788862
MtnA	82929	0.374953	0.11732	3.19597	0.00139362	0.00447778
Ncoa6	4362.04	0.374806	0.0692405	5.4131	6.19435e-08	4.01534e-07
CG5009	1876.4	0.374752	0.110159	3.4019	0.000669182	0.00229268
Csk	5620.01	0.374552	0.068718	5.45057	5.02087e-08	3.29875e-07
Charon	554.186	0.374359	0.118153	3.16842	0.00153271	0.00488483
CG6550	344.76	0.374057	0.136899	2.73236	0.00628832	0.0172843
TBCD	938.003	0.374006	0.0857558	4.36129	1.29298e-05	6.00215e-05
RpS5a	17340.3	0.373416	0.0858417	4.35006	1.361e-05	6.28555e-05
CG8545	624.725	0.373363	0.117263	3.18397	0.00145272	0.00465342
AGBE	3308.07	0.373125	0.09805	3.80546	0.000141541	0.000547238
Rok	1733.39	0.372553	0.0587429	6.3421	2.26655e-10	1.92436e-09
Cyp311a1	900.337	0.372372	0.100208	3.71601	0.000202396	0.000760827
GNBP1	470.874	0.371992	0.160923	2.31162	0.0207986	0.0491157
CG18011	385.491	0.371991	0.138404	2.68771	0.00719435	0.0194942
Bdp1	659.912	0.371839	0.117719	3.1587	0.00158475	0.00504048
santa-maria	6027.25	0.371739	0.0606734	6.1269	8.96091e-10	7.17783e-09
CG7637	241.361	0.371604	0.159069	2.33612	0.0194851	0.0463875
ZnT41F	657.137	0.371468	0.137845	2.69482	0.0070426	0.0191447
ash1	2203.51	0.371149	0.0832788	4.4567	8.32315e-06	4.00222e-05
msk	3317.13	0.370921	0.0604251	6.13852	8.32953e-10	6.68483e-09
l(2)dtl	291.967	0.370823	0.138241	2.68245	0.00730852	0.0197399
CG8414	374.957	0.370713	0.123032	3.01314	0.00258555	0.00782577
RpL14	38974.9	0.370419	0.104128	3.55734	0.000374632	0.00135185
AstC	5899.84	0.369828	0.0799876	4.62357	3.772e-06	1.90917e-05
Art7	402.558	0.369707	0.113393	3.2604	0.00111257	0.00365294
Alp12	411.037	0.369604	0.142121	2.60063	0.00930519	0.0243402
CG33217	1188.11	0.369502	0.0906171	4.07762	4.54992e-05	0.000192501
CG9890	340.83	0.368119	0.119518	3.08002	0.00206987	0.00640415
PIG-V	353.224	0.367997	0.131651	2.79524	0.00518605	0.0145334
CG3191	444.292	0.367986	0.124834	2.94781	0.00320037	0.00946523
Rpn2	3008.52	0.36798	0.0624977	5.8879	3.91141e-09	2.90944e-08
RpL12	22832.2	0.367667	0.0766711	4.79537	1.62372e-06	8.65618e-06
GstT4	679.6	0.36709	0.151175	2.42824	0.0151723	0.0372745
Gem2	230.678	0.366985	0.155215	2.36437	0.0180606	0.0434558
RpL13	42282.4	0.366933	0.102307	3.58658	0.000335046	0.00122053
RpL18	18517.3	0.366925	0.109541	3.34965	0.000809134	0.00272623
RpII215	2249.39	0.366783	0.0609701	6.01579	1.79012e-09	1.39665e-08
CG32017	15121.1	0.366013	0.126785	2.88687	0.003891	0.0112414
Trf2	8771.61	0.365982	0.0784437	4.66553	3.07823e-06	1.57446e-05
l(3)72Ab	2421.02	0.365608	0.0561707	6.50887	7.57195e-11	6.72304e-10
Pld	453.175	0.365433	0.10482	3.48629	0.000489764	0.00172629
Atg13	1324.28	0.364325	0.0697885	5.22042	1.78517e-07	1.09366e-06
Iml1	5076.79	0.364134	0.054671	6.66047	2.72959e-11	2.51018e-10
CG31100	696.074	0.363945	0.107197	3.39511	0.000686021	0.00234463
Catsup	1189.56	0.363783	0.0891328	4.08136	4.4773e-05	0.00018962
CG12384	3272.9	0.363734	0.0815517	4.46016	8.18967e-06	3.93954e-05
sty	4466.24	0.36362	0.0897856	4.04987	5.12464e-05	0.000214656
RpS19a	22800.5	0.363553	0.0887271	4.09743	4.17762e-05	0.000177764
CG8549	463.793	0.363144	0.122373	2.96753	0.00300208	0.00895015
CG5645	341.448	0.362716	0.120779	3.00312	0.00267225	0.00805635
Bacc	38370.8	0.362612	0.0749866	4.83569	1.32685e-06	7.14912e-06
MAGE	253.034	0.362394	0.149583	2.4227	0.0154057	0.0377888
Dhc98D	721.815	0.362297	0.143934	2.5171	0.0118326	0.0300051
Dis3	394.72	0.362219	0.114066	3.17552	0.00149568	0.00478253
CG13012	448.853	0.361852	0.131273	2.75649	0.00584262	0.0161592
CG3651	1551.75	0.361792	0.0821446	4.40433	1.06112e-05	5.00135e-05
Smyd5	413.448	0.360943	0.120847	2.98677	0.00281941	0.00845006
CG6084	8569.82	0.360879	0.0913836	3.94905	7.84614e-05	0.00031737
CG4390	1210.54	0.360853	0.116065	3.10906	0.00187681	0.00586294
shn	2561.76	0.360141	0.0976905	3.68655	0.000227317	0.000849143
fs(2)ltoPP43	791.805	0.359506	0.10566	3.40249	0.000667743	0.00228899
CG11737	959.023	0.358445	0.0840654	4.26388	2.00906e-05	9.02716e-05
ppan	320.528	0.358297	0.124857	2.86965	0.00410921	0.0117989
ste24a	1584.71	0.357864	0.071533	5.00278	5.65093e-07	3.21077e-06
CG5589	237.262	0.357652	0.141313	2.53093	0.0113762	0.0290112
CG5854	503.836	0.357422	0.100235	3.56586	0.000362669	0.00131244
CG8312	1898.5	0.357096	0.092187	3.8736	0.000107239	0.000424111
Ice1	312.748	0.356953	0.119105	2.99696	0.00272684	0.00819546
tud	15406	0.356934	0.0536187	6.65689	2.79674e-11	2.5682e-10
Prosalpha1	1368.5	0.356575	0.0975269	3.65617	0.000256015	0.000948807
RtGEF	1765.09	0.356438	0.0646981	5.50925	3.60356e-08	2.39629e-07
CG43373	2922.78	0.356173	0.0798323	4.46151	8.13824e-06	3.9163e-05
CG15739	540.858	0.356159	0.125281	2.84287	0.00447088	0.0127272
[truncated: 3,347 more rows]

## Sheet: Control vs UAS-AB(2x) - Elav
baseMean	log2(UAS_AB.vs.UAS_mcd8GFP)	lfcSE	stat	pvalue	padj	geneID
226.183	10.2224	3.24103	3.15406	0.00161017	0.00819313	CG10910
137.982	9.50872	3.22018	2.95285	0.00314853	0.0145386	CG15818
287.38	9.05687	2.76311	3.27778	0.00104628	0.00568716	Fst
44.8871	8.85247	2.63733	3.3566	0.000789083	0.00445073	CG6839
80.3876	8.72919	1.20662	7.2344	4.67584e-13	1.18532e-11	CG13855
70.6757	8.54228	2.4355	3.5074	0.000452507	0.00271021	Phae2
420.189	8.40705	2.66034	3.16014	0.00157693	0.00803488	yip7
62.0632	8.35275	1.21135	6.89542	5.37045e-12	1.20862e-10	CG32071
128.093	7.99735	2.53119	3.15952	0.00158027	0.00804829	CG12374
40.3395	7.73106	1.73103	4.46617	7.96329e-06	7.22941e-05	Sgp
19.7705	7.66641	1.29438	5.92284	3.16421e-09	5.07629e-08	CG32073
14.6659	7.24269	1.39213	5.2026	1.96519e-07	2.41456e-06	lncRNA:CR46123
1789.42	7.17922	1.7761	4.04212	5.29703e-05	0.000401388	Cyp4g1
27.3734	7.1681	1.24852	5.74129	9.39554e-09	1.41248e-07	CG14072
10.4542	6.75181	2.46277	2.74155	0.006115	0.0257969	Pebp1
10.318	6.73213	2.25443	2.98619	0.00282481	0.0132068	CG9759
10.1622	6.70694	1.38848	4.83043	1.36236e-06	1.43399e-05	CG31559
9.70041	6.63968	1.43271	4.63434	3.58079e-06	3.48158e-05	Elo68beta
8.9264	6.52409	2.63193	2.47883	0.0131815	0.0490323	CG14499
8.5117	6.45572	2.54694	2.53469	0.0112546	0.0432492	CG18179
5302.81	6.44804	0.11895	54.2079	0	0	Ldh
597.227	6.37621	2.55242	2.49811	0.0124859	0.0470249	CG13323
7.69544	6.30747	1.43097	4.40783	1.0441e-05	9.27627e-05	lncRNA:CR45717
26.7664	6.24533	1.50878	4.13932	3.48344e-05	0.000276264	mag
7.19533	6.21399	2.33428	2.66206	0.00776645	0.0316603	CG42714
362.212	6.19291	1.63115	3.79664	0.000146668	0.000991619	CG15043
112.831	6.12866	0.539699	11.3557	6.948e-30	5.73721e-28	CG17732
36.8119	6.10998	0.947064	6.4515	1.10749e-10	2.15549e-09	lncRNA:CR44522
118.759	6.09752	1.66417	3.664	0.000248309	0.0015898	CG3819
6.55945	6.08175	1.53149	3.97113	7.1533e-05	0.000523332	CG13074
12.7974	6.0598	1.32172	4.5848	4.54423e-06	4.31375e-05	CG5388
23.5862	6.04142	1.18722	5.0887	3.60535e-07	4.24848e-06	TfIIA-S-2
5.99503	5.95174	2.28252	2.60753	0.00911988	0.0363565	CG14120
11.7197	5.93563	2.03522	2.91646	0.00354029	0.0160766	Takl1
5.8535	5.91735	2.28448	2.59024	0.00959092	0.0378447	Acbp5
5.85423	5.91621	1.52799	3.87189	0.000107993	0.000756086	lncRNA:CR44561
30.6488	5.85237	0.978441	5.98132	2.21332e-09	3.65522e-08	lncRNA:CR45973
5.55268	5.83177	1.63155	3.57436	0.000351082	0.00216748	lncRNA:CR45276
5.30911	5.77288	1.55221	3.71914	0.000199904	0.00131282	CR44394
18.4482	5.74411	1.94377	2.95515	0.00312521	0.0144428	CG30025
399.869	5.66525	0.293759	19.2853	7.13138e-83	3.48197e-80	Cyp4p2
9.71062	5.65641	2.21289	2.55611	0.0105849	0.0411167	CG11384
17.4222	5.64504	1.55887	3.62124	0.000293199	0.00184979	CG6048
4.72132	5.60758	1.62786	3.44474	0.000571603	0.00334851	CG14545
87.3361	5.5212	1.91597	2.88168	0.00395558	0.0177457	SPH93
4.44694	5.52037	1.65915	3.32723	0.000877144	0.00486917	CG10163
4.32633	5.48327	2.10361	2.6066	0.00914473	0.036391	Ugt37C2
4.12616	5.40647	1.63451	3.3077	0.000940651	0.00517819	SkpE
4.01553	5.36535	1.66832	3.21601	0.00129984	0.00681795	CG17290
230.605	5.32046	0.298252	17.8388	3.53187e-71	1.16655e-68	CG9313
39.9404	5.208	1.06833	4.87489	1.08869e-06	1.17219e-05	lncRNA:alphagamma-element:CR32865
7.00059	5.17737	1.58568	3.26509	0.0010943	0.00591956	PPO3
18.8717	5.1579	1.49212	3.45677	0.0005467	0.00321942	CG7763
3.42653	5.14195	1.75565	2.9288	0.00340276	0.015559	lncRNA:CR44560
3.22498	5.06025	2.04669	2.47241	0.0134207	0.0497736	sut3
1687.99	5.00685	0.474682	10.5478	5.20022e-26	3.29935e-24	CR10102
3.02416	4.95769	1.78614	2.77564	0.00550924	0.0235601	CG15708
247.717	4.95701	0.261673	18.9435	4.99768e-80	2.24496e-77	CG8620
6.06495	4.95037	1.52654	3.24287	0.00118333	0.00630998	asRNA:CR45481
941.438	4.93944	0.200789	24.6001	1.25897e-133	1.57092e-130	MFS3
2.89252	4.89204	1.81456	2.69598	0.00701809	0.0290823	asRNA:CR45015
115.087	4.84996	0.410091	11.8265	2.84604e-32	2.75526e-30	lncRNA:CR43264
2.65828	4.7751	1.89871	2.51492	0.011906	0.0453542	Gr36a
6999.53	4.74829	0.463999	10.2334	1.40492e-24	8.09087e-23	Arc1
235.211	4.71513	0.626224	7.52946	5.09502e-14	1.42331e-12	CG11349
86.3087	4.71295	1.07249	4.39438	1.11089e-05	9.8153e-05	CG7910
2.49696	4.685	1.88154	2.48998	0.0127749	0.0478206	bam
4.92831	4.65198	1.55416	2.99324	0.00276029	0.0129699	lncRNA:CR45158
4.81439	4.62197	1.51047	3.05996	0.00221364	0.0108036	CG9406
13.0318	4.58838	1.69473	2.70745	0.00678029	0.0282638	CG16904
55.8182	4.55495	0.741553	6.14245	8.12606e-10	1.44164e-08	Tsp42Er
8.39729	4.54462	1.66713	2.72601	0.00641059	0.0269024	CG30087
8.58412	4.52777	1.68008	2.69497	0.00703943	0.0291493	fa2h
4.49284	4.51571	1.53451	2.94277	0.00325289	0.0149529	CG42364
77.0159	4.50921	0.596395	7.56077	4.0069e-14	1.1363e-12	Elo68alpha
12.2412	4.48956	1.13206	3.96585	7.31354e-05	0.000534012	upd3
12.3929	4.47948	1.29201	3.46706	0.000526178	0.00310835	CG3117
36.8593	4.32842	0.57221	7.56439	3.89678e-14	1.11068e-12	CG33655
3.93674	4.31677	1.59906	2.69956	0.0069431	0.0288354	CG7366
33.1318	4.31354	0.615636	7.00663	2.44124e-12	5.61786e-11	shps
28.3804	4.2906	0.881747	4.86602	1.13865e-06	1.22247e-05	Ugt305A1
664.829	4.27149	1.69239	2.52394	0.0116049	0.0443881	CG5399
21.0549	4.25632	1.16559	3.65164	0.000260567	0.00166071	CG18635
35.2734	4.25115	0.564878	7.52578	5.24067e-14	1.45675e-12	COX7AL
7.01194	4.22456	1.59141	2.6546	0.00794027	0.0322726	CG9458
10.3254	4.22124	1.05529	4.00009	6.33192e-05	0.000469356	Or98a
20.611	4.21876	0.738899	5.70952	1.13298e-08	1.68076e-07	CG15446
26.1523	4.15654	1.42351	2.91991	0.00350128	0.0159059	Tsp42Ec
23.1009	4.13972	0.897181	4.61414	3.94725e-06	3.80168e-05	lncRNA:CR44138
2157.5	4.12823	0.808278	5.10743	3.26565e-07	3.88488e-06	Hsp70Aa
234.099	4.11175	0.242935	16.9253	2.92817e-64	8.89615e-62	CG7130
9.4984	4.09242	1.09565	3.73514	0.000187607	0.0012437	asRNA:CR44982
16.3133	4.08783	1.62952	2.50861	0.0121206	0.0460312	CG34288
6.34135	4.07496	1.28503	3.1711	0.00151861	0.00779501	CG13501
12.0819	4.06109	1.09581	3.706	0.000210555	0.00137313	CG30393
196.482	4.02006	1.4529	2.76692	0.00565893	0.0241267	Myo61F
163.292	4.01767	0.267249	15.0334	4.43329e-51	9.21959e-49	Arc2
17.2563	3.93988	0.791466	4.97795	6.42596e-07	7.26722e-06	CG10063
276.956	3.93275	1.00207	3.92462	8.6865e-05	0.000624916	Hsp70Bbb
5.56795	3.90975	1.33733	2.92355	0.00346067	0.0157533	CG12535
5.63139	3.90319	1.32495	2.94592	0.00321996	0.014826	CG15919
54.9347	3.89977	0.589879	6.61113	3.814e-11	7.84254e-10	CG10337
33.0128	3.8782	0.549531	7.05729	1.69786e-12	3.99726e-11	CG43672
11.1214	3.87354	1.51688	2.55362	0.0106608	0.0413544	asRNA:CR45133
604.56	3.85	0.869289	4.42891	9.47119e-06	8.4548e-05	Hsp70Bc
8.03912	3.84641	1.13126	3.40013	0.000673551	0.00388494	ND-49L
49.5827	3.80252	0.813539	4.67405	2.95324e-06	2.91944e-05	Mdr50
724.01	3.77715	0.237282	15.9184	4.7253e-57	1.20603e-54	Hsp26
5.01229	3.75419	1.49198	2.51625	0.0118612	0.0452145	CG15657
52.2307	3.75039	1.20575	3.11041	0.00186827	0.00934553	Jon99Ciii
4.824	3.65421	1.37774	2.65232	0.00799403	0.0324422	asRNA:CR46089
21.1038	3.64044	0.660695	5.51001	3.58812e-08	4.94412e-07	blanks
14.4019	3.64039	0.890377	4.0886	4.33993e-05	0.00033728	CR46150
11.7074	3.62423	0.899847	4.0276	5.6348e-05	0.000423837	CG10764
20.2906	3.58462	0.741756	4.83262	1.34749e-06	1.42355e-05	CR43086
6.6569	3.53692	1.09677	3.22485	0.00126037	0.00664507	CG42570
19.8343	3.53024	0.660213	5.34711	8.93682e-08	1.15224e-06	Cad96Cb
26.6972	3.52708	0.593615	5.94169	2.82095e-09	4.57133e-08	phr6-4
59.4297	3.52126	0.431381	8.16278	3.27403e-16	1.07193e-14	Or19b
6.41937	3.50723	1.14786	3.05545	0.00224721	0.010939	pav
12.6938	3.46504	1.38106	2.50898	0.0121081	0.0460147	CG3841
27.7431	3.46173	0.574271	6.02805	1.65955e-09	2.82803e-08	Or19a
64.0333	3.43034	0.376946	9.10036	9.00324e-20	3.69001e-18	Efhc1.2
21.6377	3.35331	0.679033	4.93836	7.87809e-07	8.74219e-06	CG13617
8462.1	3.34737	0.0777137	43.0731	0	0	CG5830
6255.41	3.30967	0.759387	4.35835	1.31047e-05	0.000114259	Amy-p
10.8042	3.25875	1.0201	3.19453	0.00140057	0.00725814	Ssl2
257.025	3.251	0.181528	17.9091	1.00152e-71	3.40819e-69	CG18213
18.5306	3.24647	0.63854	5.0842	3.69173e-07	4.34572e-06	lncRNA:CR42646
185.931	3.22101	0.238061	13.5302	1.03743e-41	1.49363e-39	Oseg2
63.0162	3.20413	0.397641	8.05784	7.7654e-16	2.46343e-14	CG14961
10.5808	3.17695	0.893912	3.55398	0.000379443	0.00231962	RpS10a
5.20816	3.1578	1.21449	2.60009	0.00931982	0.0369698	CG34244
13.7131	3.13439	0.76524	4.09596	4.2043e-05	0.000327422	asRNA:CR45136
210.375	3.11731	0.289076	10.7837	4.1088e-27	2.83079e-25	CG14907
20.2252	3.08512	0.640183	4.81912	1.44195e-06	1.50214e-05	CG4570
1274.85	3.07742	0.112379	27.3844	4.21161e-165	6.75663e-162	vri
164.677	3.07036	0.758398	4.04848	5.15503e-05	0.00039195	BomBc1
6.43328	3.06585	1.15234	2.66054	0.00780147	0.031789	lncRNA:CR32636
17.8239	3.03597	0.628933	4.82717	1.38487e-06	1.45347e-05	CG32259
8.06556	3.01049	0.984487	3.05793	0.00222871	0.010863	CG40635
85.5382	2.99868	0.295227	10.1572	3.07733e-24	1.73661e-22	asRNA:CR45195
7.8164	2.99758	1.01454	2.95461	0.0031306	0.0144618	CG5391
1057.86	2.99725	0.154577	19.39	9.37063e-84	5.01106e-81	aos
16.6025	2.97817	1.08915	2.73441	0.00624929	0.0263239	thw
39.6015	2.9399	0.687419	4.27672	1.89665e-05	0.000160025	CG34208
31.1279	2.88775	0.498926	5.78794	7.12539e-09	1.09764e-07	CG12869
7.29965	2.88195	1.11824	2.57723	0.00995961	0.0390935	eIF4E3
760.72	2.86626	0.583763	4.90996	9.10937e-07	9.94152e-06	Hsp68
29085	2.86488	0.0778279	36.8105	1.25333e-296	4.69163e-293	Hsc70-3
11.5296	2.85324	0.837175	3.40818	0.000653975	0.00378024	antr
63.5099	2.80728	0.345563	8.12379	4.51844e-16	1.47506e-14	Ugt37B1
22.3344	2.77825	0.599617	4.63336	3.5977e-06	3.49198e-05	CG6675
25.2553	2.77263	0.998378	2.77713	0.00548412	0.0234705	Eglp2
9168.03	2.77141	0.093119	29.7621	1.21056e-194	3.39864e-191	Gp93
73.8279	2.75503	0.601965	4.57673	4.72292e-06	4.47581e-05	ACXD
488.874	2.75469	0.162756	16.9252	2.93106e-64	8.89615e-62	CG2064
46.3562	2.74559	0.538221	5.10123	3.37453e-07	4.00168e-06	nerfin-1
73.3896	2.73624	0.365824	7.47967	7.45076e-14	2.00772e-12	CG14879
21.8164	2.66208	0.572673	4.64851	3.3434e-06	3.2649e-05	CG13670
12.6271	2.64895	0.812443	3.26048	0.00111225	0.00599068	Porin2
33.509	2.64875	0.623931	4.24526	2.18341e-05	0.000182032	Cyp4p3
166.941	2.63474	1.01038	2.60768	0.00911579	0.0363531	Mec2
1350.81	2.63033	0.108811	24.1735	4.23222e-129	4.32072e-126	cv-2
37.6524	2.62838	0.454386	5.78446	7.27465e-09	1.1191e-07	CR44003
22.5549	2.62738	0.777743	3.3782	0.000729607	0.00415913	CG17855
132.161	2.62286	0.232725	11.2702	1.84102e-29	1.48739e-27	CG14695
24.214	2.62075	0.85999	3.04742	0.00230816	0.0111631	CG30008
15.2367	2.62009	0.654236	4.00481	6.20668e-05	0.000461596	CG32625
111.143	2.60174	0.258097	10.0805	6.73997e-24	3.69219e-22	ver
17.1358	2.58383	0.972772	2.65616	0.00790371	0.0321589	Tsp42Eq
15.9351	2.57219	0.61601	4.17556	2.97255e-05	0.000239467	lncRNA:CR44111
42.1874	2.57123	0.713372	3.60433	0.000312965	0.00196018	fiz
223.996	2.56538	0.608335	4.21705	2.4752e-05	0.000203488	Hsp27
8.27031	2.51417	0.964486	2.60675	0.0091407	0.0363899	CG30486
13.7609	2.50036	0.747949	3.34295	0.000828932	0.00463667	Incenp
48.4815	2.49778	0.901991	2.76918	0.0056197	0.0239868	CG6891
21.667	2.45716	0.964161	2.54849	0.0108189	0.041881	Jhe
159.61	2.43742	0.230372	10.5804	3.67456e-26	2.3531e-24	CG14906
185.083	2.43541	0.584146	4.16918	3.05691e-05	0.000245208	CG32368
31.4814	2.43419	0.817651	2.97705	0.00291037	0.0135504	SecCl
98.5556	2.41065	0.558026	4.31996	1.56061e-05	0.000133681	Hsp70Ab
100.413	2.40144	0.257431	9.32848	1.07397e-20	4.60331e-19	rec
10.0256	2.39594	0.831106	2.88284	0.0039411	0.0176893	Rpt3R
29.336	2.3897	0.492194	4.8552	1.20268e-06	1.2863e-05	CG42867
18.2094	2.3791	0.656958	3.62138	0.000293031	0.00184977	Cyp313b1
667.347	2.37829	0.22479	10.58	3.68785e-26	2.3531e-24	atk
193.062	2.377	0.348102	6.82846	8.58308e-12	1.88996e-10	CG34215
11.9793	2.37397	0.701607	3.38362	0.00071537	0.0040946	CG34375
1390.59	2.35598	0.10108	23.3081	3.66787e-120	3.43252e-117	Manf
565.222	2.33724	0.588794	3.96953	7.20144e-05	0.000526512	Hsp70Ba
690.539	2.33476	0.110665	21.0975	8.38447e-99	6.27717e-96	Orct2
47.578	2.3271	0.377196	6.16946	6.85222e-10	1.22924e-08	CG2157
10.6044	2.31517	0.734135	3.1536	0.00161267	0.00820214	CG6788
758.473	2.30653	0.114226	20.1926	1.13632e-90	7.08935e-88	Sil1
661.241	2.303	0.78025	2.95162	0.00316111	0.0145907	alpha-Est1
44.8963	2.30103	0.386235	5.95759	2.55986e-09	4.17838e-08	ppk13
1409.38	2.28915	0.152778	14.9835	9.41338e-51	1.92204e-48	CG15784
13.4015	2.2848	0.632563	3.61197	0.000303881	0.0019086	Gr66a
148.547	2.27709	0.687714	3.3111	0.000929305	0.00512579	Cyp4d1
2054.76	2.26663	0.0785508	28.8556	4.31555e-183	9.69273e-180	Dgp-1
106.876	2.23575	0.851081	2.62695	0.00861529	0.0345658	CG31288
20.8483	2.21542	0.527871	4.1969	2.70589e-05	0.00021956	CG33509
1922.18	2.21044	0.117097	18.8769	1.7665e-79	7.34733e-77	CaBP1
1303.1	2.20637	0.501667	4.39807	1.09217e-05	9.66517e-05	Cyp6a2
269.461	2.1948	0.162411	13.5138	1.29577e-41	1.81893e-39	bnl
18.5715	2.1935	0.654828	3.34974	0.000808881	0.00454187	CG9389
6.86797	2.18574	0.87074	2.51021	0.012066	0.0459013	lncRNA:CR44565
76.5373	2.18295	0.309247	7.05893	1.67788e-12	3.95853e-11	lncRNA:CR46216
17.2283	2.16527	0.712535	3.03882	0.00237504	0.0114471	dy
22.4485	2.15832	0.738034	2.92442	0.00345099	0.0157156	CG12493
86.9877	2.13764	0.2875	7.43525	1.0437e-13	2.77085e-12	lok
40.9004	2.13734	0.374073	5.7137	1.10547e-08	1.64463e-07	PCNA
35.5273	2.13282	0.643134	3.31629	0.000912201	0.00503887	Arpc3B
78.0264	2.10094	0.278901	7.53293	4.9616e-14	1.3895e-12	CG3448
18.4165	2.06792	0.55774	3.70768	0.000209163	0.00136643	otu
21.6938	2.06398	0.593642	3.47681	0.000507411	0.00301016	CG43366
10.8724	2.04888	0.764914	2.67858	0.00739351	0.0303691	lncRNA:CR44514
18.0348	2.04769	0.548299	3.73463	0.000187995	0.00124508	spn-E
2776.86	2.02781	0.735496	2.75706	0.00583234	0.0247626	fon
3347.86	2.02736	0.742693	2.72975	0.00633832	0.0266489	Amy-d
1203.6	2.02339	0.102008	19.8356	1.46667e-87	8.23532e-85	Ero1L
366.548	2.01871	0.462098	4.36858	1.25059e-05	0.000109145	Sardh
16.6965	2.01281	0.737804	2.7281	0.00637001	0.0267703	CG17127
12.3194	2.01247	0.736317	2.73316	0.00627308	0.0264043	CG18563
22.846	2.00565	0.501926	3.99592	6.44448e-05	0.000476434	CG17687
12.1337	1.97174	0.711708	2.77043	0.00559821	0.0239132	ItgaPS4
93.9289	1.9527	0.261723	7.46095	8.58994e-14	2.30227e-12	CG1113
12.8859	1.93079	0.682221	2.83015	0.00465266	0.0204019	CG17258
28.5307	1.91543	0.419079	4.57056	4.86428e-06	4.60589e-05	Orc1
2929.88	1.91356	0.206446	9.26906	1.87797e-20	7.92841e-19	tim
48.7642	1.89716	0.353757	5.36288	8.19035e-08	1.06456e-06	feo
13.7467	1.86378	0.621462	2.99902	0.00270846	0.0127566	clumsy
1906.6	1.82334	0.108226	16.8476	1.09334e-63	3.14825e-61	P58IPK
18.2288	1.82082	0.655504	2.77774	0.00547385	0.0234355	NimC4
1469.8	1.81714	0.258473	7.03029	2.06111e-12	4.80159e-11	Hsp70Bb
27.8857	1.81347	0.495844	3.65733	0.000254855	0.00162673	CG14107
43.8663	1.81099	0.365946	4.94879	7.46767e-07	8.33618e-06	lncRNA:CR45517
58.2601	1.80879	0.306071	5.90971	3.42712e-09	5.47461e-08	Boot
15.7338	1.80515	0.609377	2.96228	0.00305366	0.0141413	CG34027
606.8	1.78601	0.357469	4.99626	5.8453e-07	6.6778e-06	Cyp9h1
73.3608	1.78014	0.370658	4.80265	1.56582e-06	1.61917e-05	CG30271
58.2764	1.7792	0.334678	5.31615	1.05986e-07	1.35253e-06	Uhg8
20.2768	1.7789	0.573076	3.10413	0.00190841	0.00951664	ft
19.325	1.7699	0.508465	3.48086	0.000499807	0.00296819	CG15436
13.0503	1.76515	0.64251	2.74727	0.00600929	0.0253891	CR43087
40.1643	1.7603	0.381057	4.61952	3.84628e-06	3.7108e-05	2023-09-05
872.124	1.75795	0.0907673	19.3676	1.44733e-83	7.38796e-81	meigo
18.2344	1.74367	0.537399	3.24464	0.00117599	0.00628275	lncRNA:CR43995
16.1107	1.74258	0.574727	3.03202	0.00242922	0.0116681	Or49b
184.251	1.73277	0.167842	10.3238	5.4978e-25	3.24949e-23	CG34423
60.3771	1.71977	0.307782	5.58764	2.30175e-08	3.23919e-07	CG30108
37.0023	1.69722	0.443332	3.82832	0.00012902	0.000886715	NaPi-T
545.759	1.69203	0.134415	12.5881	2.45492e-36	2.78472e-34	stac
445.811	1.69046	0.122123	13.8422	1.41722e-43	2.27363e-41	dl
923.934	1.68834	0.0896192	18.8391	3.61155e-79	1.44849e-76	Act42A
76.438	1.68668	0.2693	6.26321	3.77127e-10	6.94285e-09	aub
295.02	1.68341	0.201074	8.37209	5.66038e-17	1.94988e-15	Spn55B
1033.12	1.67959	0.0834306	20.1315	3.90841e-90	2.31007e-87	CG9175
645.86	1.66701	0.202755	8.2218	2.0047e-16	6.68035e-15	Hsp23
2802.53	1.66679	0.589644	2.82677	0.00470203	0.0205783	CG9485
34.3299	1.6577	0.372965	4.44465	8.80357e-06	7.9218e-05	tut
17.1817	1.64072	0.584663	2.80626	0.00501201	0.0216647	fs(1)N
10.815	1.62873	0.652908	2.49457	0.0126109	0.0474282	CG33137
354.324	1.62866	0.457804	3.55756	0.000374315	0.00229327	Tsp42Ed
347.552	1.62615	0.150777	10.7851	4.04916e-27	2.80692e-25	Ku80
51.857	1.61961	0.33877	4.78086	1.74547e-06	1.79174e-05	CR41507
3985.79	1.60626	0.0793572	20.2408	4.27784e-91	2.82589e-88	BI-1
44.1571	1.58297	0.533365	2.96789	0.00299849	0.0139145	Listericin
34.8779	1.57538	0.415515	3.7914	0.000149803	0.00100873	CG13502
45.302	1.5747	0.607297	2.59296	0.00951539	0.0375863	CG2003
2606.27	1.56423	0.142995	10.939	7.50079e-28	5.50548e-26	scf
40.3041	1.56209	0.356222	4.38517	1.15897e-05	0.00010208	CG42326
15.2179	1.55856	0.565087	2.75808	0.00581411	0.0247171	Edg78E
35.9301	1.55816	0.372282	4.18543	2.84623e-05	0.000229785	ana2
1457.71	1.55802	0.137498	11.3312	9.191e-30	7.53393e-28	Gfat2
4137.54	1.55182	0.0922009	16.8309	1.44921e-63	4.06867e-61	ftz-f1
699.02	1.54465	0.106014	14.5703	4.34128e-48	7.99223e-46	CG1129
214.34	1.54084	0.197608	7.79747	6.31594e-15	1.90667e-13	trbl
39.4988	1.5406	0.445031	3.46178	0.000536617	0.00316502	CR41509
356.531	1.53476	0.136557	11.239	2.62367e-29	2.0461e-27	POSH
29.4944	1.52975	0.444441	3.44196	0.000577506	0.00337957	spd-2
2750.35	1.52594	0.140927	10.8279	2.53854e-27	1.80429e-25	Proc
112.06	1.52579	0.223221	6.83532	8.18216e-12	1.80877e-10	CG12112
46.1249	1.5246	0.338913	4.49851	6.84324e-06	6.29914e-05	Ote
73.9222	1.52195	0.608663	2.50048	0.0124025	0.0467853	Agpat4
57.5712	1.51776	0.582175	2.60705	0.00913252	0.0363835	Obp83ef
978.696	1.51565	0.125735	12.0543	1.83987e-33	1.87834e-31	per
1767.21	1.51255	0.0924583	16.3593	3.73498e-60	1.02302e-57	Kr-h2
572.937	1.51041	0.10148	14.8838	4.20076e-50	8.27624e-48	r2d2
403.553	1.50717	0.12775	11.7978	4.00847e-32	3.78278e-30	CG9706
76.96	1.50101	0.605827	2.47762	0.0132264	0.0491666	Act87E
39.6076	1.49549	0.340497	4.39208	1.12271e-05	9.91199e-05	CG1503
466.909	1.48381	0.125737	11.8009	3.86343e-32	3.6768e-30	GXIVsPLA2
72.7263	1.47532	0.574845	2.56647	0.0102738	0.0401165	CG14329
2327.62	1.4741	0.232867	6.33022	2.44817e-10	4.5758e-09	Mal-B2
509.183	1.46714	0.113682	12.9056	4.18391e-38	5.1071e-36	CG11999
17.7631	1.46518	0.547737	2.67496	0.00747382	0.0306429	CG42751
1230.2	1.46429	0.105799	13.8403	1.45542e-43	2.30203e-41	Myc
5386.76	1.45694	0.115222	12.6447	1.19707e-36	1.40032e-34	CG2918
1396.82	1.45068	0.0780049	18.5973	3.38215e-77	1.26605e-74	ValRS
714.725	1.43699	0.246917	5.81972	5.89447e-09	9.18098e-08	Mmp1
1911.1	1.43213	0.0683435	20.9549	1.69241e-97	1.18786e-94	CG13887
369.64	1.42638	0.239067	5.96644	2.42486e-09	3.98116e-08	CG5646
472.31	1.42611	0.432333	3.29865	0.000971522	0.00531945	CG9451
901.8	1.42396	0.098287	14.4878	1.44778e-47	2.58073e-45	shv
216.864	1.42266	0.53644	2.65204	0.00800082	0.0324482	CG11034
160.527	1.41795	0.171081	8.28817	1.15e-16	3.8899e-15	CG42365
40.6778	1.41623	0.339296	4.17401	2.9928e-05	0.000240581	CR14798
80.3795	1.41471	0.282623	5.00564	5.56769e-07	6.39971e-06	CG11836
522.51	1.41234	0.115529	12.225	2.28474e-34	2.49103e-32	Syx18
57.1723	1.41025	0.289176	4.8768	1.0782e-06	1.16201e-05	RPA2
667.663	1.40418	0.12595	11.1487	7.26605e-29	5.47636e-27	CNPYb
218.255	1.39783	0.158285	8.83115	1.03608e-18	4.02602e-17	agt
102.756	1.39736	0.23483	5.95055	2.6725e-09	4.3559e-08	CG31897
213.228	1.3931	0.557229	2.50005	0.0124175	0.0468103	BomS5
251.38	1.39013	0.146962	9.45906	3.10724e-21	1.40703e-19	Irbp
749.121	1.39009	0.131253	10.5909	3.28439e-26	2.11975e-24	CG10126
25.7329	1.38234	0.45718	3.02362	0.00249767	0.0119357	Spn47C
246.181	1.37948	0.161936	8.51869	1.61374e-17	5.7531e-16	CG1840
25.5694	1.37608	0.481868	2.85572	0.00429398	0.0190523	CG10445
37.423	1.37501	0.387783	3.54583	0.000391381	0.0023887	Ir11a
1577.79	1.37127	0.0920415	14.8984	3.37491e-50	6.7679e-48	La
7005.8	1.36871	0.063732	21.476	2.61139e-102	2.25584e-99	Calr
374.364	1.36836	0.136608	10.0167	1.28739e-23	6.95068e-22	CG10916
72.7843	1.35647	0.339184	3.99921	6.35552e-05	0.000470795	CG31704
298.692	1.35388	0.246947	5.48248	4.19401e-08	5.69513e-07	GstO3
4472.22	1.35136	0.146889	9.19988	3.58343e-20	1.48494e-18	Irc
56.0551	1.34993	0.28468	4.74191	2.11711e-06	2.1419e-05	RhoGAP54D
2493.8	1.3467	0.0711974	18.915	8.57817e-80	3.70511e-77	Sec31
165.489	1.3378	0.22659	5.90408	3.54621e-09	5.65681e-08	dmt
134.098	1.33587	0.217969	6.1287	8.86015e-10	1.562e-08	CR43080
589.402	1.33001	0.156903	8.47664	2.31791e-17	8.1344e-16	LKRSDH
5523.3	1.3276	0.0512721	25.8933	7.92121e-148	1.11194e-144	ref(2)P
543.034	1.31485	0.099061	13.2732	3.313e-40	4.32616e-38	Tpc1
42.5603	1.3146	0.355066	3.70241	0.000213561	0.0013887	snRNA:U6:96Ab
55.193	1.30102	0.523685	2.48436	0.0129786	0.0484701	Spn43Ad
1235.67	1.30048	0.100984	12.8782	5.97445e-38	7.2143e-36	OstDelta
578.151	1.30043	0.116512	11.1613	6.30429e-29	4.78359e-27	p115
48.0579	1.29806	0.36919	3.51597	0.000438148	0.00263405	Nepl3
61.7602	1.29229	0.279155	4.62927	3.66952e-06	3.54942e-05	FANCI
998.997	1.29196	0.0935571	13.8093	2.23966e-43	3.44539e-41	Der-1
1691.02	1.28831	0.0688852	18.7022	4.74946e-78	1.83919e-75	Herp
1754.11	1.28742	0.084136	15.3017	7.4535e-53	1.70822e-50	KdelR
1068.12	1.28614	0.129636	9.92113	3.36933e-23	1.75989e-21	AspRS
18.8375	1.28414	0.517918	2.47943	0.0131592	0.0489654	NimA
331.07	1.28164	0.134056	9.56053	1.17159e-21	5.52814e-20	Gadd45
2431.59	1.27981	0.475603	2.69091	0.00712566	0.0294629	Nepl11
79.2534	1.27818	0.417283	3.0631	0.00219055	0.0107142	PGRP-LF
490.043	1.27753	0.403378	3.16707	0.00153985	0.00788533	CG5819
44.3618	1.2755	0.431428	2.95645	0.003112	0.0143996	pirk
392.138	1.27476	0.12597	10.1196	4.52443e-24	2.51531e-22	CG9773
363.144	1.27223	0.126656	10.0448	9.6844e-24	5.2539e-22	sel
552.52	1.27218	0.229319	5.54767	2.89505e-08	4.03868e-07	CG9119
863.806	1.26812	0.0858272	14.7753	2.11393e-49	4.09301e-47	CCT5
811.109	1.26565	0.104501	12.1114	9.19626e-34	9.74283e-32	Ostgamma
2150.14	1.25808	0.376359	3.34276	0.000829481	0.00463667	Cyp6g1
25.54	1.25768	0.443006	2.83896	0.00452602	0.0199322	CG8136
314.649	1.25708	0.153237	8.20354	2.33417e-16	7.73237e-15	bocks
2006.56	1.25566	0.0874755	14.3544	9.9977e-47	1.72729e-44	cib
149.92	1.25387	0.203206	6.17044	6.81004e-10	1.22363e-08	CG30496
499.313	1.2523	0.122062	10.2595	1.07281e-24	6.24234e-23	Dad1
90.3873	1.24948	0.243245	5.13671	2.79597e-07	3.35099e-06	CG33172
2179.79	1.24535	0.0701655	17.7488	1.76128e-70	5.65118e-68	PHGPx
123.55	1.23938	0.46639	2.65739	0.0078748	0.0320529	CG4408
960.516	1.23393	0.125248	9.85183	6.73044e-23	3.45127e-21	AlaRS
1350.97	1.21723	0.0766025	15.8902	7.41118e-57	1.8495e-54	puml
355.525	1.21347	0.124726	9.72908	2.26639e-22	1.13623e-20	Pmm2
450.616	1.21241	0.109091	11.1137	1.07632e-28	8.05801e-27	asrij
156.079	1.20842	0.198595	6.08484	1.16608e-09	2.02397e-08	CG32069
43.7175	1.20122	0.419975	2.86023	0.0042334	0.0188431	Sid
41.5134	1.18985	0.427075	2.78606	0.00533535	0.0229074	CG14257
391.789	1.18808	0.114198	10.4037	2.38422e-25	1.45515e-23	Irbp18
331.11	1.18681	0.128236	9.25484	2.14561e-20	9.01927e-19	Aatf
383.114	1.18498	0.126318	9.38085	6.54415e-21	2.87074e-19	Qtzl
1762.08	1.18051	0.0755351	15.6286	4.65117e-55	1.11133e-52	c11.1
37.0354	1.17964	0.428078	2.75567	0.00585719	0.0248495	CG11125
89.0333	1.17672	0.288181	4.08327	4.44062e-05	0.000343444	CG42675
1430.72	1.17278	0.0777976	15.0748	2.37308e-51	5.12494e-49	mbf1
211.881	1.1699	0.155562	7.52049	5.45729e-14	1.51322e-12	CG33774
3155.62	1.167	0.194074	6.01318	1.81914e-09	3.06281e-08	Gart
2947.72	1.16524	0.0542798	21.4672	3.15366e-102	2.52969e-99	Sec23
199.683	1.16141	0.164491	7.06065	1.65723e-12	3.91805e-11	Cyp4ac3
376.537	1.16094	0.124423	9.33061	1.05264e-20	4.52916e-19	CG18596
1349.82	1.16027	0.0687384	16.8795	6.36647e-64	1.88146e-61	puc
52.0584	1.16014	0.299385	3.87508	0.000106589	0.000747658	scra
977.208	1.15794	0.0916336	12.6366	1.3265e-36	1.53574e-34	Spp
9543.27	1.15202	0.0764406	15.0708	2.52229e-51	5.3444e-49	Xrp1
154.517	1.15043	0.212163	5.42238	5.88091e-08	7.8157e-07	Ret
495.075	1.15008	0.276639	4.15734	3.21971e-05	0.000256435	Spn27A
228.387	1.14608	0.149622	7.65981	1.86205e-14	5.41732e-13	CG9890
48.3508	1.14604	0.319442	3.58765	0.000333675	0.00207484	CG3339
1161.05	1.14538	0.0941485	12.1657	4.73267e-34	5.0617e-32	CG14868
1388.02	1.14485	0.285836	4.00527	6.19477e-05	0.000461016	Cyp6w1
3655.8	1.14307	0.0710344	16.0917	2.91682e-58	7.61766e-56	Wbp2
35.9803	1.13795	0.397929	2.85969	0.00424053	0.0188674	CBP
643.178	1.13277	0.106668	10.6196	2.41514e-26	1.56775e-24	CG11141
228.737	1.13146	0.154201	7.33756	2.1752e-13	5.64145e-12	CG15011
493.164	1.131	0.375638	3.01088	0.00260495	0.0123381	Idgf5
46.998	1.1306	0.439937	2.56992	0.0101721	0.0398024	Irk1
428.02	1.13009	0.11812	9.56736	1.09674e-21	5.19678e-20	prage
713.389	1.12868	0.112833	10.0031	1.47663e-23	7.93423e-22	CG9705
29.8428	1.1278	0.444309	2.53832	0.0111388	0.0428708	nol
140.67	1.12561	0.200857	5.60404	2.0941e-08	2.9768e-07	CG9684
202.949	1.12552	0.15909	7.07472	1.49746e-12	3.57798e-11	Archease
214.302	1.12469	0.153535	7.32531	2.38343e-13	6.16727e-12	Fdx1
42.0015	1.12329	0.374564	2.99894	0.00270921	0.0127566	CG8046
607.75	1.11827	0.113439	9.85789	6.3364e-23	3.26946e-21	rad50
581.847	1.11635	0.103179	10.8196	2.78122e-27	1.95207e-25	CG6428
1823.84	1.10829	0.0863295	12.838	1.00493e-37	1.18794e-35	CG44774
3598.95	1.10812	0.403184	2.74841	0.00598852	0.02533	Pgm1
581.594	1.10726	0.125241	8.84104	9.48293e-19	3.71057e-17	Spase25
262.022	1.10682	0.165226	6.69886	2.10045e-11	4.40076e-10	CG12868
94.691	1.1063	0.227041	4.87272	1.10074e-06	1.18404e-05	lncRNA:CR44458
24.2988	1.10488	0.435199	2.53878	0.011124	0.0428708	hpRNA:CR32207
67.7099	1.10438	0.291809	3.78458	0.000153966	0.00103473	CG7352
901.89	1.10006	0.103312	10.648	1.78206e-26	1.18418e-24	TyrRS
657.258	1.09919	0.10605	10.3648	3.58537e-25	2.16472e-23	SerRS
377.675	1.08285	0.13402	8.07974	6.49051e-16	2.07659e-14	SrpRbeta
256.428	1.08277	0.141078	7.675	1.65413e-14	4.83747e-13	Axs
1443.56	1.08256	0.0744081	14.549	5.93062e-48	1.07421e-45	Sec22
60.79	1.07978	0.343504	3.14343	0.00166981	0.00846588	CG6808
285.172	1.07905	0.133094	8.10748	5.16796e-16	1.67251e-14	CG8237
519.733	1.07581	0.113609	9.46939	2.81487e-21	1.2798e-19	baf
248.209	1.0749	0.162966	6.59588	4.22749e-11	8.64748e-10	CG17982
771.07	1.07374	0.081924	13.1065	3.02289e-39	3.90196e-37	CG5196
350.341	1.07354	0.142849	7.51522	5.68173e-14	1.57157e-12	Arpc3A
76.3591	1.06801	0.266253	4.01125	6.03977e-05	0.000450675	ncd
206.045	1.06679	0.184763	5.77382	7.74924e-09	1.18239e-07	Sec20
188.023	1.06435	0.192846	5.51919	3.40575e-08	4.71017e-07	CG13284
170.374	1.06234	0.173089	6.13751	8.38238e-10	1.4801e-08	CG10189
116.163	1.06193	0.218108	4.86883	1.12263e-06	1.20643e-05	CG3408
99.7714	1.06111	0.261918	4.0513	5.09343e-05	0.000388561	CG5290
888.624	1.06097	0.333064	3.18549	0.0014451	0.00745793	CG16989
477.524	1.06027	0.109902	9.6474	5.04177e-22	2.47518e-20	Yif1
242.913	1.05549	0.140547	7.50992	5.91635e-14	1.62845e-12	Bet1
163.06	1.0552	0.202262	5.21701	1.81835e-07	2.25387e-06	CG14130
478.208	1.05461	0.128243	8.22355	1.97562e-16	6.60304e-15	DNApol-zeta
80.5811	1.05314	0.25066	4.20147	2.65184e-05	0.000215642	CG11170
2938.23	1.05025	0.058039	18.0956	3.45349e-73	1.21196e-70	Unc-115a
74.1113	1.04929	0.310553	3.37877	0.000728113	0.00415695	lncRNA:CR13130
37.3456	1.04846	0.3465	3.02586	0.00247925	0.0118678	CG12880
483.199	1.04678	0.125318	8.35295	6.65765e-17	2.27943e-15	Fic
219.819	1.04366	0.156631	6.66318	2.67966e-11	5.5727e-10	RNaseZ
1416.76	1.04273	0.0997022	10.4585	1.3403e-25	8.27007e-24	Syx5
808.065	1.0416	0.236736	4.39985	1.08325e-05	9.60134e-05	Cyp6a13
7242.94	1.03916	0.0738291	14.0751	5.3994e-45	8.91694e-43	Pdi
1493.29	1.03775	0.125241	8.28602	1.17097e-16	3.94895e-15	ergic53
159.858	1.03617	0.17586	5.89202	3.81514e-09	6.04289e-08	CG17187
409.086	1.02966	0.109744	9.38237	6.45073e-21	2.84085e-19	CG17294
1781.4	1.02822	0.240637	4.2729	1.92944e-05	0.000162426	Pfas
61.6706	1.02523	0.319069	3.21318	0.00131272	0.00686628	cep290
169.639	1.02343	0.192301	5.32205	1.02602e-07	1.31083e-06	Membrin
288.758	1.02248	0.138754	7.36901	1.71906e-13	4.48953e-12	CHMP2B
167.307	1.02181	0.190513	5.36346	8.1645e-08	1.06243e-06	CG9154
1281.35	1.02079	0.0824617	12.379	3.39631e-35	3.77629e-33	Arf102F
1249.71	1.01712	0.083507	12.18	3.97215e-34	4.28916e-32	eca
6008.26	1.01688	0.0660019	15.4068	1.47369e-53	3.44782e-51	SREBP
59.3949	1.01648	0.316172	3.21496	0.00130461	0.00683339	mtsh
860.301	1.01274	0.0905315	11.1866	4.74173e-29	3.64723e-27	Tspo
1141.22	1.01218	0.195171	5.18613	2.14711e-07	2.61519e-06	Spn42Da
1708.75	1.01191	0.0853417	11.8571	1.97609e-32	1.92969e-30	deltaCOP
1054.11	1.01163	0.0890756	11.357	6.8431e-30	5.69245e-28	Sec61beta
1151.43	1.01083	0.075891	13.3195	1.78318e-40	2.35589e-38	Clbn
632.176	1.00882	0.138366	7.29096	3.0776e-13	7.89074e-12	CG5953
2998.42	1.00469	0.0732142	13.7226	7.43848e-43	1.09913e-40	CG10737
300.623	1.00288	0.128432	7.80866	5.78005e-15	1.75432e-13	Alr
191.886	0.998511	0.215069	4.64275	3.438e-06	3.34854e-05	mal
132.192	0.997183	0.223651	4.45865	8.24765e-06	7.43944e-05	Cyp12a5
36.8597	0.991853	0.380709	2.60528	0.00918	0.0365184	CG42494
49.8598	0.991558	0.293851	3.37436	0.000739885	0.00420704	twe
755.086	0.988068	0.106766	9.2545	2.15242e-20	9.01927e-19	Elp1
4311.6	0.987754	0.0876567	11.2684	1.87866e-29	1.50695e-27	brat
440.611	0.987646	0.120763	8.1784	2.87646e-16	9.47291e-15	cactin
271.784	0.9846	0.326832	3.01256	0.00259055	0.0122803	Spn28Dc
954.112	0.982507	0.085972	11.4282	3.02254e-30	2.57145e-28	hpRNA:CR46342
93.9567	0.981317	0.301902	3.25044	0.00115225	0.00616768	CG7744
132.06	0.978494	0.209571	4.66903	3.02623e-06	2.98634e-05	Grip71
50.5017	0.977084	0.338812	2.88386	0.00392838	0.0176392	CG5757
1302.36	0.976004	0.0845839	11.5389	8.39965e-31	7.4274e-29	Fas3
105.668	0.973334	0.247094	3.93912	8.17797e-05	0.000591363	CG7409
97.4391	0.973326	0.216857	4.48833	7.17844e-06	6.58072e-05	CG14701
225.995	0.97247	0.163658	5.94208	2.8143e-09	4.56714e-08	kud
583.357	0.971816	0.0934652	10.3976	2.54206e-25	1.5431e-23	DNApol-iota
626.753	0.969827	0.367877	2.63628	0.00838202	0.0337384	CG9498
379.148	0.967904	0.126296	7.6638	1.8051e-14	5.26526e-13	eIF6
71.781	0.96287	0.358239	2.68779	0.00719273	0.0296637	ImpL1
58.4693	0.962176	0.312366	3.08028	0.00206803	0.010186	FDY
472.952	0.957295	0.348905	2.74372	0.00607482	0.0256371	Odc1
260.545	0.956735	0.168482	5.67856	1.35833e-08	1.97336e-07	CG2909
2422.05	0.9529	0.0966652	9.85773	6.34677e-23	3.26946e-21	kay
1571.88	0.952676	0.065049	14.6455	1.43926e-48	2.69381e-46	w
42.3717	0.9511	0.320478	2.96775	0.00299984	0.013915	grim
1173.99	0.949927	0.225492	4.21269	2.52353e-05	0.000207158	CG3376
659.437	0.949694	0.101259	9.37887	6.66824e-21	2.91379e-19	zetaCOP
234.768	0.949147	0.179528	5.28691	1.24402e-07	1.57324e-06	escl
1173.18	0.948882	0.141696	6.69662	2.13298e-11	4.4606e-10	Ahcy
1794.14	0.948342	0.067335	14.084	4.76676e-45	7.98965e-43	iPLA2-VIA
542.591	0.94583	0.168491	5.61352	1.98246e-08	2.82885e-07	Myo31DF
134.639	0.945153	0.211696	4.46467	8.01905e-06	7.26828e-05	MME1
741.923	0.945013	0.0907975	10.4079	2.28158e-25	1.40012e-23	CG3008
4892.77	0.944176	0.099267	9.51148	1.8797e-21	8.75892e-20	mAChR-A
563.836	0.939231	0.11801	7.95891	1.73559e-15	5.45957e-14	obe
305.047	0.938761	0.1251	7.50411	6.18497e-14	1.69822e-12	Gmd
198.406	0.937253	0.18697	5.01286	5.36278e-07	6.18952e-06	CG32576
495.405	0.933819	0.110372	8.46067	2.65844e-17	9.30041e-16	CG5382
999.121	0.932016	0.0910118	10.2406	1.30424e-24	7.5498e-23	Ost48
640.491	0.930534	0.104134	8.9359	4.03887e-19	1.59706e-17	Der-2
58.1383	0.93038	0.287504	3.23606	0.0012119	0.00642765	cutlet
285.758	0.928124	0.126035	7.364	1.78474e-13	4.65027e-12	CG1890
1498.3	0.925658	0.164886	5.61392	1.97798e-08	2.82605e-07	CG4199
613.116	0.922895	0.126397	7.30155	2.84478e-13	7.31051e-12	Slh
131.361	0.92202	0.221269	4.16696	3.08685e-05	0.000247257	Lkr
84.1988	0.919653	0.253437	3.62873	0.000284823	0.00180201	asRNA:CR43426
545.716	0.918643	0.142205	6.45997	1.04724e-10	2.05245e-09	Cyp309a2
4743.34	0.916119	0.102331	8.95253	3.47417e-19	1.37862e-17	CG15628
472.796	0.915881	0.288391	3.17583	0.00149408	0.00768247	Sp7
1427.24	0.914386	0.085435	10.7027	9.88447e-27	6.64686e-25	CG1943
607.461	0.913864	0.0960215	9.51728	1.77771e-21	8.31821e-20	Spase22-23
81.2567	0.909532	0.232549	3.91113	9.1864e-05	0.000656672	nac
1475.43	0.908512	0.0854839	10.6279	2.21075e-26	1.44342e-24	CG8042
489.684	0.906826	0.111901	8.10382	5.32591e-16	1.71868e-14	Cog6
3186.43	0.906106	0.0760125	11.9205	9.25737e-33	9.20003e-31	CG5174
956.799	0.904229	0.0968806	9.33345	1.02484e-20	4.42651e-19	Gtp-bp
1453.95	0.901767	0.0612896	14.7132	5.30307e-49	1.00938e-46	PEK
2708.35	0.901409	0.080057	11.2596	2.07714e-29	1.64269e-27	Ran
92.6272	0.900891	0.214462	4.20071	2.66079e-05	0.000216165	asl
556.051	0.90073	0.243884	3.69327	0.000221384	0.00143294	TRAM
223.427	0.900714	0.340787	2.64304	0.00821643	0.0332147	bt
542.998	0.900126	0.160026	5.62486	1.85653e-08	2.65591e-07	Pld3
183.865	0.899382	0.174083	5.16639	2.38654e-07	2.89113e-06	GMF
818.073	0.89861	0.357188	2.51579	0.0118766	0.0452576	SPE
415.192	0.898296	0.125093	7.18104	6.91833e-13	1.7113e-11	Bdp1
3852.62	0.897301	0.0593675	15.1144	1.30237e-51	2.86777e-49	oys
180.177	0.892636	0.156754	5.69451	1.23728e-08	1.8092e-07	CG42553
656.848	0.890119	0.240306	3.70411	0.00021213	0.001381	scb
2938.24	0.88803	0.0654217	13.5739	5.71763e-42	8.33883e-40	CG32506
3474.93	0.885855	0.0778013	11.3861	4.90353e-30	4.10945e-28	l(1)G0320
2410.91	0.882289	0.065376	13.4956	1.65951e-41	2.30078e-39	CG2017
969.87	0.881067	0.0793699	11.1008	1.24368e-28	9.24934e-27	RpA-70
296.877	0.876157	0.310319	2.8234	0.00475166	0.020755	Nepl13
351.428	0.875901	0.308582	2.83847	0.00453306	0.0199554	PSR
1259.62	0.875624	0.0962963	9.09301	9.6332e-20	3.9196e-18	MICAL-like
4537.46	0.873416	0.092139	9.47933	2.55914e-21	1.17784e-19	ERp60
717.667	0.870956	0.111645	7.80114	6.13513e-15	1.85708e-13	CCT4
1515.07	0.870264	0.0907433	9.59039	8.77528e-22	4.21138e-20	Sln
1093.89	0.869194	0.114935	7.56248	3.95463e-14	1.12432e-12	CG33303
988.171	0.869029	0.076195	11.4053	3.93261e-30	3.32054e-28	dre4
206.17	0.868735	0.321094	2.70555	0.00681916	0.0283837	Cln7
386.431	0.868293	0.116306	7.46558	8.29308e-14	2.22802e-12	Rint1
339.475	0.867497	0.120464	7.20129	5.96446e-13	1.49845e-11	CG13751
154.613	0.867345	0.193922	4.47265	7.7256e-06	7.04781e-05	hng3
763.442	0.867277	0.112066	7.73897	1.00225e-14	2.99342e-13	Ykt6
658.413	0.866643	0.108069	8.01937	1.06286e-15	3.36223e-14	CCT3
616.234	0.866492	0.103243	8.39275	4.74884e-17	1.64597e-15	Yip1d1
1383.89	0.866402	0.0626876	13.821	1.90534e-43	2.97181e-41	Socs36E
1135.13	0.86571	0.0885909	9.772	1.48487e-22	7.54528e-21	sip3
914.921	0.864821	0.108966	7.93665	2.07716e-15	6.49765e-14	LeuRS
176.188	0.859712	0.197286	4.3577	1.31438e-05	0.000114423	CG9667
261.986	0.858861	0.138645	6.19469	5.83999e-10	1.0527e-08	CG3225
133.807	0.856914	0.216641	3.95545	7.63893e-05	0.000555964	lbm
62.7063	0.856664	0.30159	2.8405	0.00450436	0.0198549	Gem4b
235.664	0.855024	0.176774	4.83681	1.31937e-06	1.39646e-05	CG7011
806.881	0.852721	0.0846003	10.0794	6.81383e-24	3.71453e-22	GlyRS
212.615	0.852333	0.271024	3.14486	0.00166164	0.00843208	CG11425
11716.5	0.850753	0.112014	7.59503	3.07719e-14	8.83807e-13	CG31705
788.207	0.849014	0.329319	2.57809	0.00993472	0.0390231	CG31445
421.648	0.848305	0.126198	6.722	1.79241e-11	3.81226e-10	tio
3083.19	0.845491	0.166041	5.09206	3.54189e-07	4.18249e-06	mino
3541.37	0.844461	0.083138	10.1573	3.07316e-24	1.73661e-22	CG30389
361.972	0.837087	0.234879	3.56391	0.000365376	0.00224462	CG1572
60.6453	0.83658	0.282091	2.96564	0.00302051	0.0139993	dgt2
148.852	0.834141	0.197222	4.22946	2.34255e-05	0.000193575	CG17260
495.672	0.831955	0.302747	2.74802	0.00599572	0.0253413	modSP
70.7638	0.831913	0.271023	3.06953	0.00214398	0.0105093	CG31370
60.1138	0.831661	0.285944	2.90848	0.00363192	0.0164395	Klp54D
90.873	0.831058	0.230553	3.60464	0.00031259	0.00195892	mst
550.261	0.830756	0.158413	5.24423	1.56939e-07	1.96043e-06	Lst
1494.02	0.823675	0.0876943	9.39257	5.8553e-21	2.58878e-19	Stt3B
120.247	0.821784	0.263705	3.1163	0.00183135	0.00917717	CG32373
1680.19	0.820823	0.0872523	9.40747	5.08214e-21	2.25583e-19	beta'COP
445.694	0.819859	0.212111	3.86523	0.000110983	0.000774607	Tfb1
176.926	0.819829	0.324648	2.52528	0.0115605	0.0442333	Sting
415.849	0.819773	0.184459	4.44419	8.82231e-06	7.92596e-05	boca
359.319	0.819166	0.124726	6.56771	5.10933e-11	1.03757e-09	Spase12
536.846	0.818681	0.270775	3.02347	0.00249893	0.0119366	CG13397
63.3009	0.814961	0.288562	2.82422	0.00473962	0.0207105	l(1)G0045
154.265	0.813795	0.175761	4.63013	3.65433e-06	3.54388e-05	Nxt1
1104.78	0.813223	0.086093	9.44587	3.52476e-21	1.58332e-19	Usp8
78.1076	0.811925	0.269559	3.01205	0.00259489	0.0122956	CG12288
106.751	0.811437	0.218701	3.71026	0.00020705	0.00135373	CG18787
1108.59	0.810733	0.0696825	11.6347	2.74628e-31	2.48716e-29	Gcn5
1046.53	0.810555	0.120791	6.71041	1.94085e-11	4.0816e-10	Mekk1
91.3179	0.810152	0.246606	3.28521	0.00101907	0.00556083	CG13896
1499.89	0.809508	0.0830333	9.7492	1.85929e-22	9.36315e-21	Nup98-96
418.428	0.808288	0.252905	3.19601	0.00139341	0.00723439	Alg1
421.453	0.808191	0.149924	5.39067	7.01938e-08	9.2304e-07	l(2)SH0834
118.163	0.804866	0.214404	3.75398	0.000174052	0.00116138	RPA3
112.834	0.803949	0.208771	3.85086	0.000117705	0.000817962	CG3740
70.7716	0.802745	0.272547	2.94534	0.00322597	0.0148474	CG12883
565.272	0.80087	0.0990271	8.08738	6.09617e-16	1.956e-14	RtcB
151.518	0.800772	0.239296	3.34637	0.000818774	0.00459282	Ugt317A1
197.224	0.798865	0.162316	4.92165	8.5818e-07	9.44716e-06	PDCD-5
426.908	0.795818	0.205264	3.87705	0.000105731	0.000742097	cDIP
2654.7	0.79363	0.110896	7.1565	8.27646e-13	2.03826e-11	NUCB1
287.68	0.792649	0.144302	5.493	3.95168e-08	5.39215e-07	SmB
2873.76	0.792014	0.0873085	9.07145	1.17446e-19	4.74432e-18	Smurf
1869.9	0.791544	0.0820483	9.64729	5.04733e-22	2.47518e-20	CG11857
222.559	0.7912	0.174096	4.54462	5.50339e-06	5.14597e-05	CG4611
2318.29	0.789538	0.0552128	14.2999	2.19094e-46	3.72791e-44	Sec24CD
972.29	0.789494	0.0752248	10.4951	9.0956e-26	5.64329e-24	Vps60
795.175	0.788448	0.0829521	9.50486	2.00326e-21	9.29612e-20	viaf
68.4159	0.782817	0.257133	3.0444	0.00233142	0.0112513	CG8038
1144.11	0.782402	0.0810541	9.65284	4.7815e-22	2.36547e-20	CG15385
712.5	0.781424	0.0884172	8.83792	9.75153e-19	3.80242e-17	MetRS
530.623	0.780689	0.125836	6.204	5.50455e-10	9.98645e-09	CG9098
483.755	0.777456	0.28528	2.72524	0.00642557	0.0269552	Ugt37D1
82.541	0.77711	0.254091	3.0584	0.00222525	0.0108509	brv3
88.3574	0.776637	0.23949	3.24288	0.0011833	0.00630998	CG4788
6157.84	0.775867	0.0595561	13.0275	8.53652e-39	1.07714e-36	Xbp1
1664.92	0.775496	0.069448	11.1666	5.94369e-29	4.54066e-27	CG10527
411.087	0.775017	0.123057	6.29803	3.01454e-10	5.61414e-09	CG16896
864.167	0.774908	0.0881129	8.79449	1.437e-18	5.52654e-17	twr
585.407	0.774621	0.105428	7.34742	2.02076e-13	5.25304e-12	Vps28
1508.52	0.774305	0.25402	3.0482	0.00230216	0.0111491	CG32444
90.4427	0.773919	0.273393	2.83079	0.00464328	0.0203687	Sras
2785.25	0.77267	0.0893043	8.6521	5.05583e-18	1.84341e-16	ALiX
4376.87	0.772056	0.101515	7.60535	2.84135e-14	8.18163e-13	pug
111.177	0.769056	0.30266	2.54099	0.0110539	0.0426875	CG42239
1157.83	0.768278	0.10206	7.52773	5.16299e-14	1.43872e-12	ArfGAP3
527.937	0.767667	0.100506	7.63805	2.20534e-14	6.38297e-13	CG30394
932.65	0.760412	0.0804881	9.4475	3.47015e-21	1.56505e-19	CCT2
696.939	0.758887	0.0909718	8.342	7.30426e-17	2.48566e-15	CG8412
65.7053	0.758756	0.273636	2.77286	0.00555652	0.0237532	Su(var)3-9
467.482	0.755846	0.112481	6.71979	1.81984e-11	3.86329e-10	mus201
2096.81	0.755585	0.0709278	10.6529	1.6905e-26	1.13002e-24	cnn
157.218	0.753527	0.215263	3.5005	0.000464392	0.00277548	Exd2
412	0.752583	0.169999	4.42698	9.55635e-06	8.51729e-05	SCOT
108.852	0.752036	0.290169	2.59172	0.00954985	0.0376959	Rcd4
532.261	0.751613	0.106603	7.05055	1.78218e-12	4.17825e-11	Ssrp
371.883	0.748679	0.129527	5.78011	7.46539e-09	1.14218e-07	Golgin84
5682.61	0.748543	0.065356	11.4533	2.26347e-30	1.95529e-28	Cnx99A
563.32	0.745311	0.106411	7.00408	2.48615e-12	5.70951e-11	flr
1166.29	0.742379	0.111321	6.66883	2.57858e-11	5.37244e-10	Tektin-C
1216.52	0.742375	0.0852294	8.71032	3.03031e-18	1.13058e-16	CG31324
1253.24	0.741903	0.184587	4.01925	5.83828e-05	0.000437969	Rel
619.896	0.740498	0.124157	5.9642	2.45836e-09	4.03027e-08	CG5071
73.494	0.740286	0.244473	3.02809	0.00246102	0.0117973	CG12379
2412.09	0.737032	0.0620442	11.8791	1.51916e-32	1.49651e-30	alphaCOP
337.592	0.736924	0.263674	2.79484	0.00519262	0.0223593	CG12171
537.214	0.734988	0.0951762	7.72239	1.1417e-14	3.38292e-13	Pfdn2
479.158	0.73451	0.122528	5.99463	2.03955e-09	3.3932e-08	Taf6
214.856	0.734187	0.149238	4.91958	8.67313e-07	9.51165e-06	CG10973
1684.23	0.7336	0.272803	2.68912	0.00716412	0.0295783	BomS2
385.801	0.726656	0.270206	2.68927	0.0071609	0.0295783	Ugt36E1
159.085	0.726079	0.188362	3.85471	0.000115869	0.000806701	CG5079
787.639	0.725815	0.0823786	8.81073	1.24339e-18	4.81492e-17	Ns2
337.098	0.72533	0.221449	3.27538	0.00105522	0.00572468	shtd
1638.99	0.72508	0.0599069	12.1034	1.01267e-33	1.05299e-31	gammaCOP
2100.5	0.724047	0.0573522	12.6246	1.54591e-36	1.77149e-34	betaCOP
1963.51	0.722512	0.0771922	9.35991	7.98046e-21	3.47367e-19	ThrRS
94.0589	0.720828	0.212084	3.39879	0.000676838	0.00390189	CG44006
703.38	0.720412	0.179589	4.01145	6.03472e-05	0.000450598	CG3368
391.881	0.718827	0.110731	6.49165	8.49005e-11	1.68451e-09	CG9849
458.25	0.715094	0.130378	5.48477	4.14006e-08	5.62868e-07	CG7044
426.658	0.711474	0.126907	5.60628	2.0672e-08	2.94228e-07	CG9149
115.35	0.711174	0.202716	3.50824	0.000451089	0.00270316	CG33169
125.702	0.711094	0.286623	2.48094	0.0131038	0.0488401	CG2794
646.845	0.70962	0.109474	6.48206	9.04772e-11	1.79199e-09	Nhe1
424.499	0.709239	0.233847	3.03291	0.00242207	0.0116487	Cyp311a1
375.808	0.708906	0.111568	6.35404	2.09738e-10	3.95194e-09	wfs1
135.241	0.707598	0.195878	3.61245	0.000303318	0.0019072	CG5380
580.129	0.707351	0.200631	3.52564	0.000422468	0.0025466	CG7556
549.667	0.707058	0.132722	5.32737	9.96464e-08	1.27452e-06	CG4511
461.716	0.706547	0.113381	6.23163	4.61609e-10	8.45655e-09	CG12728
935.198	0.7062	0.0837771	8.42951	3.47109e-17	1.21057e-15	CCT6
2111.99	0.70564	0.0658441	10.7168	8.48722e-27	5.74165e-25	CG31694
235.585	0.704831	0.144356	4.88259	1.04701e-06	1.12948e-05	CG33158
4988.44	0.702083	0.0678846	10.3423	4.53512e-25	2.70901e-23	Arf79F
140.225	0.701873	0.175816	3.99209	6.54945e-05	0.000482614	Uhg3
888.701	0.701125	0.0812434	8.62993	6.1391e-18	2.23113e-16	Sec13
365.495	0.701024	0.113022	6.20254	5.55573e-10	1.00469e-08	Noa36
1057.83	0.700532	0.0886855	7.89906	2.81011e-15	8.6459e-14	Chmp1
162.502	0.697958	0.25481	2.73913	0.00616027	0.0259684	CG6041
335.505	0.697785	0.216627	3.22114	0.00127684	0.0067161	CG5112
4151.66	0.69635	0.0593267	11.7376	8.18157e-32	7.65659e-30	TER94
1130.37	0.696333	0.0718168	9.69596	3.13679e-22	1.56561e-20	Snap24
5547.06	0.69531	0.0432018	16.0945	2.78937e-58	7.45825e-56	Nmda1
143.746	0.695293	0.189427	3.67052	0.000242061	0.00155512	CG9760
3384.23	0.694022	0.0873475	7.94554	1.93353e-15	6.06523e-14	Ubc6
223.781	0.691469	0.150758	4.58662	4.50475e-06	4.28352e-05	Unc-115b
472.264	0.689627	0.102661	6.71752	1.84844e-11	3.91025e-10	eIF2Bdelta
144.406	0.688786	0.191897	3.58935	0.000331508	0.00206251	CG6066
6914.17	0.688771	0.0535866	12.8534	8.22786e-38	9.82967e-36	Pgi
444.594	0.687086	0.107984	6.36285	1.98042e-10	3.74412e-09	wol
152.28	0.686368	0.171781	3.99561	6.45286e-05	0.000476434	CG5800
241.227	0.686173	0.143513	4.78126	1.74196e-06	1.78978e-05	XRCC1
2304.35	0.685125	0.0651886	10.5099	7.77783e-26	4.87961e-24	CG6512
779.517	0.6834	0.0907207	7.53301	4.95848e-14	1.3895e-12	p24-1
526.731	0.68282	0.138174	4.94176	7.74221e-07	8.61695e-06	CG10383
227.76	0.682772	0.148147	4.60874	4.05116e-06	3.8851e-05	Drice
484.672	0.682489	0.105837	6.4485	1.12966e-10	2.19103e-09	CG9590
782.012	0.682142	0.231347	2.94857	0.00319246	0.0147233	Idgf1
306.567	0.680478	0.134127	5.07337	3.90823e-07	4.58194e-06	Nsun2
314.271	0.678142	0.147864	4.58626	4.51247e-06	4.28722e-05	FMRFaR
422.338	0.676722	0.185454	3.649	0.00026326	0.00167597	CG13003
953.419	0.676721	0.133509	5.06872	4.00502e-07	4.68504e-06	CG31793
190.647	0.67438	0.267039	2.5254	0.0115567	0.0442333	Vps33B
314.854	0.67435	0.134263	5.02261	5.09727e-07	5.90128e-06	Rep
208.877	0.672742	0.159718	4.21206	2.53051e-05	0.00020758	CG6762
702.732	0.672625	0.0948478	7.09162	1.32547e-12	3.18736e-11	CCT1
567.83	0.671558	0.0975485	6.88435	5.8052e-12	1.30263e-10	l(2)k01209
965.067	0.671467	0.0907805	7.3966	1.39721e-13	3.66604e-12	AnxB11
510.943	0.671334	0.154561	4.34349	1.40236e-05	0.000121516	JhI-21
153.444	0.669916	0.194265	3.44846	0.000563784	0.00330789	CG30109
1513.74	0.669471	0.0993165	6.74078	1.57534e-11	3.36972e-10	InR
10548.1	0.669118	0.0672905	9.94371	2.6862e-23	1.40962e-21	NaPi-III
3658.12	0.667022	0.064711	10.3077	6.50312e-25	3.82356e-23	pix
111.114	0.666305	0.20875	3.19187	0.00141353	0.00731518	CG7840
1069.36	0.664891	0.076174	8.72859	2.57866e-18	9.75028e-17	CG7139
448.5	0.664269	0.237373	2.79842	0.00513533	0.0221466	Dcr-1
215.047	0.663673	0.142254	4.6654	3.08024e-06	3.03165e-05	CG1418
1098.43	0.663285	0.0760552	8.72111	2.75487e-18	1.03816e-16	CG10103
257.122	0.662821	0.147711	4.48727	7.2141e-06	6.60802e-05	srl
1087.38	0.661979	0.103721	6.3823	1.74447e-10	3.32041e-09	eIF2beta
94.2779	0.66196	0.245096	2.70081	0.006917	0.0287377	CG31955
927.633	0.661861	0.0975563	6.7844	1.16567e-11	2.53201e-10	cl
1546.66	0.660731	0.10566	6.25335	4.01741e-10	7.37182e-09	CG2076
758.688	0.659289	0.101373	6.50357	7.84365e-11	1.56178e-09	Arp3
278.222	0.658986	0.165847	3.97346	7.08372e-05	0.00051858	CG12817
80.3416	0.657762	0.237326	2.77155	0.00557899	0.0238402	Mcm3
736.284	0.657185	0.172796	3.80325	0.000142811	0.000967872	AdSL
1646.95	0.656128	0.0623154	10.5291	6.34133e-26	4.00074e-24	sqh
962.164	0.656026	0.110734	5.92435	3.13527e-09	5.03721e-08	CG2004
586.582	0.653855	0.258487	2.52955	0.011421	0.043774	CG12338
1306.27	0.653543	0.115308	5.66781	1.44634e-08	2.0904e-07	GluProRS
317.991	0.653282	0.157439	4.14943	3.33298e-05	0.000264875	Magi
465.656	0.652958	0.106665	6.12158	9.26509e-10	1.62828e-08	CG12007
111.997	0.651457	0.211723	3.07692	0.00209148	0.0102789	lncRNA:CR45267
1841.13	0.649229	0.063896	10.1607	2.96866e-24	1.69228e-22	Ire1
987.451	0.646622	0.120003	5.3884	7.10896e-08	9.33726e-07	lncRNA:CR45102
2033.11	0.646261	0.073806	8.75621	2.01924e-18	7.68678e-17	CG13685
707.915	0.646234	0.170065	3.79993	0.000144735	0.000979142	l(1)G0007
127.49	0.645952	0.201463	3.2063	0.00134455	0.00700988	RfC4
1706.32	0.645123	0.0680827	9.47557	2.65301e-21	1.21605e-19	shrb
1030.12	0.642825	0.0895726	7.17659	7.14737e-13	1.76407e-11	Rbf
157.934	0.641152	0.212689	3.01451	0.00257394	0.0122221	CG7059
95.5358	0.636976	0.228747	2.78463	0.00535883	0.0229869	CG32196
540.033	0.636606	0.115973	5.48928	4.03585e-08	5.49994e-07	SH3PX1
179.187	0.636295	0.219222	2.90251	0.00370183	0.0167357	CG45071
255.94	0.635871	0.159433	3.98832	6.65436e-05	0.000490022	Top3alpha
258.36	0.635436	0.177591	3.57808	0.000346128	0.0021416	CG9302
592.973	0.634978	0.106516	5.96133	2.50201e-09	4.09585e-08	CG42588
1012.04	0.634827	0.0748788	8.47807	2.2897e-17	8.0606e-16	stc
1073.91	0.634333	0.0769295	8.24564	1.64277e-16	5.50695e-15	Vta1
469.213	0.63328	0.133444	4.74568	2.07809e-06	2.10812e-05	TrpRS
551.006	0.633178	0.116784	5.42177	5.90109e-08	7.83325e-07	CG12945
79.7416	0.631665	0.252212	2.5045	0.0122625	0.0464602	CG7655
415.035	0.629581	0.135389	4.65018	3.31647e-06	3.24425e-05	Leash
1091.26	0.6277	0.168285	3.72997	0.0001915	0.00126354	CG32687
608.202	0.62523	0.0916157	6.82449	8.82382e-12	1.93917e-10	Vps2
1684.3	0.624962	0.0636239	9.82275	8.98575e-23	4.58682e-21	CG3702
115.412	0.623549	0.219524	2.84045	0.00450492	0.0198549	Uhg2
716.603	0.62349	0.0962782	6.47592	9.42366e-11	1.85663e-09	eIF2gamma
458.637	0.619371	0.125847	4.92161	8.58334e-07	9.44716e-06	CIAPIN1
5074.35	0.619324	0.115335	5.36977	7.88367e-08	1.02707e-06	CD98hc
194.561	0.618898	0.185047	3.34454	0.000824205	0.00461868	SmD3
473.096	0.618858	0.104965	5.89586	3.72726e-09	5.93718e-08	CG32756
103.05	0.61828	0.239892	2.57733	0.00995674	0.0390935	CG10418
1019.63	0.617156	0.109495	5.63636	1.7368e-08	2.49097e-07	Orct
133.93	0.617054	0.184882	3.33756	0.000845179	0.00471269	udd
190.074	0.616879	0.160849	3.83514	0.000125495	0.000865667	CG14715
177.675	0.616809	0.174642	3.53185	0.000412669	0.00249557	dnk
140.187	0.615137	0.214755	2.86437	0.00417836	0.0186424	DNApol-eta
1532.36	0.614686	0.0752441	8.16922	3.10383e-16	1.01918e-14	eRF3
1110.37	0.612619	0.0704547	8.69523	3.46143e-18	1.27449e-16	Nrt
1045.69	0.611067	0.082349	7.42045	1.16724e-13	3.09155e-12	Dcr-2
892.73	0.610225	0.0824009	7.40557	1.30593e-13	3.44262e-12	cal1
771.483	0.608731	0.0854716	7.12203	1.06351e-12	2.57415e-11	l(2)gd1
455.833	0.608672	0.101513	5.99602	2.02212e-09	3.3692e-08	CG14883
1702.38	0.607321	0.0870711	6.975	3.05862e-12	6.98136e-11	Ca-Ma2d
2230.68	0.606478	0.0965937	6.27865	3.41535e-10	6.31867e-09	Ect3
1299.88	0.604428	0.158806	3.80608	0.000141189	0.00095804	CG10799
892.859	0.604129	0.0846401	7.13762	9.49573e-13	2.32325e-11	cert
145.428	0.603611	0.219173	2.75404	0.00588652	0.0249644	CG5535
371.124	0.602347	0.122906	4.90087	9.54149e-07	1.03828e-05	Tango14
434.195	0.599999	0.120058	4.99759	5.80521e-07	6.63875e-06	Ada2b
458.072	0.597483	0.152176	3.92626	8.62779e-05	0.000621887	eIF2D
707.049	0.59722	0.118917	5.02216	5.1093e-07	5.90911e-06	CG17271
1494.6	0.595253	0.0969825	6.13774	8.37029e-10	1.4801e-08	eIF3g1
2228.31	0.59502	0.0690604	8.61593	6.9377e-18	2.51324e-16	capt
107.032	0.594796	0.239741	2.48099	0.0131018	0.0488401	Hsc20
915.416	0.594777	0.0764935	7.77553	7.51346e-15	2.25605e-13	Rab6
1102.99	0.594255	0.12252	4.85028	1.23285e-06	1.31605e-05	CG8230
366.822	0.594042	0.182656	3.25224	0.00114499	0.00614049	CG1146
97.5873	0.593519	0.224724	2.6411	0.00826364	0.0333513	CG13663
1025	0.593501	0.0797437	7.44261	9.87148e-14	2.63713e-12	Hrd3
368.185	0.593475	0.122337	4.85113	1.2276e-06	1.3117e-05	ZnT86D
2268.68	0.593145	0.0644521	9.20288	3.48471e-20	1.44938e-18	Sytalpha
404.05	0.593123	0.11449	5.18056	2.21222e-07	2.69158e-06	Vps20
4897.95	0.592058	0.0507147	11.6743	1.72512e-31	1.57504e-29	lva
681.802	0.591238	0.0931023	6.35041	2.14745e-10	4.0395e-09	CG5885
598.589	0.591042	0.0913198	6.47222	9.65728e-11	1.89932e-09	Cog4
679.676	0.589221	0.0892025	6.60544	3.96349e-11	8.12225e-10	CG1703
119.021	0.588333	0.195086	3.01577	0.00256331	0.0121819	CG33635
1165.94	0.587699	0.18971	3.09788	0.00194908	0.00968934	CG8468
242.75	0.586798	0.164072	3.57647	0.000348269	0.00215248	Fib
1492.21	0.586243	0.0608426	9.6354	5.66716e-22	2.76705e-20	CG44153
472.489	0.585421	0.117775	4.97066	6.67267e-07	7.50843e-06	Mvb12
277.198	0.584734	0.131029	4.46263	8.09582e-06	7.32603e-05	CG13623
176.803	0.58461	0.172576	3.38756	0.000705181	0.00405074	CG8320
260.293	0.583902	0.184134	3.17108	0.00151874	0.00779501	Alp12
504.11	0.583176	0.0978636	5.95907	2.53681e-09	4.14678e-08	Rab30
273.104	0.58302	0.229523	2.54014	0.011081	0.0427626	Coq8
233.193	0.581422	0.174485	3.33221	0.00086159	0.0047923	Pfdn1
105.037	0.581163	0.205658	2.82588	0.00471512	0.0206195	Rev7
198.418	0.579709	0.173676	3.33788	0.0008442	0.00470957	Hmg-2
152.945	0.579401	0.203101	2.85277	0.00433395	0.0191918	CG4038
680.201	0.577698	0.0901124	6.41086	1.44702e-10	2.78255e-09	CG3634
534.11	0.577106	0.169331	3.40815	0.000654053	0.00378024	CG4041
737.493	0.576654	0.115785	4.98038	6.34593e-07	7.1912e-06	CG11414
325.699	0.576101	0.150226	3.8349	0.000125617	0.000865978	TBCB
161.972	0.575762	0.180793	3.18465	0.00144929	0.00747613	WDR79
103.397	0.575059	0.219696	2.61752	0.00885712	0.03546	CG33230
875.678	0.57494	0.0869685	6.6109	3.82001e-11	7.84254e-10	Hsl
739.082	0.570537	0.0861134	6.62541	3.46275e-11	7.13516e-10	Best1
4635.77	0.57006	0.0565107	10.0877	6.2649e-24	3.46576e-22	Pect
217.972	0.568929	0.170586	3.33514	0.000852567	0.00474917	CG14341
548.547	0.568635	0.0988889	5.75024	8.91166e-09	1.34513e-07	MFS18
226.995	0.567618	0.225551	2.51658	0.0118499	0.0451865	CG33307
690.278	0.566171	0.112632	5.02671	4.98956e-07	5.78253e-06	DNAlig3
465.999	0.565313	0.13024	4.34055	1.42128e-05	0.000122966	TBCC
151.657	0.563369	0.207312	2.7175	0.00657774	0.0275114	Use1
271.204	0.562864	0.151366	3.71857	0.000200351	0.00131499	CG6171
681.471	0.562465	0.106358	5.2884	1.23392e-07	1.56222e-06	CG8531
1616.49	0.562311	0.128719	4.36853	1.25084e-05	0.000109145	DnaJ-1
340.57	0.562145	0.143793	3.90942	9.25185e-05	0.000659303	Vps29
496.029	0.561589	0.113698	4.9393	7.84054e-07	8.70912e-06	EndoGI
405.4	0.560494	0.222327	2.52103	0.0117011	0.0446645	mEFTu2
617.158	0.560238	0.107568	5.2082	1.90681e-07	2.34797e-06	Jra
93.3562	0.559863	0.215645	2.59623	0.00942536	0.0373226	SAK
660.541	0.558467	0.0909233	6.14218	8.13976e-10	1.44179e-08	Tailor
103.727	0.558348	0.215011	2.59684	0.00940858	0.0372693	Regnase-1
107.717	0.556659	0.201839	2.75794	0.00581667	0.0247171	IP3K1
247.438	0.556582	0.17796	3.12757	0.00176255	0.00886407	neur
7375.46	0.556487	0.141214	3.94075	8.12289e-05	0.000588137	Hsp83
10995.9	0.556262	0.144811	3.8413	0.000122385	0.000846913	Acsl
397.901	0.556076	0.134465	4.13547	3.54222e-05	0.00028053	CG6769
536.232	0.555967	0.107074	5.19235	2.07653e-07	2.54024e-06	MTF-1
733.498	0.555878	0.156829	3.54449	0.00039338	0.0023996	Zip99C
1331.35	0.552449	0.063649	8.67961	3.97119e-18	1.45265e-16	Tmem63
1828.68	0.549668	0.055511	9.90197	4.08141e-23	2.12196e-21	Arpc1
218.519	0.54963	0.180327	3.04797	0.00230394	0.0111522	asRNA:CR45161
1643.63	0.549532	0.0759723	7.23332	4.71317e-13	1.19209e-11	CG18549
201.921	0.548936	0.174423	3.14715	0.00164869	0.00837013	CG13894
838.99	0.547807	0.155413	3.52485	0.000423715	0.00255275	l(2)gl
629.214	0.547181	0.154745	3.53601	0.000406219	0.00246187	kraken
7773.24	0.546641	0.0588755	9.28471	1.62153e-20	6.89766e-19	larp
2708.95	0.544858	0.146204	3.7267	0.000194004	0.00127931	gol
317.202	0.544552	0.133876	4.06757	4.75052e-05	0.000364834	CG17068
780.171	0.544122	0.17336	3.13867	0.00169715	0.00859169	CG12773
121.061	0.543875	0.196492	2.76792	0.00564145	0.0240613	Rbm13
426.257	0.543827	0.131588	4.13279	3.5838e-05	0.000283097	Tbc1d15-17
158.684	0.543234	0.163192	3.32879	0.000872228	0.00484427	CG5323
623.451	0.542127	0.111817	4.84836	1.24489e-06	1.32765e-05	bc10
597.411	0.541735	0.0949237	5.70706	1.14947e-08	1.70073e-07	Hsepi
1101.83	0.540466	0.0741471	7.28911	3.12016e-13	7.98164e-12	step
491.927	0.540414	0.102681	5.26303	1.417e-07	1.77798e-06	CG11710
158.758	0.539832	0.197994	2.7265	0.00640092	0.0268719	miple2
379.496	0.53962	0.146	3.69603	0.000218996	0.00142076	Arl1
403.341	0.539582	0.119442	4.51752	6.25675e-06	5.79252e-05	CG17904
502.762	0.538144	0.103185	5.21531	1.83506e-07	2.27207e-06	rho-7
521.506	0.538088	0.0976426	5.51079	3.5722e-08	4.92824e-07	CG10802
2344.73	0.537927	0.0766032	7.02225	2.18321e-12	5.06558e-11	unk
298.84	0.537891	0.127795	4.209	2.56506e-05	0.0002098	Nrk
188.849	0.537036	0.176694	3.03935	0.00237088	0.0114319	hid
870.197	0.536832	0.0857476	6.26061	3.83479e-10	7.04822e-09	dpr2
581.569	0.535099	0.0940311	5.69066	1.26548e-08	1.84323e-07	Grasp65
396.091	0.53487	0.215327	2.48398	0.0129922	0.0484887	omd
2258.2	0.533926	0.0884672	6.0353	1.58667e-09	2.71621e-08	Uggt
572.67	0.533674	0.0966737	5.52037	3.38294e-08	4.68439e-07	Srp68
1382.31	0.531481	0.109819	4.8396	1.30102e-06	1.37965e-05	eIF3j
1654.22	0.528447	0.0754579	7.0032	2.50183e-12	5.73379e-11	TSG101
3168.98	0.527994	0.0913721	5.77851	7.53669e-09	1.15152e-07	CG14669
4363.6	0.527417	0.0711742	7.41023	1.26082e-13	3.33152e-12	sima
798.734	0.527329	0.0894504	5.89521	3.74202e-09	5.95226e-08	CCT8
6668.95	0.527198	0.0704117	7.48736	7.02747e-14	1.90165e-12	SERCA
206.556	0.526077	0.175931	2.99024	0.00278755	0.0130707	CG5835
3987.8	0.525707	0.0665062	7.90464	2.68717e-15	8.33617e-14	Fim
2072.33	0.524425	0.0695257	7.54289	4.59652e-14	1.29371e-12	Golgin245
1303.65	0.523175	0.111679	4.68464	2.8045e-06	2.7773e-05	mib1
1430.05	0.522811	0.0913067	5.72587	1.02903e-08	1.53876e-07	mys
500.555	0.522604	0.103065	5.07064	3.96479e-07	4.64281e-06	bcn92
2010.09	0.521261	0.0806347	6.46447	1.01655e-10	1.99577e-09	CG9636
2180.44	0.52048	0.199125	2.61384	0.00895312	0.0357933	nec
186.141	0.520445	0.157703	3.30016	0.000966285	0.00529594	TAF1B
729.398	0.519745	0.097923	5.30769	1.11025e-07	1.41522e-06	CG3792
301.865	0.519653	0.165914	3.13206	0.00173585	0.00874938	CG3704
383.016	0.519125	0.137346	3.7797	0.00015702	0.00105336	Sox14
175.784	0.518474	0.167835	3.08918	0.00200708	0.00993802	l(1)G0020
1371.85	0.518397	0.0708726	7.31449	2.58352e-13	6.66963e-12	CG1486
1016.8	0.518045	0.0746365	6.94091	3.89578e-12	8.83831e-11	Nfs1
1023.88	0.517785	0.0836093	6.1929	5.90657e-10	1.06299e-08	dia
1162.22	0.516899	0.145194	3.56007	0.000370759	0.00227396	CG11899
228.405	0.515817	0.138644	3.72044	0.000198876	0.00130683	CG42360
410.937	0.51551	0.176156	2.92644	0.00342862	0.0156454	Ranbp9
318.51	0.514313	0.153495	3.35068	0.000806125	0.00452866	rho-4
590.368	0.514147	0.172717	2.97681	0.00291263	0.0135552	GlnRS
617.272	0.513912	0.146552	3.50669	0.000453722	0.00271605	Vps13B
682.928	0.513816	0.108183	4.74951	2.03908e-06	2.07229e-05	Catsup
775.088	0.513142	0.0892158	5.75169	8.83532e-09	1.33541e-07	rdog
3593.86	0.513058	0.0588356	8.72019	2.77727e-18	1.0431e-16	CG3530
160.672	0.512909	0.161476	3.17637	0.00149129	0.00767514	CG14182
1261.46	0.511503	0.201021	2.54452	0.0109429	0.0423025	CG8839
2416.59	0.511465	0.0723465	7.06965	1.55327e-12	3.6878e-11	Sec61alpha
1009.68	0.511044	0.092913	5.50024	3.79276e-08	5.19423e-07	GM130
976.777	0.510475	0.0877602	5.81671	6.00171e-09	9.33507e-08	eIF2alpha
2168.71	0.50901	0.10811	4.70827	2.49827e-06	2.49161e-05	CG5059
338.934	0.508058	0.150102	3.38476	0.000712396	0.00408174	Cyp4p1
588.686	0.507427	0.120495	4.21118	2.54038e-05	0.000208237	CG13185
605.619	0.506797	0.129132	3.92466	8.68532e-05	0.000624916	Sidpn
713.133	0.506143	0.100272	5.0477	4.47167e-07	5.22005e-06	fws
657.772	0.505409	0.0944559	5.35074	8.75969e-08	1.13201e-06	CG8243
1633.13	0.505298	0.0714651	7.07055	1.54321e-12	3.67946e-11	Vps4
606.35	0.505166	0.0887451	5.69233	1.25318e-08	1.82769e-07	Ranbp21
1149.15	0.505068	0.0959144	5.26582	1.39561e-07	1.75703e-06	ringer
218.964	0.504937	0.164365	3.07204	0.002126	0.0104394	CG7191
379.021	0.504842	0.143858	3.50932	0.000449256	0.00269506	CG7523
846.707	0.5047	0.186982	2.69919	0.00695078	0.0288567	CG8370
193.597	0.503708	0.157712	3.19385	0.00140389	0.00727199	Ids
770.827	0.503143	0.0982218	5.12252	3.01484e-07	3.60945e-06	CG8728
1519.47	0.501304	0.10474	4.78619	1.69978e-06	1.74963e-05	Cyp6d5
1952.21	0.500446	0.200088	2.50113	0.0123799	0.0467628	D2hgdh
816.193	0.500373	0.0982024	5.09532	3.48145e-07	4.11544e-06	CG7656
197.177	0.500279	0.17166	2.91436	0.00356416	0.0161785	NC2alpha
3498.85	0.499287	0.0932525	5.35414	8.59626e-08	1.11345e-06	eIF3a
296.298	0.49898	0.122502	4.07325	4.63613e-05	0.00035709	CG14646
533.07	0.498896	0.104834	4.75891	1.94645e-06	1.98535e-05	TBCD
2481.16	0.498821	0.0832524	5.99167	2.07695e-09	3.44015e-08	alt
2273.03	0.498539	0.0827461	6.02492	1.69191e-09	2.87445e-08	Sec63
472.83	0.498378	0.126581	3.93722	8.24308e-05	0.000595687	CG8060
1280.08	0.497985	0.133645	3.72616	0.000194416	0.00128127	CG9689
2503.55	0.49599	0.0654504	7.5781	3.50655e-14	1.00455e-12	Tango1
364.853	0.49589	0.120184	4.12609	3.68976e-05	0.000290575	Shc
2990.63	0.495123	0.0866588	5.71348	1.1069e-08	1.64463e-07	AnxB9
285.449	0.49419	0.12691	3.89402	9.85985e-05	0.000698587	DNAlig4
1065.94	0.493661	0.136864	3.60695	0.000309819	0.00194373	CG31345
370.044	0.49362	0.116103	4.25158	2.12267e-05	0.000177363	CG11168
151.984	0.4932	0.184476	2.67353	0.00750584	0.0307405	bip1
1860.2	0.493092	0.0522477	9.43757	3.81521e-21	1.70697e-19	CG33129
4340.22	0.492579	0.0452941	10.8751	1.51426e-27	1.10423e-25	AGO2
3980.66	0.492544	0.14033	3.50989	0.000448288	0.00269069	CG7766
328.274	0.49138	0.143753	3.41823	0.0006303	0.00365882	CG5745
120.709	0.491267	0.19839	2.47627	0.0132763	0.0493103	ksh
1352.92	0.490713	0.0768658	6.38403	1.7249e-10	3.28873e-09	l(3)05822
542.302	0.488975	0.0959152	5.09799	3.43284e-07	4.06225e-06	FeCH
2274.74	0.488578	0.0691049	7.0701	1.54824e-12	3.68363e-11	CG31678
1775.62	0.48833	0.0986334	4.95096	7.38483e-07	8.25191e-06	Sac1
562.758	0.487737	0.183484	2.6582	0.00785597	0.0319879	Impbeta11
1171.64	0.487252	0.1053	4.62729	3.70485e-06	3.57743e-05	CG4133
298.653	0.487229	0.121948	3.99539	6.45875e-05	0.000476556	hay
1226.69	0.48558	0.102375	4.74316	2.10414e-06	2.1307e-05	Mlc-c
5129.24	0.484828	0.0605934	8.00134	1.23068e-15	3.88218e-14	chic
739.104	0.484485	0.117236	4.13257	3.58724e-05	0.000283097	Cubn
1472.63	0.483917	0.0645507	7.49669	6.54478e-14	1.77961e-12	Rab10
501.85	0.483402	0.0981087	4.92721	8.34119e-07	9.21058e-06	epsilonCOP
269.383	0.482875	0.154932	3.1167	0.00182887	0.00916887	CG1785
570.472	0.481424	0.179579	2.68085	0.00734355	0.030197	lectin-28C
1600.82	0.480968	0.185041	2.59925	0.00934282	0.0370349	AGBE
544.173	0.480916	0.114421	4.20305	2.63347e-05	0.000214822	Cog3
436.105	0.479236	0.115476	4.15008	3.32364e-05	0.000264338	CG9945
502.419	0.478919	0.122216	3.91861	8.906e-05	0.000637847	CG12608
700.324	0.478806	0.0889988	5.37991	7.45226e-08	9.76459e-07	cpa
915.93	0.478605	0.0801503	5.97135	2.35295e-09	3.88012e-08	CG8516
211.488	0.478479	0.165153	2.89719	0.00376517	0.0169947	CG3402
285.621	0.477725	0.191771	2.49112	0.0127341	0.0476999	mio
367.349	0.476833	0.13277	3.59141	0.000328893	0.00204738	nbs
1633.42	0.475781	0.065624	7.2501	4.1645e-13	1.05808e-11	Naprt
418.791	0.475335	0.126327	3.76273	0.000168071	0.00112281	CG16717
572.294	0.475254	0.104612	4.543	5.54592e-06	5.18142e-05	Snx21
718.874	0.474811	0.0945896	5.01969	5.17542e-07	5.97942e-06	Nmnat
1526.54	0.474795	0.0813829	5.83408	5.40867e-09	8.45953e-08	Vps24
351.138	0.473338	0.190859	2.48004	0.0131366	0.0488978	nst
254.463	0.473113	0.146845	3.22186	0.00127363	0.00670553	Alg2
355.936	0.471502	0.173162	2.72289	0.00647135	0.0271068	CG9008
727.3	0.470776	0.135026	3.48654	0.000489308	0.00291353	CG8507
604.495	0.46873	0.107952	4.34203	1.41173e-05	0.000122234	Arpc2
1158.21	0.467165	0.0820149	5.69609	1.22583e-08	1.79714e-07	Pi3K92E
282.82	0.46712	0.163258	2.86123	0.00421995	0.0188056	Drep3
3507.28	0.466829	0.0641601	7.27601	3.43832e-13	8.77553e-12	Pcyt1
801.826	0.466608	0.097697	4.77607	1.78752e-06	1.82989e-05	scat
182.596	0.465838	0.182569	2.55157	0.010724	0.0415707	CG11109
384.279	0.464715	0.11632	3.99515	6.46538e-05	0.000476732	Dph1
329.382	0.464642	0.113941	4.07791	4.54415e-05	0.000350727	eIF2Bgamma
503.242	0.463658	0.105405	4.39881	1.08845e-05	9.63985e-05	unc-45
938.083	0.463658	0.131136	3.53569	0.000406708	0.0024635	gry
178.962	0.463615	0.178334	2.5997	0.00933051	0.0369992	CG10778
1841.02	0.461517	0.108667	4.24708	2.16579e-05	0.000180831	AdSS
714.859	0.460621	0.090628	5.08255	3.72401e-07	4.37913e-06	Nct
258.842	0.460073	0.142102	3.23762	0.0012053	0.00640582	Rab19
577.669	0.45914	0.100076	4.58793	4.47669e-06	4.26768e-05	BTBD9
1441.68	0.457872	0.149085	3.07122	0.00213186	0.0104636	tsr
754.061	0.456378	0.117196	3.89414	9.85485e-05	0.000698587	Dlc90F
299.173	0.455221	0.137955	3.29978	0.00096762	0.00530067	IKKepsilon
325.18	0.453918	0.14996	3.02693	0.00247055	0.0118312	CG5022
420.442	0.453822	0.107831	4.20866	2.5689e-05	0.000209961	CG10435
1357.85	0.453402	0.0756443	5.99387	2.04908e-09	3.40401e-08	Rab8
3533.16	0.453083	0.0576696	7.85654	3.94896e-15	1.21166e-13	eIF3c
1821.37	0.452309	0.058833	7.68802	1.49426e-14	4.39282e-13	Map205
415.937	0.450994	0.150525	2.99614	0.00273419	0.0128688	Nop60B
10571.2	0.450585	0.0605479	7.4418	9.93224e-14	2.6431e-12	DopEcR
2289.42	0.450467	0.0761105	5.91859	3.24704e-09	5.20174e-08	CG7956
277.377	0.44956	0.148135	3.0348	0.00240697	0.011591	CG31717
210.065	0.447884	0.151006	2.96599	0.00301707	0.0139891	Lst8
254.17	0.447365	0.158939	2.81469	0.00488245	0.0211617	CG6511
1217.67	0.446641	0.067407	6.62603	3.44825e-11	7.11835e-10	Surf4
5360.65	0.446331	0.0533793	8.3615	6.19268e-17	2.12672e-15	Sam-S
2025.94	0.446154	0.0923677	4.8302	1.36397e-06	1.43421e-05	CG11883
1196.14	0.445978	0.0816181	5.4642	4.65e-08	6.26133e-07	Rac1
1191.6	0.445536	0.0778021	5.72653	1.02508e-08	1.53489e-07	CG32276
638.893	0.443544	0.12372	3.58508	0.00033698	0.00209308	GCS2beta
260.241	0.442676	0.131948	3.35491	0.000793901	0.00447566	PGRP-LE
1145.35	0.442312	0.093557	4.72773	2.2704e-06	2.2826e-05	CG11030
1392.76	0.44201	0.0643915	6.86442	6.67598e-12	1.48753e-10	Hrs
7253.71	0.441681	0.0732094	6.03312	1.60827e-09	2.74481e-08	Rab3
800.323	0.439913	0.152078	2.89267	0.00381981	0.0172119	ifc
6181.57	0.439154	0.0689489	6.36927	1.89932e-10	3.60294e-09	DOR
891.708	0.438423	0.0819709	5.34852	8.86785e-08	1.14467e-06	CG4360
903.447	0.438378	0.0891262	4.91862	8.71544e-07	9.54872e-06	EloA
184.927	0.436693	0.162796	2.68246	0.00730834	0.0300743	del
2950.76	0.436377	0.052298	8.34404	7.1797e-17	2.4507e-15	mon2
978.618	0.43622	0.096611	4.51522	6.32504e-06	5.85093e-05	CG6659
258.808	0.435728	0.144087	3.02405	0.00249413	0.0119239	Sf3a2
301.35	0.43518	0.140376	3.10009	0.00193459	0.00962204	Syx8
782.743	0.435086	0.10292	4.22742	2.36386e-05	0.000195192	Pgm2a
1340.4	0.434699	0.0815735	5.32893	9.87942e-08	1.26506e-06	cwo
672.332	0.434318	0.100171	4.33578	1.45247e-05	0.000125279	Tmtc3
169.425	0.434217	0.169966	2.55473	0.0106269	0.0412657	CG13096
352.26	0.433431	0.149417	2.90083	0.0037218	0.0168125	CG4293
293.527	0.433385	0.145012	2.98862	0.00280243	0.013124	Ror
337.214	0.432071	0.143529	3.01034	0.00260958	0.0123509	CG34125
2188.72	0.431847	0.0615552	7.0156	2.28959e-12	5.29055e-11	eIF3h
1689.14	0.430979	0.168381	2.55955	0.0104807	0.0408108	Glg1
1168.99	0.430692	0.0912197	4.72149	2.34127e-06	2.34544e-05	eIF3k
242.202	0.430228	0.133796	3.21555	0.00130195	0.00682581	CG8207
1305.08	0.429777	0.0723976	5.93635	2.91442e-09	4.7092e-08	MAPk-Ak2
877.79	0.429632	0.0915609	4.69231	2.70141e-06	2.6823e-05	AsnRS
232.892	0.428945	0.16302	2.63124	0.00850728	0.0341813	DNApol-delta
603.596	0.428385	0.120244	3.56264	0.000367139	0.00225422	Trh
1004.87	0.427896	0.109757	3.89857	9.6762e-05	0.00068731	IleRS
1696.11	0.427354	0.0861507	4.96054	7.02972e-07	7.87862e-06	CG12851
569.833	0.426985	0.0993439	4.29805	1.7231e-05	0.000146817	CG17746
466.336	0.425117	0.141352	3.0075	0.00263407	0.0124498	TTLL12
2309.08	0.424792	0.0618476	6.86837	6.49411e-12	1.44988e-10	CG6707
274.274	0.423207	0.132425	3.19581	0.00139438	0.00723608	CG5276
1638.14	0.422874	0.0627569	6.73828	1.60269e-11	3.4217e-10	Phb2
20980.2	0.422854	0.0719365	5.87816	4.14855e-09	6.5525e-08	Ald1
511.478	0.422363	0.140129	3.01411	0.00257738	0.0122333	CG11377
240.921	0.422164	0.161876	2.60795	0.00910851	0.036337	l(3)72Dp
692.346	0.421477	0.0842278	5.00401	5.61487e-07	6.44734e-06	mahj
1005.62	0.420496	0.121855	3.45078	0.000558976	0.00328573	kto
5598.8	0.419246	0.105403	3.97756	6.96247e-05	0.000510369	stai
468.492	0.418163	0.117021	3.5734	0.000352375	0.00217427	CG8209
269.75	0.418051	0.145502	2.87316	0.00406385	0.018173	CG4630
245.536	0.417681	0.139608	2.99181	0.00277332	0.0130257	eIF2Balpha
1787.7	0.417512	0.125645	3.32294	0.000890743	0.00493247	Alas
201.633	0.416707	0.149073	2.79532	0.00518485	0.0223344	CG3191
1762.45	0.416669	0.0731614	5.6952	1.23228e-08	1.80424e-07	Cdc42
950.831	0.416263	0.0795219	5.23457	1.65372e-07	2.06118e-06	Srp54k
421.821	0.416186	0.12864	3.23527	0.00121527	0.00644051	rngo
814.43	0.415848	0.0861906	4.82475	1.4018e-06	1.46712e-05	rush
1193.68	0.415109	0.0714992	5.80578	6.40657e-09	9.92356e-08	Hip14
3212.49	0.414775	0.0456257	9.09083	9.82825e-20	3.98452e-18	CG30015
357.831	0.413991	0.116338	3.55852	0.000372955	0.00228618	Rtca
192.801	0.413789	0.156065	2.65139	0.00801624	0.032499	Blm
7478.06	0.413439	0.0482451	8.56954	1.03895e-17	3.75158e-16	Epac
1886.79	0.4134	0.0978544	4.22464	2.39324e-05	0.000197473	msk
2210.13	0.413266	0.0739502	5.58844	2.29121e-08	3.2284e-07	Nrx-IV
1453.71	0.41313	0.0696867	5.92839	3.05926e-09	4.92906e-08	tamo
1517.17	0.41278	0.0758323	5.44332	5.2296e-08	6.97488e-07	Smg6
198.227	0.412401	0.153013	2.6952	0.00703454	0.0291398	Arfrp1
1553.87	0.412153	0.0755303	5.45678	4.84839e-08	6.4973e-07	Su(var)2-HP2
280.481	0.411869	0.126634	3.25243	0.00114424	0.00613942	CG5815
774.789	0.411519	0.0777352	5.29386	1.19764e-07	1.518e-06	Spg7
279.839	0.411345	0.122735	3.35149	0.000803768	0.00451768	ush
256.724	0.411037	0.153946	2.67001	0.0075849	0.0309942	CG10166
637.706	0.410525	0.0912021	4.50126	6.75504e-06	6.23066e-05	PIG-L
244.2	0.409186	0.132276	3.09344	0.00197852	0.00982261	CG9356
242.052	0.409078	0.16163	2.53096	0.0113751	0.0436278	CG33107
567.654	0.408379	0.0878245	4.64995	3.3202e-06	3.24507e-05	HBS1
1072.37	0.408299	0.0948088	4.30655	1.65823e-05	0.000141611	CG7806
723.179	0.408026	0.084495	4.829	1.37221e-06	1.44152e-05	Edc3
744.548	0.407419	0.101347	4.02003	5.81919e-05	0.000436828	CG32857
3918.87	0.406952	0.0591403	6.88113	5.93784e-12	1.32832e-10	smog
1128.53	0.40646	0.0725531	5.60225	2.11592e-08	3.00402e-07	koi
544.203	0.406369	0.100224	4.0546	5.02211e-05	0.000383923	Rab3-GAP
452.61	0.405242	0.120431	3.36494	0.000765612	0.00434014	Cse1
806.734	0.404869	0.0973028	4.16091	3.1698e-05	0.000253178	CG1582
334.471	0.404034	0.15984	2.52774	0.0114801	0.0439854	MFS15
345.51	0.403351	0.134027	3.00947	0.00261707	0.0123798	Ciao1
381.512	0.403111	0.123325	3.26869	0.00108048	0.00585326	Sec6
1003.41	0.402248	0.0752734	5.34382	9.10068e-08	1.17068e-06	CHOp24
2838.1	0.40223	0.0657266	6.11974	9.37283e-10	1.64207e-08	Rab2
899.271	0.402168	0.0918469	4.37868	1.194e-05	0.000105001	CG3651
3457.73	0.401554	0.0694608	5.78102	7.42501e-09	1.13756e-07	cnc
1746.19	0.401002	0.0726679	5.51828	3.42332e-08	4.72865e-07	Agpat3
279.245	0.400125	0.137345	2.91328	0.00357653	0.0162281	CG6843
8584.26	0.399953	0.0991613	4.03336	5.49852e-05	0.000414183	betaTub56D
4056.2	0.399052	0.0625487	6.37986	1.7725e-10	3.36804e-09	Rab1
1706.92	0.398582	0.0558576	7.13569	9.63035e-13	2.34596e-11	cdc14
220.298	0.398381	0.1588	2.5087	0.0121177	0.0460312	nclb
266.914	0.397746	0.147389	2.69862	0.00696285	0.0288854	CG4617
368.49	0.396391	0.123326	3.21417	0.0013082	0.00684901	Bet3
4559.15	0.396391	0.100888	3.92902	8.52931e-05	0.000615184	Jupiter
676.584	0.394782	0.0866977	4.55355	5.27479e-06	4.96113e-05	Hip1
1466.28	0.39455	0.0714684	5.52061	3.37819e-08	4.68358e-07	CG6686
1917.28	0.39397	0.11833	3.32941	0.00087031	0.00483841	Gclc
283.045	0.392627	0.143663	2.73296	0.0062767	0.0264097	CG5664
969.632	0.392427	0.0814064	4.82059	1.43132e-06	1.49245e-05	nes
494.655	0.392271	0.104886	3.73997	0.000184039	0.00122077	CG7668
227.142	0.391694	0.154314	2.5383	0.0111392	0.0428708	CG6928
1100.05	0.39167	0.104534	3.74682	0.00017909	0.00119216	His2Av
1399.84	0.391443	0.0679876	5.75756	8.53394e-09	1.29333e-07	stas
338.999	0.390439	0.127253	3.06821	0.00215348	0.0105513	U4-U6-60K
978.561	0.390439	0.102897	3.79448	0.000147954	0.000999114	CG32944
1271.24	0.390403	0.0852235	4.58093	4.62922e-06	4.39072e-05	Trc8
358.47	0.389236	0.124931	3.11561	0.00183568	0.00919477	CG31715
548.483	0.388703	0.104463	3.72097	0.000198456	0.00130484	Mct1
420.322	0.388007	0.124978	3.10461	0.00190528	0.00950948	CG8300
1187.68	0.3877	0.0831711	4.66147	3.13952e-06	3.08458e-05	Pak3
205.62	0.387577	0.142534	2.71919	0.00654419	0.0273915	aph-1
688.187	0.387226	0.08621	4.49166	7.06709e-06	6.48394e-05	Snp
1420.67	0.384635	0.118985	3.23264	0.00122652	0.00648789	Atg2
624.577	0.38457	0.133508	2.8805	0.00397051	0.0177928	Atg9
1527.11	0.384094	0.0690076	5.56597	2.60703e-08	3.65505e-07	l(3)72Ab
288.705	0.383847	0.124233	3.08974	0.00200335	0.00992394	CG10274
833.744	0.382733	0.0802105	4.7716	1.82764e-06	1.86925e-05	RtGEF
678.237	0.382663	0.0855688	4.472	7.7492e-06	7.06359e-05	key
1118.43	0.380625	0.0729584	5.21702	1.81827e-07	2.25387e-06	GATAd
509.381	0.379592	0.105493	3.59828	0.000320331	0.00200073	CG6841
1161.71	0.377331	0.0873311	4.32069	1.55543e-05	0.00013334	phyl
1428.24	0.376697	0.0817714	4.60671	4.09084e-06	3.9198e-05	CG6766
1523.5	0.376462	0.0886695	4.24568	2.17933e-05	0.000181827	CG14234
340.972	0.375573	0.133118	2.82136	0.00478202	0.0208552	Vps39
589.876	0.375139	0.0926097	4.05075	5.10546e-05	0.000388889	sigmar
345.298	0.374509	0.145409	2.57555	0.010008	0.0392568	CG13671
2915.51	0.373875	0.0655664	5.70222	1.18254e-08	1.74277e-07	Vps13
1019.27	0.372537	0.0707419	5.26614	1.39319e-07	1.75595e-06	pds5
1167.55	0.372263	0.108359	3.43547	0.000591526	0.00345082	Wdfy2
2567.73	0.372178	0.0617765	6.02459	1.6954e-09	2.87603e-08	Khc
234.246	0.371873	0.147474	2.52161	0.0116818	0.0446212	Elp3
3034.88	0.371217	0.0951847	3.89996	9.62071e-05	0.000684234	MRP
3599.77	0.370384	0.0877051	4.22306	2.41003e-05	0.000198712	CG33181
3990.61	0.370035	0.0647658	5.71344	1.10716e-08	1.64463e-07	IscU
846.682	0.3694	0.0783907	4.7123	2.44936e-06	2.44718e-05	SsRbeta
475.288	0.368763	0.142905	2.58048	0.00986644	0.0388091	phr
248.735	0.36814	0.147441	2.49686	0.01253	0.0471711	YL-1
2030.58	0.36796	0.0638216	5.76545	8.1441e-09	1.2376e-07	RpII215
1238.1	0.367077	0.0655982	5.59583	2.19568e-08	3.10547e-07	Dlg5
1040.23	0.366425	0.100388	3.65008	0.000262162	0.00166992	CG6230
2129.87	0.365638	0.0603303	6.0606	1.35611e-09	2.34294e-08	Tango5
285.566	0.364685	0.138048	2.64172	0.0082485	0.0333324	CG30022
1202.33	0.364639	0.102989	3.54054	0.000399307	0.00242652	CG10576
607.257	0.36445	0.0929678	3.92017	8.84859e-05	0.000634545	CG4452
244.933	0.364254	0.136275	2.67293	0.0075193	0.0307732	rept
2475.55	0.362856	0.0662174	5.47977	4.25884e-08	5.77618e-07	Hel89B
2821.35	0.362081	0.0813408	4.45141	8.5309e-06	7.68259e-05	REPTOR
2962.97	0.361934	0.0545784	6.63144	3.32417e-11	6.87484e-10	Atg1
5809.9	0.361508	0.0635891	5.68507	1.30758e-08	1.90209e-07	Mnn1
1461.72	0.361448	0.064724	5.58445	2.3444e-08	3.29507e-07	Elys
415.372	0.360809	0.102036	3.5361	0.000406078	0.00246187	Arpc4
3771.32	0.359895	0.0642779	5.59905	2.15524e-08	3.05212e-07	bbc
445.781	0.358158	0.103059	3.47526	0.000510357	0.00302603	Aduk
682.409	0.356749	0.0888696	4.01429	5.96248e-05	0.000446391	Pabp2
2672.44	0.356564	0.0624827	5.70661	1.15246e-08	1.70291e-07	CG42260
891.307	0.355275	0.0966789	3.67479	0.000238043	0.00153106	Lam
863.895	0.35464	0.116936	3.03277	0.00242318	0.0116491	TM9SF3
379.205	0.354503	0.115624	3.066	0.00216943	0.0106202	AIMP2
465.998	0.354227	0.104337	3.39503	0.000686223	0.00394992	CG14712
3028.6	0.353929	0.0575633	6.14853	7.82047e-10	1.39182e-08	eIF3f1
550.076	0.353442	0.097802	3.61385	0.000301685	0.00189906	CG33502
2003.35	0.352384	0.0618364	5.69865	1.20762e-08	1.77276e-07	Klc
1520.37	0.350664	0.0674571	5.19833	2.01086e-07	2.46259e-06	orb
484.95	0.350552	0.113347	3.09272	0.0019833	0.00983878	pita
888.003	0.350174	0.109298	3.20384	0.00135609	0.00706024	CG44245
792.133	0.348971	0.0933031	3.74019	0.000183884	0.00122046	Nsf2
862.485	0.348547	0.0794459	4.38723	1.14805e-05	0.000101198	Ubc7
7913.09	0.347887	0.0577652	6.02243	1.71814e-09	2.91022e-08	Fer2LCH
2882.33	0.347668	0.0571696	6.08134	1.1918e-09	2.06542e-08	Rab11
2657.3	0.346244	0.0597473	5.79514	6.82633e-09	1.05302e-07	Hsc70Cb
275.506	0.345654	0.130853	2.64155	0.0082528	0.0333378	Cap-D3
966.922	0.345203	0.0730889	4.72305	2.3233e-06	2.32952e-05	2023-09-02
314.603	0.345107	0.122068	2.82716	0.00469632	0.0205613	Nmt
340.64	0.344657	0.134628	2.56006	0.0104654	0.0407653	MFS16
882.355	0.344197	0.0794773	4.33076	1.48594e-05	0.000127968	Cortactin
1777.66	0.344008	0.0686434	5.01152	5.4002e-07	6.21992e-06	Mal-A5
1546.2	0.343788	0.0771191	4.45789	8.277e-06	7.45993e-05	yata
8382.49	0.343306	0.0665269	5.16042	2.46402e-07	2.97427e-06	Hipk
628.663	0.341927	0.128755	2.65564	0.00791581	0.0321965	nmd
1067.67	0.341557	0.0902886	3.78295	0.000154981	0.00104093	Rgk3
4772.67	0.34017	0.0953318	3.56827	0.000359342	0.00221118	CG9170
1224.6	0.339358	0.0750848	4.51966	6.19389e-06	5.74854e-05	drk
746.9	0.339345	0.0867796	3.91042	9.21361e-05	0.000657415	Tapdelta
5118.18	0.338375	0.0616452	5.48907	4.04047e-08	5.49994e-07	lost
762.798	0.338348	0.0812166	4.166	3.09992e-05	0.000248126	Patr-1
1887.25	0.338097	0.0840609	4.02204	5.7695e-05	0.000433388	CG32225
814.01	0.337915	0.0889011	3.80102	0.000144104	0.000976045	Arts
1757.42	0.336386	0.0673569	4.99409	5.9113e-07	6.74633e-06	LPCAT
520.226	0.336171	0.134126	2.50639	0.0121972	0.0462595	CG6227
2184.02	0.33242	0.0778037	4.27255	1.93249e-05	0.000162561	Nop17l
784.171	0.332082	0.0875888	3.79137	0.000149816	0.00100873	Ankle2
1150.22	0.331986	0.082191	4.0392	5.36333e-05	0.000405591	CG11658
577.672	0.330448	0.0940284	3.51435	0.000440833	0.00264877	MESR3
1086.59	0.330264	0.0780756	4.23005	2.33639e-05	0.000193208	lncRNA:CR44832
430.264	0.32987	0.125018	2.63859	0.00832528	0.0335581	Sgt1
406.239	0.329864	0.117875	2.79842	0.00513531	0.0221466	PIG-G
3771.55	0.329757	0.0824116	4.00134	6.29858e-05	0.000467193	eIF3l
1975.51	0.329529	0.0728179	4.52539	6.02855e-06	5.60435e-05	Sec24AB
932.064	0.329169	0.0873481	3.76847	0.000164248	0.00109923	EDTP
744.806	0.32844	0.124228	2.64386	0.00819677	0.0331591	Mur2B
563.578	0.328287	0.108356	3.02972	0.00244783	0.0117525	cpb
411.054	0.328137	0.122514	2.67837	0.00739817	0.0303771	MKP-4
1606.29	0.328124	0.0684354	4.79466	1.62953e-06	1.68041e-05	eIF3d1
2918.44	0.32734	0.105272	3.10947	0.00187425	0.00937123	Chchd2
290.556	0.327079	0.130608	2.50429	0.0122699	0.0464725	CG14721
1212.78	0.324869	0.0844755	3.84572	0.000120201	0.000833758	Atg18a
527.966	0.324096	0.10555	3.07054	0.00213672	0.0104829	CG7791
3337.88	0.32311	0.0798693	4.04549	5.22148e-05	0.000396465	PAPLA1
1261.91	0.322559	0.0864139	3.73273	0.000189419	0.00125349	Ndfip
949.503	0.321746	0.0942697	3.41304	0.000642423	0.00371877	CG17019
2581.36	0.320604	0.0598317	5.35843	8.39504e-08	1.0899e-06	Ubqn
1924.22	0.320517	0.0677266	4.73251	2.2176e-06	2.23151e-05	snz
1154.41	0.319372	0.0759869	4.20299	2.63411e-05	0.000214822	l(2)37Cc
4206.74	0.319273	0.0508119	6.28343	3.3119e-10	6.13739e-09	Rho1
898.499	0.318926	0.0742675	4.29429	1.7525e-05	0.000149208	CG11779
547.113	0.318621	0.127321	2.5025	0.0123319	0.0466529	Dlip3
870.156	0.318225	0.0769045	4.13792	3.50473e-05	0.000277756	Mpi
20005.2	0.318163	0.0477865	6.65802	2.77538e-11	5.76109e-10	Desat1
1966.25	0.317793	0.0577395	5.50391	3.71452e-08	5.09952e-07	NTPase
609.646	0.317602	0.093337	3.40275	0.000667109	0.00385174	CG5287
703.401	0.31724	0.0990002	3.20444	0.00135328	0.00705211	Bx42
1170.84	0.317107	0.0981987	3.22924	0.00124121	0.00655016	mod
2432.5	0.316958	0.0818381	3.87299	0.000107507	0.000753152	Mkk4
2349.83	0.316053	0.0704628	4.48539	7.27809e-06	6.6612e-05	garz
1059.85	0.315628	0.0916649	3.44328	0.000574695	0.00336487	Stt3A
401.589	0.314875	0.111402	2.82647	0.00470641	0.0205894	CG30392
604.72	0.314475	0.124268	2.53062	0.011386	0.0436549	Top3beta
3994.78	0.313638	0.0762709	4.11216	3.91973e-05	0.000306963	Sec16
369.949	0.313549	0.120193	2.6087	0.00908858	0.0362703	CG10366
597.451	0.313183	0.121613	2.57525	0.0100168	0.0392766	coro
2487.34	0.309988	0.0727401	4.26159	2.02982e-05	0.000170111	Nna1
3189.02	0.309408	0.0986028	3.13792	0.00170152	0.00860335	glob1
519.61	0.308874	0.106495	2.90035	0.00372749	0.0168314	Vps53
1132.92	0.308511	0.0734197	4.20202	2.64546e-05	0.000215279	dome
5921.57	0.308361	0.0651133	4.73575	2.18246e-06	2.20009e-05	Atg8a
325.706	0.306924	0.119342	2.5718	0.0101172	0.0396289	CG42233
2093.66	0.30347	0.0541894	5.60018	2.14135e-08	3.03628e-07	Nup358
551.803	0.301825	0.0999053	3.02111	0.0025185	0.0120045	Rcd5
2222	0.299487	0.0657472	4.55513	5.23524e-06	4.92806e-05	eIF3i
2390	0.299184	0.0575335	5.20018	1.991e-07	2.44359e-06	Meltrin
1182.18	0.299066	0.0942547	3.17295	0.00150896	0.00775189	PAN2
1074.14	0.298304	0.102972	2.89694	0.00376816	0.0170014	Jwa
493.963	0.298072	0.104364	2.85608	0.00428907	0.019038	heix
8345.74	0.297195	0.0759954	3.91069	9.20321e-05	0.000657415	GCS2alpha
1041.59	0.297118	0.110508	2.68865	0.00717412	0.0296087	Tsp39D
2290.33	0.297114	0.0815078	3.64522	0.00026716	0.00169887	Tsp42Ee
762.711	0.296686	0.0972931	3.04941	0.00229294	0.0111134	CG33170
578.775	0.296364	0.105145	2.81863	0.00482285	0.0209681	CG1233
965.063	0.295636	0.0827493	3.57267	0.000353358	0.00217914	CG10098
1273	0.294565	0.0693958	4.24471	2.18879e-05	0.000182345	und
3192.59	0.29371	0.054278	5.41122	6.25975e-08	8.27023e-07	CG42674
2294.53	0.293569	0.0686395	4.27698	1.8945e-05	0.000159967	MTA1-like
626.674	0.293514	0.104788	2.80101	0.00509426	0.0219948	ICA69
433.301	0.29347	0.100235	2.92781	0.00341361	0.0155959	jnj
10941.8	0.292901	0.081499	3.59392	0.000325744	0.00203228	Ubi-p63E
8578.96	0.29222	0.0585956	4.98706	6.13039e-07	6.961e-06	MESK2
3244.08	0.292015	0.0760408	3.84025	0.000122911	0.000849933	CG6024
649.104	0.291967	0.108052	2.70209	0.00689049	0.0286381	betaggt-II
4418.69	0.291034	0.0641886	4.53405	5.7864e-06	5.39264e-05	eIF1A
1317.28	0.289121	0.0737483	3.92037	8.84123e-05	0.000634422	prtp
438.41	0.288398	0.103649	2.78245	0.00539509	0.0231336	DCTN4-p62
875.863	0.288371	0.0832809	3.46263	0.000534921	0.00315668	CG30423
1540.65	0.2881	0.0751769	3.83229	0.000126956	0.00087467	Klp68D
538.07	0.287646	0.115233	2.4962	0.0125531	0.0472422	CG7206
2373.45	0.287526	0.0692952	4.14929	3.33511e-05	0.000264875	GAPcenA
514.387	0.28697	0.098211	2.92197	0.0034782	0.0158267	CG7841
7872.93	0.286699	0.0777679	3.6866	0.000227272	0.00146598	nAChRalpha7
795.651	0.286695	0.0948366	3.02304	0.00250249	0.0119435	Atg4a
8533.59	0.286554	0.0475593	6.02518	1.68919e-09	2.87419e-08	onecut
486.486	0.286488	0.100985	2.83693	0.00455501	0.0200363	wdn
2697.56	0.286414	0.0661566	4.32934	1.49557e-05	0.000128699	side-VII
1170.51	0.286383	0.0692715	4.13421	3.56171e-05	0.000281676	Upf1
3667.82	0.286381	0.0785957	3.64372	0.000268721	0.00170783	CG11360
699.196	0.285918	0.0889613	3.21396	0.00130919	0.00685098	bai
2238.67	0.285692	0.106459	2.68359	0.00728361	0.0299835	ytr
3323.39	0.285489	0.0730076	3.9104	9.21435e-05	0.000657415	gprs
392.209	0.28522	0.111661	2.55433	0.0106393	0.0412853	Ada3
1748.71	0.283979	0.0608055	4.67028	3.00788e-06	2.97085e-05	CrebB
796.279	0.283846	0.0942077	3.01298	0.00258696	0.0122736	CG2938
501.376	0.283643	0.108934	2.60381	0.00921937	0.0366231	Uch
1364.13	0.283449	0.0617872	4.58751	4.48562e-06	4.27256e-05	vig2
424.169	0.283357	0.111124	2.54991	0.0107751	0.0417545	CG31357
4931.48	0.281523	0.10718	2.62663	0.00862362	0.0345869	Karybeta3
572.074	0.280695	0.107334	2.61516	0.00891845	0.0356802	Nopp140
3306.83	0.280622	0.0803438	3.49277	0.000478035	0.00285094	Mnt
998.887	0.280334	0.0764912	3.66492	0.000247418	0.00158567	Acf
426.881	0.280329	0.104789	2.67517	0.00746906	0.0306346	CG10616
3273.39	0.280287	0.0495026	5.66207	1.49561e-08	2.15883e-07	eIF3m
678.553	0.28006	0.103141	2.71532	0.00662119	0.0276725	Atg13
595.087	0.278223	0.085679	3.24727	0.00116518	0.00623094	CG12241
471.783	0.277962	0.108363	2.56511	0.0103143	0.0402464	CG5003
762.886	0.277882	0.0858567	3.23658	0.00120973	0.00642027	Ctl1
4394.31	0.277434	0.051944	5.34103	9.2419e-08	1.18613e-06	Drat
1072.86	0.277181	0.0681777	4.06556	4.79174e-05	0.000367563	Hmt-1
3145.2	0.276607	0.0472339	5.85611	4.73834e-09	7.45259e-08	AP-1gamma
1902.39	0.275435	0.092263	2.98532	0.00283281	0.0132386	rho
540.101	0.274327	0.106736	2.57015	0.0101656	0.0397907	Stip1
1784.58	0.27406	0.0606586	4.51807	6.24065e-06	5.78497e-05	caz
1463.72	0.273283	0.09397	2.90819	0.00363529	0.0164481	Gbs-76A
1113.71	0.273008	0.0665257	4.1038	4.0642e-05	0.000317172	CG3529
1320.24	0.272384	0.0618247	4.40575	1.05419e-05	9.35851e-05	KaiR1D
9869.58	0.272376	0.0353385	7.70763	1.28172e-14	3.77789e-13	Rtnl1
3699.84	0.272294	0.0624801	4.3581	1.31196e-05	0.0001143	tacc
17729.6	0.27213	0.0749532	3.63067	0.000282685	0.0017905	eEF1alpha2
785.093	0.271908	0.0890278	3.05419	0.00225668	0.010966	CG15012
1911.51	0.271724	0.0845714	3.21296	0.00131376	0.00686851	Ras85D
707.527	0.270503	0.0852098	3.17455	0.00150068	0.00771285	Bap170
2698.31	0.270278	0.0539864	5.00641	5.54548e-07	6.38071e-06	Lerp
5887.13	0.269986	0.0499733	5.40261	6.56798e-08	8.65709e-07	ctrip
515.111	0.26991	0.0985106	2.73991	0.00614563	0.0259164	2023-09-01
1459.69	0.268484	0.0719309	3.73252	0.000189572	0.00125356	Klp64D
492.038	0.267842	0.0990268	2.70474	0.00683581	0.0284424	CG4645
559.45	0.267745	0.0936641	2.85856	0.00425565	0.0189271	TfIIFalpha
511.236	0.266528	0.106984	2.4913	0.0127277	0.0476919	SCCRO4
843.921	0.265614	0.087878	3.02253	0.0025067	0.0119585	MBD-R2
436.599	0.265257	0.106951	2.48016	0.0131322	0.0488973	Ras64B
628.142	0.264853	0.102141	2.593	0.00951426	0.0375863	CAH3
737.014	0.264819	0.104996	2.52218	0.011663	0.0445646	Nrd1
1382.1	0.264719	0.0987575	2.68049	0.00735138	0.0302181	CG30197
961.007	0.264614	0.0683637	3.87068	0.000108534	0.000759397	REG
16917.7	0.263898	0.0984231	2.68126	0.00733465	0.0301715	Act5C
1346.27	0.263116	0.0719205	3.65843	0.000253762	0.00162102	Rab35
8693.33	0.261264	0.073011	3.57841	0.000345687	0.00214006	Ufd4
806.174	0.261142	0.089262	2.92557	0.00343827	0.0156677	pins
2307.17	0.260697	0.0703322	3.70665	0.000210018	0.00137122	ClC-c
795.365	0.260396	0.0778059	3.34674	0.000817667	0.00458891	sowah
749.171	0.260363	0.0904759	2.87771	0.00400576	0.0179436	CG14621
2057.84	0.260069	0.101447	2.56359	0.0103595	0.0403947	CG43693
662.195	0.258998	0.0866802	2.98798	0.00280831	0.0131406	hop
1465.09	0.258307	0.0628878	4.10742	4.00097e-05	0.000312889	DUBAI
1871.67	0.258197	0.0636127	4.05889	4.93064e-05	0.000377865	Mondo
3153.07	0.257777	0.0933566	2.7612	0.00575889	0.0245064	Jafrac1
1444.74	0.257647	0.0715816	3.59935	0.000319019	0.00199365	foi
1201.66	0.256419	0.0625157	4.10167	4.10178e-05	0.00031966	Sh3beta
1137.12	0.256031	0.0996354	2.56968	0.0101793	0.0398161	Strip
1021.07	0.254528	0.0713606	3.56679	0.000361383	0.00222178	CG5554
7269.71	0.254427	0.0466194	5.45754	4.82782e-08	6.47748e-07	PlexA
1976.64	0.254259	0.0776811	3.27311	0.0010637	0.00576791	GlyS
763.969	0.253959	0.0792787	3.20337	0.00135828	0.00706835	Nup214
673.135	0.253055	0.0856011	2.95622	0.00311438	0.0144046	polybromo
1566.61	0.252228	0.100337	2.51381	0.0119435	0.0454663	TppII
2527.17	0.252012	0.0590158	4.27024	1.95261e-05	0.000164012	CG2991
14284.5	0.251509	0.0513811	4.89497	9.83187e-07	1.06575e-05	alphaTub84B
4237.75	0.251397	0.0678504	3.70517	0.000211246	0.00137684	CG43867
3272.39	0.250808	0.0626019	4.00641	6.16497e-05	0.000459142	AP-1-2beta
537.801	0.249864	0.0944081	2.64664	0.00812965	0.0329232	tea
618.383	0.249223	0.100306	2.48464	0.0129683	0.0484477	CG10376
2276.23	0.248172	0.0570253	4.35196	1.34925e-05	0.000117367	Kcmf1
1739.72	0.247511	0.0992742	2.4932	0.0126596	0.0475643	Diap2
1474	0.247284	0.0627082	3.94341	8.03299e-05	0.000582003	slim
3327.02	0.246582	0.066936	3.68384	0.000229747	0.00148109	Pdk1
1081.7	0.24631	0.0890307	2.76657	0.00566494	0.0241432	CDC50
948.376	0.244299	0.0720376	3.39127	0.000695694	0.00400033	Tsc1
1196.8	0.243587	0.071594	3.40233	0.000668128	0.00385564	Tak1
2633.97	0.243346	0.0489213	4.97424	6.55056e-07	7.37842e-06	Su(dx)
1550.98	0.241576	0.0945007	2.55634	0.0105779	0.0411131	CG11638
1547.76	0.241132	0.0596621	4.04162	5.30834e-05	0.000401973	PPP1R15
2662.5	0.239276	0.0959766	2.49307	0.0126645	0.0475661	htt
1353.92	0.237302	0.0667369	3.55578	0.000376864	0.0023068	RhoGAP68F
1236.95	0.236565	0.0889855	2.65846	0.00784978	0.0319743	Dbp80
1985.66	0.23634	0.0678512	3.48321	0.000495448	0.00294541	capu
36658	0.23554	0.0639549	3.68291	0.000230588	0.00148566	eEF2
3695.14	0.235352	0.0696624	3.37847	0.000728899	0.00415913	RhoGAP93B
556.867	0.235295	0.09157	2.56956	0.0101827	0.0398161	Sec61gamma
1463.75	0.234734	0.0702209	3.3428	0.00082938	0.00463667	CalpB
1417.4	0.234084	0.0608186	3.84888	0.000118658	0.000823581	Scamp
879.452	0.233307	0.0828558	2.81582	0.0048653	0.0210955	Mad
945.146	0.233218	0.0716813	3.25354	0.00113978	0.00612135	ReepB
1990.19	0.232715	0.0881148	2.64105	0.00826505	0.0333513	CG8485
1734.04	0.232525	0.0900318	2.5827	0.00980313	0.0386007	Paip2
3031.68	0.232084	0.0787773	2.94607	0.00321836	0.014826	CG15270
2236.55	0.232033	0.0522086	4.44434	8.81632e-06	7.92596e-05	SCAP
1361.75	0.231629	0.0631868	3.66578	0.000246588	0.00158239	Arp1
16428.6	0.230952	0.0427296	5.40497	6.4818e-08	8.55354e-07	Eno
1682.26	0.229845	0.0708596	3.24366	0.00118004	0.0062984	akirin
2218.37	0.228303	0.0623818	3.65977	0.000252443	0.00161443	Letm1
1504.34	0.227629	0.0688861	3.30443	0.000951711	0.00522371	Lon
2246.87	0.227314	0.0890457	2.55278	0.0106866	0.0414403	drongo
2146.59	0.226339	0.0549768	4.11699	3.83849e-05	0.000301232	CG12004
7214.1	0.225266	0.0807138	2.79093	0.00525568	0.0225962	CG2993
1878.13	0.223583	0.0778202	2.87307	0.00406505	0.018173	qm
1859.09	0.222997	0.0646129	3.45127	0.000557945	0.0032822	galectin
968.088	0.222451	0.0721561	3.08292	0.00204982	0.010114	ClC-b
1022.33	0.222367	0.087799	2.53269	0.0113192	0.0434579	Hmgs
6021.92	0.221125	0.0432025	5.11833	3.08254e-07	3.67873e-06	Pfk
1323.93	0.220208	0.06762	3.25655	0.00112774	0.00606539	Pi4KIIalpha
2897.06	0.219926	0.0525703	4.18347	2.87098e-05	0.000231617	Dlic
1247.51	0.219569	0.0782899	2.80456	0.00503853	0.0217709	CanB2
1592.67	0.219123	0.0671748	3.26199	0.00110635	0.00596462	Arp2
801.957	0.218067	0.0858261	2.5408	0.0110598	0.0426957	cbs
1349.92	0.217704	0.0753496	2.88925	0.0038616	0.0173741	scny
1342.89	0.21689	0.0868035	2.49863	0.0124675	0.0469834	CG3356
1611.79	0.216478	0.0653443	3.31288	0.000923419	0.00509582	Stam
981.053	0.214308	0.0856734	2.50145	0.0123684	0.0467454	rictor
833.561	0.213563	0.0830552	2.57133	0.0101307	0.0396681	CG5149
660.774	0.213166	0.0852437	2.50066	0.0123961	0.046783	Cbp80
2894.88	0.211823	0.0740207	2.86167	0.00421414	0.0187871	Trxr-1
4545.22	0.209182	0.0461509	4.53256	5.8272e-06	5.42615e-05	Uba1
1061.57	0.209043	0.0732726	2.85295	0.00433159	0.0191888	Gpat4
2210.23	0.20833	0.0780674	2.66859	0.00761697	0.0310936	Ide
6356.19	0.207232	0.0671092	3.08798	0.00201521	0.00996953	CG10960
1082.54	0.205149	0.0788419	2.60203	0.00926726	0.0368003	Arl8
3217.88	0.204775	0.0604965	3.38491	0.000712013	0.00408163	CG9646
3554.82	0.204184	0.0720621	2.83344	0.00460501	0.0202325	Akap200
1788.45	0.202976	0.0809427	2.50765	0.0121537	0.0461102	eIF3e
1212.36	0.202066	0.0675624	2.9908	0.00278246	0.0130577	CG4658
1961.26	0.20069	0.0586661	3.42089	0.000624161	0.00362813	sw
1491.89	0.200168	0.076936	2.60174	0.0092751	0.0368184	Ref1
1762.17	0.200144	0.0684033	2.92593	0.00343424	0.0156584	pico
2134.23	0.199959	0.0627478	3.18671	0.00143903	0.00743036	CG2765
1715.26	0.199505	0.0667253	2.98994	0.00279031	0.0130781	Usp1
964	0.199457	0.0754406	2.64389	0.00819599	0.0331591	AP-1mu
1433.31	0.196458	0.0701535	2.8004	0.00510389	0.0220279	CG13594
897.521	0.196188	0.0746751	2.62722	0.00860854	0.0345511	CG11593
1002.49	0.195425	0.0699817	2.79251	0.00523004	0.0225032	pic
2335.9	0.195274	0.0748506	2.60885	0.00908467	0.0362676	Idgf3
2882.65	0.193245	0.0596708	3.23852	0.00120152	0.00639181	jp
3057.81	0.193198	0.0768451	2.51412	0.011933	0.0454418	Pfrx
1865.18	0.19295	0.0677472	2.84809	0.00439822	0.019461	CdGAPr
6777.94	0.191878	0.059253	3.23829	0.00120249	0.00639392	Vha100-1
1341.24	0.191791	0.0599527	3.19904	0.00137884	0.00716207	Osbp
5018.41	0.191574	0.0529219	3.61994	0.000294674	0.00185701	Non1
3161.17	0.191192	0.0737104	2.59383	0.00949143	0.0375354	tapas
5247.73	0.18973	0.0496043	3.82486	0.000130846	0.000897053	toc
3330.59	0.18887	0.0528253	3.57537	0.000349727	0.0021603	VhaAC45
1498.32	0.188096	0.0735127	2.55868	0.010507	0.0408989	elm
1800.56	0.187595	0.0743613	2.52275	0.011644	0.0445223	Sara
6331.12	0.186978	0.0478431	3.90814	9.30092e-05	0.000662329	Lis-1
21053.2	0.186442	0.0475503	3.92095	8.82016e-05	0.000633315	Hsc70-4
8648.78	0.184764	0.05414	3.41271	0.000643192	0.0037213	Fer1HCH
1457.32	0.184166	0.0655548	2.80934	0.00496439	0.0214837	CG18659
1447.8	0.183445	0.0693819	2.64398	0.00819363	0.0331591	Ythdf
1386.44	0.17978	0.0673299	2.67013	0.0075821	0.0309942	CG10413
8320.97	0.179504	0.0719323	2.49546	0.0125794	0.0473254	Eip75B
3274.43	0.177229	0.05715	3.10112	0.0019279	0.00959677	CG8475
1447.18	0.176438	0.0606536	2.90895	0.00362641	0.0164212	atl
1336.38	0.174812	0.069794	2.50468	0.0122561	0.0464517	nudE
7699.18	0.173664	0.0598587	2.90123	0.00371702	0.0167977	rudhira
3337.09	0.170181	0.0641325	2.65358	0.00796424	0.0323466	nsl1
1802.39	0.169957	0.0606588	2.80186	0.00508088	0.0219455	LRR
4737.6	0.168455	0.0566818	2.97194	0.00295921	0.0137663	Su(Tpl)
3136.32	0.167304	0.0662245	2.52631	0.0115267	0.0441338	CG1648
5199.89	0.16687	0.0540991	3.08452	0.00203884	0.0100731	Dab
4068.86	0.166471	0.0670863	2.48144	0.0130852	0.0488196	Got2
3294.03	0.165344	0.0640496	2.5815	0.00983716	0.0387075	CG5937
27298.1	0.164909	0.0614292	2.68453	0.00726319	0.0299214	Lk6
4443.91	0.162726	0.0440484	3.69425	0.000220538	0.00142828	Nipped-B
3707.91	0.161351	0.0620327	2.60106	0.0092936	0.0368789	lncRNA:Hsromega
4130.52	0.161004	0.05027	3.20278	0.00136107	0.00707629	l(1)G0289
1721.08	0.160812	0.0600463	2.67813	0.00740352	0.030388	CG3558
7622.96	0.156512	0.04813	3.25186	0.00114651	0.00614571	hpRNA:CR18854
1804.39	0.152916	0.0541291	2.82502	0.00472779	0.0206668	Clc
5744.08	0.152688	0.0429415	3.55573	0.000376936	0.0023068	cathD
3531.04	0.14764	0.0590545	2.50007	0.0124169	0.0468103	tyf
2548.94	0.144526	0.052047	2.77684	0.00548896	0.0234823	mop
8869.86	0.138255	0.0390167	3.54347	0.000394891	0.0024062	Gapdh2
6975.15	0.116719	0.0469115	2.48808	0.0128436	0.0480459	Khc-73
5006.53	-0.0931692	0.0373693	-2.4932	0.0126598	0.0475643	RpL31
58089	-0.11767	0.0382152	-3.07914	0.002076	0.0102207	lncRNA:CR42862
5460.33	-0.117788	0.0375581	-3.13616	0.00171175	0.00864732	RpS15Aa
3783.05	-0.122888	0.0445946	-2.75567	0.00585722	0.0248495	eIF4B
5668.9	-0.122892	0.0457214	-2.68785	0.0071914	0.0296637	RpL26
5822.6	-0.125945	0.0451476	-2.78963	0.00527677	0.0226695	jar
3668.14	-0.127566	0.0497921	-2.56197	0.0104081	0.0405562	Mbs
5635.43	-0.128516	0.0471974	-2.72295	0.00647024	0.0271068	nej
3012.64	-0.128742	0.0516707	-2.49159	0.0127174	0.047685	HDAC4
5003.76	-0.134121	0.0436822	-3.07038	0.00213788	0.010484	Sin3A
3099.57	-0.134397	0.0510848	-2.63086	0.00851686	0.0342076	Smox
9233.93	-0.13716	0.0433343	-3.16516	0.00154999	0.00793	NAT1
5798.94	-0.138855	0.0438842	-3.16412	0.00155551	0.00794737	CG2747
8122.69	-0.139373	0.0448732	-3.10592	0.00189687	0.00947589	Pitslre
8629.44	-0.139696	0.0477437	-2.92595	0.00343406	0.0156584	CG13917
7182.98	-0.140405	0.0444824	-3.15642	0.00159718	0.00813069	Dhc64C
7771.89	-0.141103	0.0528494	-2.66991	0.00758709	0.0309942	fs(1)h
9631.33	-0.144286	0.0429705	-3.35781	0.000785639	0.00443353	trio
3213.54	-0.145386	0.0562626	-2.58405	0.00976472	0.0384764	CG10011
5580.76	-0.145882	0.0510442	-2.85795	0.00426385	0.0189531	RpL40
6538.05	-0.146185	0.0553799	-2.63968	0.00829835	0.0334616	RpL24
98412.2	-0.146535	0.057036	-2.56916	0.0101944	0.0398479	IA-2
4680.84	-0.148089	0.0426408	-3.47294	0.000514788	0.00304909	RpS28b
1855.02	-0.148209	0.0597324	-2.48121	0.0130938	0.0488353	Cp190
3220.76	-0.149417	0.0493312	-3.02885	0.00245484	0.0117761	Mp
3969.54	-0.150131	0.052482	-2.86062	0.00422808	0.0188343	skd
5124.81	-0.150425	0.0424632	-3.54248	0.000396379	0.00241396	RpS13
3601.06	-0.150731	0.053131	-2.83697	0.00455442	0.0200363	sxc
22376.5	-0.152251	0.0578299	-2.63273	0.00847018	0.0340444	NaCP60E
9487.57	-0.153301	0.0531187	-2.88602	0.00390153	0.0175257	Gbeta13F
5927.44	-0.153496	0.0565354	-2.71505	0.00662665	0.0276815	Slob
2956.99	-0.153795	0.0517789	-2.97022	0.00297588	0.0138324	Nipped-A
2763.15	-0.154082	0.0569898	-2.70368	0.00685756	0.0285118	Tm1
12233.6	-0.154466	0.0588861	-2.62313	0.00871266	0.034919	cac
5150.31	-0.154585	0.0534419	-2.89258	0.00382094	0.0172119	Gyf
9178.33	-0.154961	0.0390801	-3.96522	7.33279e-05	0.000535069	par-1
3637.08	-0.155439	0.0493336	-3.15077	0.00162843	0.00827477	eEF5
2485.98	-0.155816	0.0463143	-3.36431	0.000767342	0.00434775	mxt
5189.3	-0.156103	0.0578907	-2.69651	0.007007	0.0290471	Caper
4072.54	-0.156283	0.0490988	-3.18303	0.0014574	0.00751453	Gfrl
1817.69	-0.156369	0.0551573	-2.83497	0.00458295	0.0201434	wake
5429.15	-0.15656	0.0457331	-3.42334	0.000618558	0.00359918	Adar
11641.2	-0.156746	0.060769	-2.57938	0.00989774	0.0389186	Rim
9317.16	-0.156839	0.0411239	-3.81383	0.000136832	0.000932563	CG32264
1805.4	-0.15739	0.0636256	-2.47368	0.0133728	0.0496122	Deaf1
5097.63	-0.157612	0.051913	-3.03608	0.00239675	0.0115468	l(3)80Fj
3017.43	-0.158185	0.0493715	-3.20397	0.00135544	0.00706012	CRMP
4796.74	-0.158583	0.0586052	-2.70596	0.00681066	0.0283588	RpS14a
8716.03	-0.158674	0.0427671	-3.7102	0.000207098	0.00135373	Cdep
6433.1	-0.158939	0.0410348	-3.87327	0.000107385	0.00075277	UQCR-C1
3656.28	-0.158967	0.0520458	-3.05437	0.00225535	0.0109652	NfI
1428.78	-0.159933	0.0594724	-2.6892	0.0071624	0.0295783	MICU3
3381.83	-0.159936	0.0421844	-3.79136	0.000149827	0.00100873	plx
5417.38	-0.160145	0.0523905	-3.05676	0.00223746	0.0109009	RpS23
1545.52	-0.160457	0.0646949	-2.48021	0.0131304	0.0488973	Syn1
1718.15	-0.160683	0.0641886	-2.50329	0.0123045	0.0465721	IntS3
10741.1	-0.160886	0.053445	-3.01031	0.00260985	0.0123509	AGO1
6321.5	-0.163273	0.0488128	-3.34487	0.000823211	0.00461541	RpL36
3195.79	-0.164154	0.0517788	-3.1703	0.00152282	0.00781237	CG4341
3220.48	-0.16485	0.0587221	-2.80729	0.00499604	0.021604	CG30122
1827.4	-0.165262	0.054274	-3.04495	0.00232717	0.0112453	CG10353
7789.22	-0.166027	0.0539401	-3.07799	0.00208404	0.0102468	Tctp
2939.83	-0.166149	0.0652018	-2.54824	0.0108269	0.0418974	CG18815
9414.62	-0.166261	0.0490835	-3.38731	0.000705821	0.00405234	wdb
1435.66	-0.166733	0.0634165	-2.62916	0.0085595	0.0343665	lark
4194.9	-0.167597	0.054341	-3.08417	0.00204121	0.0100795	p120ctn
13697.3	-0.167653	0.0668566	-2.50766	0.0121535	0.0461102	nwk
15015.2	-0.16815	0.0325903	-5.1595	2.47616e-07	2.98361e-06	alpha-Spec
5064.23	-0.168309	0.0398753	-4.22089	2.43338e-05	0.000200343	Amph
2325.79	-0.168327	0.0594605	-2.8309	0.00464169	0.0203687	CG42672
3988.38	-0.169104	0.0529198	-3.19548	0.00139599	0.00724108	Gug
7130.48	-0.170457	0.0602429	-2.82949	0.00466218	0.0204198	jus
2812.63	-0.171126	0.0691026	-2.4764	0.0132714	0.0493103	Mapmodulin
4821.26	-0.172241	0.0673724	-2.55655	0.0105715	0.0411073	CG6700
1935.63	-0.172929	0.0580634	-2.97827	0.00289876	0.0135115	alc
1102.24	-0.173039	0.0689945	-2.50802	0.012141	0.0460933	Hcs
2466.77	-0.173621	0.0582879	-2.97868	0.00289491	0.0135064	CG10132
8164.13	-0.173768	0.0520462	-3.33872	0.000841639	0.00469762	Rack1
3973.85	-0.173855	0.0524631	-3.31386	0.000920178	0.00508043	Dscam4
5696.79	-0.174964	0.0664466	-2.63315	0.00845973	0.0340146	vig
1755.74	-0.175118	0.0660114	-2.65285	0.0079816	0.0324054	Flo2
2623.75	-0.175793	0.0612412	-2.87051	0.00409815	0.0183137	Idh3b
2091.9	-0.175803	0.0682837	-2.57459	0.0100358	0.0393375	sty
2369.53	-0.175886	0.0544482	-3.23034	0.00123644	0.00653113	GABA-B-R1
1385.86	-0.176612	0.0679506	-2.59912	0.00934637	0.0370359	Toll-6
6154.47	-0.177099	0.0377658	-4.68939	2.74017e-06	2.71599e-05	scrib
4176.83	-0.177404	0.0643335	-2.75757	0.00582332	0.0247337	Pdcd4
8490.18	-0.177463	0.0680006	-2.60972	0.00906166	0.0361886	Rbp
7305.36	-0.177926	0.0599088	-2.96994	0.00297855	0.0138334	nAChRalpha5
3297.52	-0.177927	0.0512667	-3.47062	0.000519267	0.00307238	ABCD
1898.47	-0.178083	0.0608385	-2.92715	0.00342083	0.0156226	Pgant5
2220.94	-0.178099	0.0574144	-3.102	0.00192221	0.00957269	CG42750
3160.97	-0.17819	0.0636892	-2.79781	0.00514503	0.0221799	nrm
1178.57	-0.178195	0.0709316	-2.51221	0.0119979	0.045658	RasGAP1
6096.78	-0.178219	0.0629814	-2.82972	0.00465893	0.0204135	Spn
9364.98	-0.178292	0.0510274	-3.49404	0.000475777	0.00283899	Cals
1944.58	-0.178436	0.0517099	-3.4507	0.000559129	0.00328573	Tsp66E
26672.7	-0.17885	0.0576066	-3.10468	0.00190488	0.00950948	14-3-3zeta
3030.14	-0.178894	0.0544571	-3.28504	0.00101968	0.00556141	Hcf
7645.84	-0.178911	0.0411575	-4.347	1.38015e-05	0.000119869	dlg1
15756	-0.178951	0.0666553	-2.68472	0.00725907	0.0299154	Ih
19907	-0.17904	0.0426008	-4.20275	2.6369e-05	0.000214894	Ggamma1
1424.89	-0.179637	0.0639078	-2.81087	0.00494073	0.0213895	Snoo
2670.9	-0.179934	0.0470141	-3.82723	0.000129593	0.000889566	CG6454
1314.91	-0.179964	0.0632157	-2.84682	0.00441583	0.0195159	Elk
3836.42	-0.180155	0.0566158	-3.18207	0.00146226	0.00753612	CG17698
6700.61	-0.180493	0.0581831	-3.10215	0.00192119	0.00957184	CG9394
1034.43	-0.180626	0.0689603	-2.61928	0.00881159	0.0352903	CG9941
1323.96	-0.180724	0.065396	-2.76353	0.00571803	0.024351	shn
2821.29	-0.181051	0.0730495	-2.47847	0.0131946	0.0490648	CG8929
2957.85	-0.181412	0.0716753	-2.53102	0.0113732	0.0436278	SRPK
5294.6	-0.181495	0.0496261	-3.65724	0.000254946	0.00162673	RpS29
2721.31	-0.182341	0.0514792	-3.54204	0.000397053	0.00241675	RhoGAP1A
3073.39	-0.182993	0.0717945	-2.54885	0.0108079	0.0418528	CG42724
4139.6	-0.183218	0.0574568	-3.18879	0.00142867	0.00739015	CG11537
1258.46	-0.183568	0.0605065	-3.03385	0.0024145	0.0116223	prel
2546.71	-0.183664	0.0542393	-3.38618	0.000708726	0.00406693	CG8677
1632.79	-0.184051	0.0658912	-2.79325	0.00521812	0.0224605	CG7166
6215.09	-0.185316	0.0709903	-2.61045	0.00904238	0.0361245	tna
4706.56	-0.185492	0.0476326	-3.89421	9.85174e-05	0.000698587	ATP8A
4750.59	-0.186145	0.0686464	-2.71165	0.00669492	0.027939	Ca-beta
5182.76	-0.186919	0.0557352	-3.35371	0.000797369	0.0044862	spir
2261.68	-0.18697	0.0748457	-2.49808	0.0124869	0.0470249	bon
3546.29	-0.18773	0.063745	-2.94501	0.00322943	0.0148572	2mit
1769.77	-0.187822	0.0665434	-2.82254	0.00476446	0.0207947	4E-T
1740.27	-0.18788	0.062094	-3.02573	0.00248035	0.011868	Flacc
1833.1	-0.189017	0.068871	-2.7445	0.0060603	0.0255854	robo3
1595.97	-0.189598	0.0628204	-3.01809	0.00254374	0.0120992	Sema1b
1517.2	-0.189974	0.0762313	-2.49207	0.0127	0.0476516	Tim17b
1736.03	-0.190376	0.0640996	-2.97	0.00297804	0.0138334	dpr4
5996.74	-0.190421	0.0742668	-2.56401	0.010347	0.04036	CG9425
2106.29	-0.190707	0.0622222	-3.06493	0.0021772	0.0106536	CG7378
2099.88	-0.191844	0.0502575	-3.81721	0.00013497	0.000921964	CG6282
6886.64	-0.191855	0.0643191	-2.98287	0.00285561	0.0133341	RpS25
1997.94	-0.191928	0.0613087	-3.13052	0.00174498	0.00879147	g
1590.85	-0.192443	0.0709982	-2.71053	0.00671755	0.0280231	CG1965
11619.8	-0.192535	0.0358312	-5.37338	7.72724e-08	1.00786e-06	CG4577
1243.2	-0.193446	0.0611819	-3.16183	0.00156783	0.00799942	Kank
2638.73	-0.193765	0.0744067	-2.60414	0.00921049	0.0366183	Uev1A
2562.41	-0.193933	0.0522359	-3.71263	0.000205114	0.00134232	gro
1421.72	-0.19436	0.0769265	-2.52657	0.0115184	0.0441171	side-V
5078.04	-0.1956	0.0475968	-4.10952	3.96474e-05	0.000310272	gish
5445.7	-0.195882	0.0711812	-2.75188	0.00592551	0.0251107	Sema1a
1283.54	-0.196703	0.0639035	-3.07813	0.00208303	0.0102464	Axn
4349.01	-0.197134	0.0543903	-3.62443	0.000289601	0.00183018	Usp2
3110.37	-0.197569	0.0535205	-3.69147	0.000222965	0.00144151	gpp
8745.03	-0.198158	0.053091	-3.73242	0.000189653	0.00125356	RpL23A
3447.58	-0.198556	0.0502254	-3.95331	7.70781e-05	0.000560613	nonA
3944.7	-0.198784	0.0469883	-4.23049	2.3318e-05	0.000192971	VhaSFD
1815.11	-0.198876	0.0705081	-2.82061	0.00479329	0.0208962	Gprk1
1704.36	-0.200133	0.0595283	-3.36198	0.000773866	0.0043781	gce
1203.98	-0.200292	0.0773913	-2.58805	0.00965222	0.0380732	CG4572
1203.35	-0.200551	0.0645223	-3.10825	0.00188199	0.00940576	ZnT49B
11342.8	-0.200808	0.0547935	-3.66481	0.000247523	0.00158567	Hk
17325	-0.200918	0.0608091	-3.30408	0.000952901	0.00522769	shi
32290.3	-0.201767	0.0495597	-4.07119	4.67731e-05	0.000360015	unc-13
2803.12	-0.20185	0.0786565	-2.56623	0.0102812	0.0401313	zyd
15492.9	-0.202143	0.0322115	-6.27549	3.4853e-10	6.43748e-09	Oda
663.852	-0.202558	0.0809981	-2.50078	0.012392	0.046783	PICK1
2675.6	-0.202712	0.0746648	-2.71496	0.00662828	0.0276815	CG43736
2307.86	-0.203306	0.0801345	-2.53706	0.0111789	0.0430074	stan
1059.39	-0.203387	0.0816572	-2.49074	0.0127478	0.0477353	unc-5
1812.76	-0.203511	0.0617962	-3.29326	0.000990324	0.00541712	cdi
15777.7	-0.203824	0.0674781	-3.0206	0.00252276	0.0120198	qvr
1182.88	-0.203855	0.0696477	-2.92695	0.00342302	0.0156262	CG13366
7345.6	-0.203879	0.0558048	-3.65343	0.000258763	0.00165015	CG11155
3614.99	-0.204142	0.0466056	-4.3802	1.18572e-05	0.000104354	AMPdeam
1382.45	-0.204632	0.0708558	-2.888	0.00387699	0.0174294	Lcch3
15291.1	-0.205008	0.0593953	-3.45158	0.000557314	0.00328021	kis
1260.7	-0.205184	0.0767093	-2.67482	0.00747697	0.0306447	lama
1229.9	-0.205229	0.0633965	-3.23723	0.00120696	0.00640857	sfl
2399.97	-0.20607	0.0504173	-4.08729	4.3645e-05	0.000338614	Fur1
768.743	-0.206252	0.079203	-2.6041	0.00921165	0.0366183	CG13579
1868.42	-0.206418	0.0632601	-3.263	0.00110241	0.00595482	Tl
1124.63	-0.206648	0.068982	-2.99567	0.00273838	0.0128831	snRNP-U1-70K
5476.68	-0.206957	0.0416848	-4.96479	6.87745e-07	7.72337e-06	RpS24
4898.61	-0.207109	0.0768832	-2.69382	0.00706385	0.0292288	rad
6290.04	-0.207507	0.0346011	-5.99712	2.00847e-09	3.35144e-08	sdt
2393.5	-0.207583	0.0572632	-3.62507	0.000288883	0.00182666	CG32700
1997.22	-0.207764	0.0598012	-3.47425	0.000512291	0.0030359	SF1
3662.87	-0.207906	0.0753677	-2.75856	0.00580574	0.0246964	Nacalpha
5253.9	-0.207977	0.0818867	-2.53981	0.0110911	0.0427871	Syx1A
4048.58	-0.208101	0.0505605	-4.11589	3.85693e-05	0.000302468	CG34384
2648.44	-0.208347	0.045677	-4.56132	5.0834e-06	4.80527e-05	Dyrk2
3650.26	-0.209319	0.066893	-3.12916	0.0017531	0.00882442	Pits
4169.02	-0.209321	0.0566553	-3.69464	0.000220202	0.00142693	bchs
9395.07	-0.209363	0.058799	-3.56066	0.000369924	0.00227008	pum
2427.87	-0.210096	0.0741812	-2.8322	0.00462286	0.020303	Mkp3
7692.17	-0.210845	0.0477987	-4.4111	1.02849e-05	9.14485e-05	RpL7
5875.64	-0.211026	0.0498327	-4.23469	2.28868e-05	0.000190103	sbb
23586.7	-0.211158	0.056795	-3.7179	0.000200887	0.00131774	Nckx30C
1794.1	-0.21133	0.0590226	-3.58049	0.000342951	0.00212547	woc
4578.99	-0.211375	0.0636064	-3.32317	0.000890006	0.00493082	bip2
3959.45	-0.211567	0.0834117	-2.53642	0.0111992	0.0430709	CG44838
3231.12	-0.211622	0.0720821	-2.93584	0.00332646	0.0152599	Shal
1987.69	-0.211844	0.0558216	-3.79501	0.000147638	0.000997576	Ent3
1219.33	-0.211879	0.0690602	-3.06803	0.00215472	0.0105528	CG4853
1855.45	-0.212223	0.0668194	-3.17607	0.00149283	0.00767955	eIF5B
5695.1	-0.212446	0.0844073	-2.51692	0.0118387	0.0451593	yps
4011.38	-0.212607	0.0466268	-4.55976	5.12113e-06	4.8328e-05	GABA-B-R2
2187.59	-0.212785	0.0682026	-3.1199	0.00180913	0.00907797	Pink1
3507.52	-0.213008	0.0622127	-3.42386	0.000617381	0.00359419	bif
1641.76	-0.213331	0.0635916	-3.3547	0.000794513	0.00447686	Oatp30B
1515.65	-0.213713	0.0656459	-3.25554	0.00113176	0.00608406	kek3
4557.97	-0.213957	0.0510319	-4.1926	2.75776e-05	0.000223446	Hs3st-A
1496.67	-0.214297	0.0760464	-2.81798	0.00483267	0.0209786	SKIP
739.008	-0.214947	0.0828106	-2.59564	0.00944139	0.0373729	CarT
2382.9	-0.214983	0.0580268	-3.7049	0.000211473	0.00137752	ewg
9443.14	-0.215115	0.0707106	-3.04219	0.00234867	0.0113297	Stacl
10483.2	-0.215542	0.0807244	-2.6701	0.00758284	0.0309942	scrt
4472.11	-0.21603	0.0565051	-3.82319	0.000131734	0.000902055	Prosap
1033.86	-0.216116	0.0806693	-2.67904	0.00738338	0.0303386	dac
1876.5	-0.216195	0.07569	-2.85633	0.00428576	0.0190352	Nmdar1
1086.78	-0.216218	0.0716029	-3.01968	0.00253044	0.0120461	Tom20
1510.53	-0.216827	0.0769065	-2.81936	0.004812	0.0209534	Tango9
695.299	-0.216903	0.0854515	-2.53832	0.0111385	0.0428708	ari-2
1663.08	-0.21702	0.0754591	-2.87599	0.00402765	0.0180273	ttv
5319.86	-0.217421	0.0647291	-3.35893	0.000782445	0.00441995	msi
1201.89	-0.217565	0.0648975	-3.35245	0.000801001	0.00450438	lbk
2334.14	-0.218755	0.0871662	-2.50963	0.0120859	0.0459459	CG4629
9527.99	-0.218894	0.0676994	-3.23332	0.00122361	0.00647556	heph
2500.5	-0.219253	0.0587495	-3.73199	0.000189972	0.0012542	CG32425
2967.28	-0.219343	0.0515549	-4.25455	2.09471e-05	0.000175157	retm
4334.34	-0.219991	0.0879748	-2.50062	0.0123977	0.046783	Ktl
1810.77	-0.220112	0.0679636	-3.23868	0.00120085	0.00639123	chif
2403.28	-0.220571	0.0592181	-3.72472	0.000195534	0.00128789	XNP
1431.99	-0.220631	0.073551	-2.9997	0.00270248	0.0127356	kirre
2009.93	-0.220715	0.0685167	-3.22133	0.00127599	0.00671479	CG1275
11295.8	-0.221035	0.0467833	-4.72465	2.30509e-06	2.31333e-05	Ace
10693.6	-0.221188	0.0417589	-5.29678	1.17864e-07	1.499e-06	gw
17556	-0.221251	0.0530893	-4.16752	3.07937e-05	0.000246834	mub
5681	-0.221741	0.0542525	-4.0872	4.3661e-05	0.000338614	RpLP2
1841.42	-0.221955	0.0658743	-3.36938	0.000753388	0.00427516	CG3860
5504.82	-0.222005	0.0512908	-4.32835	1.50229e-05	0.000129178	LManII
5471.83	-0.222038	0.0523723	-4.2396	2.23918e-05	0.000186267	Pde1c
8035.63	-0.222089	0.0392477	-5.65865	1.52564e-08	2.19936e-07	CaMKI
2915.39	-0.222585	0.0888495	-2.50519	0.0122386	0.0464009	tmod
1372.03	-0.222622	0.0819344	-2.71708	0.00658606	0.0275359	CG11247
6682.15	-0.222679	0.0583879	-3.81379	0.000136853	0.000932563	Eaat2
5609.49	-0.224203	0.0767652	-2.92063	0.00349319	0.0158756	Pka-R2
1649.65	-0.224425	0.0692912	-3.23887	0.00120004	0.00638996	CG44837
900.634	-0.224428	0.074265	-3.02199	0.00251115	0.0119746	jigr1
7479.06	-0.224515	0.0841756	-2.66722	0.00764827	0.0312101	Eip93F
1168.41	-0.224905	0.0776451	-2.89657	0.00377263	0.0170147	Cdk12
11471.7	-0.225061	0.0706251	-3.18669	0.00143909	0.00743036	CG31140
2162.35	-0.225431	0.0907534	-2.48399	0.0129918	0.0484887	dpr8
6105.67	-0.225805	0.0661038	-3.41592	0.000635663	0.00368343	sli
4344.12	-0.225952	0.0696266	-3.24519	0.00117371	0.00627357	Xe7
25141.1	-0.22618	0.0618221	-3.65856	0.000253638	0.00162102	Rbp6
8067.15	-0.226242	0.0892607	-2.53461	0.0112571	0.0432492	jdp
2280.85	-0.226893	0.0702029	-3.23196	0.00122943	0.00650022	CG5903
2117.17	-0.22707	0.068661	-3.30712	0.000942609	0.00518643	santa-maria
1488.09	-0.227173	0.0661328	-3.43511	0.000592317	0.00345364	phtf
2862.33	-0.227301	0.0806045	-2.81996	0.00480297	0.0209222	CG33203
4838.64	-0.227417	0.0417331	-5.44932	5.05626e-08	6.75974e-07	Mhcl
6515.14	-0.227461	0.0800123	-2.84282	0.0044716	0.0197313	CG6910
2333.92	-0.227477	0.0806905	-2.81913	0.0048154	0.0209601	D1
1338.43	-0.227484	0.0854476	-2.66226	0.00776175	0.0316603	sei
4478.88	-0.228662	0.0536861	-4.25924	2.05127e-05	0.00017178	CG15209
1580.93	-0.228759	0.0837697	-2.73081	0.00631796	0.0265733	Ttc7
1026.1	-0.228876	0.0780694	-2.9317	0.00337111	0.0154421	bab2
1471.47	-0.228922	0.0616212	-3.71499	0.000203214	0.00133067	Mctp
3405.03	-0.229349	0.0572458	-4.00639	6.16551e-05	0.000459142	RpL36A
2378.14	-0.229351	0.0689537	-3.32615	0.000880532	0.00488556	Maf1
11288.8	-0.229621	0.0643787	-3.56673	0.00036146	0.00222178	sgg
911.769	-0.229713	0.0708172	-3.24375	0.00117968	0.0062984	CG17683
1526.05	-0.229913	0.0618704	-3.71604	0.000202373	0.00132671	CG30158
9782.64	-0.230126	0.0525853	-4.37625	1.20741e-05	0.000105931	CG14762
2736.96	-0.230818	0.0704276	-3.27739	0.00104773	0.00569233	CG17896
1060.47	-0.230855	0.0875027	-2.63827	0.00833312	0.0335777	rogdi
6143.44	-0.230885	0.0554915	-4.16073	3.17236e-05	0.000253203	CG42541
1948.84	-0.231497	0.0552909	-4.18689	2.82799e-05	0.000228642	Nurf-38
2620.28	-0.231511	0.0731672	-3.16413	0.00155546	0.00794737	eEF1beta
3898.03	-0.23152	0.0725152	-3.19271	0.00140944	0.0072974	CG42322
2706.81	-0.232421	0.0483152	-4.81051	1.50548e-06	1.56252e-05	Lztr1
2899.74	-0.232794	0.0559736	-4.15899	3.19654e-05	0.000254951	muc
1769	-0.232795	0.0629111	-3.70038	0.000215276	0.00139904	GlyT
965.562	-0.232835	0.0826181	-2.81821	0.00482926	0.0209786	mAChR-B
10197	-0.233308	0.0594599	-3.9238	8.71649e-05	0.000626672	Treh
586.844	-0.233683	0.0934156	-2.50154	0.0123654	0.0467454	DIP-eta
5263.28	-0.23389	0.0727473	-3.2151	0.00130397	0.00683322	cora
1143.72	-0.234375	0.0681619	-3.4385	0.000584949	0.00341778	Atox1
922.653	-0.234777	0.0748859	-3.13513	0.00171776	0.00867375	Cndp2
9668.04	-0.234841	0.0696634	-3.37109	0.000748722	0.00425298	Vha55
2561.21	-0.235039	0.0820518	-2.86452	0.00417638	0.018641	Aps
1198.31	-0.23535	0.0835451	-2.81704	0.0048468	0.0210234	noc
3793.08	-0.235514	0.0548851	-4.29103	1.77842e-05	0.000151072	l(3)80Fg
1346.1	-0.235722	0.0689712	-3.41768	0.000631572	0.00366351	clu
6137.36	-0.235821	0.0732946	-3.21743	0.00129343	0.00678747	CG10082
4791.47	-0.235897	0.0567337	-4.15797	3.21092e-05	0.000255917	cno
3421.95	-0.236115	0.068262	-3.45896	0.000542272	0.0031967	nAChRalpha4
1451.37	-0.236124	0.0647146	-3.6487	0.000263568	0.00167698	5-HT1A
4268.69	-0.236173	0.0923901	-2.55626	0.0105803	0.0411131	RpL22
2912.81	-0.236328	0.072962	-3.23905	0.00119928	0.00638996	Phm
1918.03	-0.23648	0.0561046	-4.21499	2.4979e-05	0.000205204	CG10508
45603.8	-0.236618	0.0510656	-4.6336	3.59354e-06	3.49095e-05	Ggamma30A
5139.4	-0.237006	0.0392788	-6.03396	1.5999e-09	2.73469e-08	dally
3520.13	-0.237245	0.0497383	-4.76988	1.8434e-06	1.88366e-05	Nlg2
1439.75	-0.237361	0.0884444	-2.68373	0.00728055	0.0299819	ap
816.129	-0.237475	0.0770704	-3.08127	0.00206117	0.0101566	CG13409
17834	-0.237504	0.0777707	-3.05389	0.00225893	0.0109722	bnb
2632.08	-0.237504	0.0728327	-3.26095	0.00111041	0.00598363	CG43102
3794.67	-0.238164	0.0735324	-3.23891	0.00119989	0.00638996	Fie
1232.42	-0.238519	0.07075	-3.37129	0.000748166	0.00425197	Pgant9
11082.5	-0.238601	0.076309	-3.12678	0.00176734	0.00888417	CG32521
746.195	-0.238809	0.0924714	-2.58252	0.00980811	0.0386067	CG14757
3669.95	-0.239262	0.0850595	-2.81288	0.00490997	0.0212646	ATPsyngamma
723.254	-0.23937	0.080215	-2.9841	0.00284409	0.0132858	CG6236
1747.33	-0.23986	0.0777499	-3.08501	0.00203543	0.0100607	CG42327
2575.53	-0.240227	0.0824709	-2.91287	0.00358127	0.016243	CG10804
1665.81	-0.24044	0.0617251	-3.89533	9.80662e-05	0.000696134	Ptp10D
3366.67	-0.240771	0.0594327	-4.05115	5.09662e-05	0.000388561	CG16711
3519.31	-0.241961	0.0724294	-3.34065	0.000835829	0.00466751	Idh3a
3062.15	-0.242566	0.0509594	-4.75998	1.93612e-06	1.9766e-05	RpL29
11629.1	-0.242607	0.0752904	-3.22228	0.00127175	0.00669878	Shab
2097.86	-0.24331	0.0626027	-3.88656	0.000101673	0.000717202	26-29-p
3294.66	-0.243969	0.0546114	-4.46737	7.91886e-06	7.20071e-05	CG9005
10347.7	-0.244124	0.0832873	-2.93111	0.00337755	0.0154563	Pka-C1
2925.91	-0.244192	0.061621	-3.96281	7.40717e-05	0.000540146	CG4887
609.979	-0.244957	0.0953838	-2.56812	0.0102253	0.0399548	disco-r
1318.18	-0.245407	0.0718389	-3.41607	0.000635325	0.00368338	Tom40
5092.65	-0.245489	0.0839136	-2.9255	0.00343908	0.0156677	CG3168
14133.2	-0.24551	0.0571862	-4.29318	1.76135e-05	0.000149848	OtopLa
2932.8	-0.245673	0.0729504	-3.36767	0.000758051	0.00429945	Synd
3139.83	-0.246087	0.0703871	-3.4962	0.000471929	0.00281757	egh
6277.35	-0.246435	0.058207	-4.23376	2.29813e-05	0.000190723	Moe
2123.59	-0.246659	0.0766337	-3.21868	0.00128783	0.00676758	fz2
997.095	-0.246719	0.0947524	-2.60383	0.0092189	0.0366231	if
5611.82	-0.247015	0.0569327	-4.33871	1.4332e-05	0.000123711	RpL9
1830.13	-0.24733	0.0616537	-4.0116	6.03081e-05	0.000450598	TTLL4A
1631.07	-0.247427	0.0772839	-3.20154	0.00136695	0.00710359	ND-AGGG
2637.75	-0.247476	0.0552663	-4.47789	7.53857e-06	6.89399e-05	jvl
8917.93	-0.247663	0.0377403	-6.56231	5.298e-11	1.06816e-09	Ank
2513.9	-0.247847	0.0711633	-3.48279	0.000496214	0.0029484	CG15894
2071.57	-0.248396	0.0760993	-3.2641	0.00109811	0.00593731	CG34354
1633.88	-0.248657	0.0694313	-3.58134	0.000341842	0.00212093	nAChRbeta2
1092.17	-0.249267	0.0810923	-3.07386	0.00211305	0.0103804	bru1
2430.69	-0.249579	0.0655788	-3.80579	0.000141352	0.000958564	CG14591
634.194	-0.24972	0.0983812	-2.53829	0.0111395	0.0428708	ND-B18
3838.48	-0.24985	0.0610197	-4.09457	4.22955e-05	0.00032916	RhoGAP19D
8184.42	-0.250092	0.0656289	-3.81069	0.000138577	0.000943163	nAChRalpha6
8500.28	-0.250539	0.050805	-4.93138	8.16511e-07	9.03391e-06	CG42450
2412.93	-0.250609	0.0837921	-2.99084	0.0027821	0.0130577	CG7990
4198.47	-0.250763	0.0644013	-3.89375	9.87078e-05	0.000698921	Usp7
2107.8	-0.250974	0.0627048	-4.00247	6.26857e-05	0.000465274	CG7332
1165.57	-0.251127	0.0679205	-3.69736	0.000217851	0.00141414	mld
2848.98	-0.251162	0.0659641	-3.80755	0.000140351	0.00095293	inaE
8160.66	-0.25134	0.0466534	-5.38738	7.14907e-08	9.37897e-07	Ca-alpha1D
2020.56	-0.251571	0.0713172	-3.52749	0.000419514	0.00253287	wnd
3880.33	-0.251654	0.0725875	-3.4669	0.000526495	0.00310859	OtopLc
2719.71	-0.251838	0.0786297	-3.20284	0.00136082	0.00707629	sick
764.243	-0.251943	0.0949151	-2.6544	0.0079449	0.0322797	Tom7
1998.43	-0.252601	0.101332	-2.4928	0.0126739	0.0475853	dpr11
516.633	-0.252813	0.0978758	-2.583	0.00979463	0.0385807	CG6650
5696.63	-0.252836	0.0841047	-3.00621	0.00264525	0.0124921	RpL10Ab
538.28	-0.253335	0.0960903	-2.63643	0.00837833	0.0337356	CG1764
4867.06	-0.253383	0.0637247	-3.97621	7.00219e-05	0.000512946	UQCR-C2
2265.89	-0.253809	0.0726807	-3.49211	0.000479229	0.00285503	CG40470
1138.87	-0.253886	0.0786323	-3.22878	0.00124319	0.00655758	Tace
6705.26	-0.253893	0.0761753	-3.33302	0.000859094	0.00478079	mgl
3731.5	-0.253909	0.0829696	-3.06027	0.00221138	0.0108001	LpR2
2379.83	-0.254376	0.0875324	-2.90607	0.00365997	0.0165531	Blimp-1
3276.85	-0.254621	0.0773764	-3.29068	0.000999466	0.0054618	RpL37A
2593.09	-0.255143	0.0516974	-4.93531	8.00242e-07	8.87138e-06	CG34355
1697.98	-0.255761	0.0618958	-4.13212	3.59434e-05	0.000283458	CG4238
1683.13	-0.255945	0.0646881	-3.9566	7.60233e-05	0.000553659	Aldh-III
1329.98	-0.256249	0.0728659	-3.51672	0.000436916	0.00262805	Tk
1452.24	-0.25629	0.100243	-2.55669	0.0105672	0.0411048	Fbxl4
1453.97	-0.256367	0.0653678	-3.92192	8.78472e-05	0.000631173	tho2
12028.4	-0.257215	0.0677987	-3.79381	0.000148354	0.00100121	mmd
3018.19	-0.257698	0.0759002	-3.39523	0.000685722	0.00394906	CG9328
1790.24	-0.257786	0.0858617	-3.00235	0.00267907	0.0126305	CG33543
1269.24	-0.25798	0.0720502	-3.58056	0.000342865	0.00212547	CG31637
2863.93	-0.258075	0.067448	-3.82628	0.000130092	0.000892448	BtbVII
9698.27	-0.258216	0.0633169	-4.07815	4.53953e-05	0.000350612	Cirl
2624.57	-0.258369	0.0593786	-4.35121	1.35386e-05	0.000117677	PIP4K
933.391	-0.259338	0.07473	-3.47033	0.000519821	0.00307403	oc
3818.61	-0.259477	0.0589161	-4.40419	1.06182e-05	9.41879e-05	NFAT
1136.15	-0.259533	0.0712707	-3.64151	0.00027104	0.00172159	Toll-7
4484.9	-0.259943	0.056171	-4.6277	3.69745e-06	3.57335e-05	Hrb98DE
479.279	-0.260238	0.0991632	-2.62434	0.00868174	0.0348075	CG4603
500.771	-0.261639	0.10146	-2.57874	0.00991627	0.0389642	blow
1468.36	-0.261762	0.0684983	-3.82143	0.000132678	0.000907413	beat-IIIb
431.821	-0.262144	0.0984752	-2.66203	0.00776707	0.0316603	PIG-B
1596.55	-0.262152	0.0880027	-2.97891	0.00289276	0.013502	Fhos
754.425	-0.262153	0.0858243	-3.05453	0.00225412	0.0109652	CG6154
3188.21	-0.263183	0.0984569	-2.67308	0.00751593	0.0307706	side-VIII
1776.45	-0.263392	0.0573543	-4.59237	4.3824e-06	4.18489e-05	side-II
750.497	-0.263397	0.0999333	-2.63573	0.00839563	0.033769	CG9121
1218.3	-0.263503	0.0651712	-4.04325	5.27151e-05	0.000399723	egl
2319.63	-0.263564	0.0743695	-3.54398	0.000394141	0.00240293	beat-IIa
9832.65	-0.26369	0.0830047	-3.1768	0.00148908	0.00766727	porin
585.331	-0.264004	0.100933	-2.61563	0.00890642	0.0356447	twz
12382.2	-0.264585	0.0649114	-4.0761	4.57981e-05	0.000352994	spen
2487.54	-0.264588	0.0573707	-4.6119	3.99009e-06	3.83308e-05	Ptp4E
4729.64	-0.264984	0.0563039	-4.70633	2.52221e-06	2.51325e-05	Pde9
4870.97	-0.26571	0.0634497	-4.18772	2.81766e-05	0.000227971	CG45002
1649.97	-0.266547	0.0655317	-4.06746	4.75292e-05	0.000364834	Klp98A
25859.9	-0.266559	0.0613499	-4.3449	1.39339e-05	0.000120833	shep
2962.79	-0.266771	0.0551176	-4.84004	1.29816e-06	1.37921e-05	Fur2
844.338	-0.266791	0.0742594	-3.59269	0.000327279	0.00203959	Dop1R2
565.681	-0.267132	0.104419	-2.55828	0.0105193	0.0409326	Nadsyn
988.14	-0.267151	0.0693605	-3.85163	0.000117334	0.00081589	CG32683
2432.93	-0.267234	0.0566508	-4.71722	2.39093e-06	2.39306e-05	Pde8
1806.09	-0.268287	0.0587075	-4.5699	4.87962e-06	4.61653e-05	CG32333
1805.22	-0.268574	0.0621523	-4.32122	1.55166e-05	0.000133118	Rgk1
6627.47	-0.268637	0.0695608	-3.8619	0.000112508	0.000784491	svr
8091.69	-0.2688	0.0642087	-4.18635	2.8347e-05	0.00022902	VAChT
519.852	-0.269164	0.108036	-2.49144	0.0127226	0.0476885	egg
23952.8	-0.269334	0.0845008	-3.18735	0.00143583	0.00742374	Sh
614.623	-0.269413	0.108024	-2.49401	0.0126308	0.0474872	gogo
913.301	-0.269741	0.0951038	-2.83628	0.00456423	0.020069	QIL1
1126.12	-0.270236	0.0765259	-3.5313	0.000413525	0.0024994	Lap1
10338.2	-0.27025	0.0661689	-4.08425	4.422e-05	0.00034224	anne
4974.45	-0.270455	0.0518665	-5.21443	1.84379e-07	2.28037e-06	CG1090
876.159	-0.270576	0.0940416	-2.87719	0.00401229	0.0179657	d4
1681.17	-0.270863	0.0930611	-2.91059	0.00360746	0.016342	Drak
619.547	-0.271204	0.0922612	-2.93952	0.00328719	0.0150982	CG42458
1170.59	-0.271339	0.0864754	-3.13776	0.00170244	0.00860412	EloB
3832.23	-0.271939	0.0630941	-4.31005	1.6322e-05	0.000139707	CG7430
23394	-0.272269	0.0633147	-4.30025	1.70608e-05	0.000145477	Ank2
5802.74	-0.27238	0.0766359	-3.5542	0.000379124	0.00231894	fry
9828.37	-0.273237	0.0475741	-5.7434	9.27941e-09	1.39689e-07	mAcon1
644.89	-0.27426	0.106543	-2.57417	0.0100482	0.0393725	Obp18a
10246.9	-0.274596	0.0614556	-4.4682	7.88791e-06	7.18421e-05	dysc
1374.28	-0.274966	0.0880374	-3.12329	0.00178843	0.00898213	dpr19
5051.01	-0.275123	0.0556871	-4.94051	7.79165e-07	8.66339e-06	CG3638
1273.46	-0.275263	0.0801509	-3.43431	0.000594059	0.00346201	dpr18
650.164	-0.275351	0.101071	-2.72434	0.0064431	0.0270187	CG14818
5725.11	-0.276194	0.0841442	-3.28239	0.00102932	0.00560313	Pkn
7213.06	-0.276459	0.0552977	-4.99947	5.74881e-07	6.58767e-06	Fife
11892.4	-0.276925	0.0526906	-5.25567	1.47487e-07	1.84646e-06	Cadps
2582.26	-0.27705	0.0649906	-4.26292	2.01769e-05	0.00016922	didum
2796.39	-0.277366	0.0579108	-4.78954	1.67161e-06	1.72222e-05	CG10631
3081.66	-0.278077	0.0680549	-4.08606	4.38752e-05	0.00034004	Moca-cyp
1468.62	-0.278377	0.074015	-3.76109	0.000169173	0.0011295	CadN2
14537.2	-0.279003	0.0612021	-4.55872	5.14669e-06	4.85284e-05	ATPsynbeta
37163.8	-0.279087	0.0952826	-2.92904	0.00340007	0.0155531	Tsf1
4636.41	-0.279561	0.0845179	-3.30772	0.000940599	0.00517819	Nep4
2530.72	-0.279985	0.0859733	-3.25665	0.00112737	0.00606539	ab
1825.53	-0.280185	0.062322	-4.49576	6.93207e-06	6.37047e-05	rump
1768.02	-0.280233	0.0703973	-3.98073	6.87031e-05	0.000504932	Nuak1
1698.8	-0.280457	0.0661406	-4.24032	2.232e-05	0.000185807	Jheh2
795.463	-0.280664	0.0945585	-2.96816	0.00299591	0.0139083	ND-13A
581.813	-0.281038	0.100875	-2.786	0.00533621	0.0229074	PheRS-m
924.04	-0.281384	0.0871355	-3.22927	0.00124106	0.00655016	DIP-beta
3434.65	-0.282033	0.0614012	-4.59329	4.36316e-06	4.17006e-05	CG43367
1807.67	-0.28205	0.113493	-2.48517	0.0129488	0.0483911	NKCC
5522.95	-0.282108	0.0726747	-3.88179	0.000103691	0.00072869	lncRNA:CR34335
727.249	-0.282248	0.0925444	-3.04986	0.00228945	0.0111013	CG31248
814.587	-0.282271	0.0909285	-3.10432	0.00190715	0.00951459	CG17715
4785.3	-0.282363	0.0605034	-4.66689	3.05797e-06	3.01237e-05	Stat92E
2264.82	-0.282523	0.103585	-2.72744	0.00638274	0.0268056	CG46339
1448.1	-0.282677	0.0645635	-4.37828	1.19619e-05	0.000105112	Su(z)2
1535.57	-0.283522	0.0574993	-4.93088	8.18614e-07	9.04826e-06	ras
1079.77	-0.283598	0.0943815	-3.00481	0.00265751	0.0125447	dpr21
7890.68	-0.284	0.0415168	-6.84061	7.88589e-12	1.74672e-10	Syt4
1474.59	-0.284073	0.07358	-3.86074	0.000113044	0.000787521	spri
875.705	-0.28468	0.086618	-3.28661	0.00101401	0.00553858	eEF1delta
2695.61	-0.284865	0.0572069	-4.97956	6.37283e-07	7.21441e-06	CG33144
3413.05	-0.285109	0.0829774	-3.43598	0.00059041	0.00344611	Cpn
641.405	-0.285195	0.0873904	-3.26346	0.00110062	0.00594802	Grip84
3295.82	-0.285679	0.0674785	-4.23362	2.29955e-05	0.000190723	kek1
2489.79	-0.286085	0.0593964	-4.81653	1.46079e-06	1.51895e-05	CG8405
11490.8	-0.28611	0.0821379	-3.48328	0.000495307	0.00294541	Bsg
901.218	-0.286147	0.080876	-3.53809	0.000403027	0.00244516	ey
5823.99	-0.286188	0.0855924	-3.34362	0.000826939	0.00463168	nolo
826.005	-0.286282	0.0891924	-3.20971	0.00132867	0.00693677	CG12290
7914.39	-0.286483	0.0757832	-3.7803	0.000156639	0.00105144	CG12605
691.786	-0.286519	0.094112	-3.04444	0.00233111	0.0112513	Drgx
416.582	-0.286742	0.108779	-2.636	0.00838894	0.0337541	CG9220
5267.16	-0.28721	0.0859245	-3.34259	0.000830013	0.00463733	stmA
1211.11	-0.287357	0.0753187	-3.81522	0.00013606	0.000928283	Pdfr
688.189	-0.287394	0.0813471	-3.53293	0.000410981	0.0024867	CG16935
42351	-0.28746	0.0559019	-5.14222	2.71518e-07	3.26112e-06	lncRNA:roX1
1601.76	-0.287574	0.0876031	-3.28269	0.0010282	0.00559977	AP-2mu
1423.12	-0.288052	0.0864145	-3.33337	0.000857997	0.00477705	CG32085
3331.69	-0.288073	0.104159	-2.76571	0.00567998	0.0241981	Fas2
707.109	-0.288833	0.0947718	-3.04767	0.00230624	0.0111586	ana
4543.14	-0.288901	0.0782996	-3.68969	0.000224527	0.00144929	Dys
645.528	-0.288906	0.0972266	-2.97147	0.0029638	0.013782	CG9902
3748.17	-0.290742	0.0756786	-3.8418	0.000122135	0.000846128	Reph
444.978	-0.290967	0.105093	-2.76867	0.00562852	0.0240153	CG4882
6288.18	-0.291131	0.0775621	-3.75353	0.000174363	0.00116276	hth
906.384	-0.291285	0.111744	-2.60673	0.00914121	0.0363899	qkr58E-1
569.205	-0.291338	0.0967066	-3.0126	0.00259019	0.0122803	CG7943
5546.06	-0.291627	0.0588922	-4.95188	7.34994e-07	8.2211e-06	CG16779
1732.95	-0.291673	0.074479	-3.91618	8.99642e-05	0.000643912	repo
2153.52	-0.291871	0.0579412	-5.03736	4.72002e-07	5.48147e-06	Ranbp16
758.043	-0.291904	0.0830004	-3.5169	0.000436626	0.00262771	SC35
7742.92	-0.292637	0.036273	-8.06764	7.16716e-16	2.28657e-14	l(1)G0196
5201.98	-0.292679	0.0841384	-3.47854	0.000504155	0.00299242	Got1
4380.81	-0.293505	0.0883363	-3.32258	0.000891876	0.00493631	Saf-B
2386.13	-0.294027	0.0952289	-3.08758	0.0020179	0.00997844	spin
855.464	-0.294056	0.0936974	-3.13836	0.00169897	0.00859431	CG46448
6745.32	-0.294262	0.0716652	-4.10606	4.02456e-05	0.000314515	B52
16087	-0.294353	0.0465	-6.33017	2.44885e-10	4.5758e-09	slo
1382.17	-0.294394	0.0870477	-3.38199	0.000719636	0.00411482	ine
1525.6	-0.294698	0.0918897	-3.20709	0.00134087	0.00699721	CG4168
1729.48	-0.294997	0.0706871	-4.17328	3.00251e-05	0.000241189	CG42346
1600.28	-0.295467	0.0610319	-4.84119	1.29061e-06	1.3725e-05	wal
5782.2	-0.295839	0.0561875	-5.26521	1.40029e-07	1.75897e-06	kmr
1435.16	-0.296096	0.0819731	-3.61211	0.000303715	0.0019086	Gbeta5
968.036	-0.296198	0.100988	-2.93301	0.00335698	0.0153936	5PtaseI
811.195	-0.2964	0.0778383	-3.80789	0.000140159	0.0009522	CG11309
2363.74	-0.297033	0.0555013	-5.35183	8.70709e-08	1.1265e-06	Ctr9
1287.06	-0.297592	0.0802971	-3.70614	0.000210444	0.00137313	stumps
375.566	-0.297602	0.111291	-2.67408	0.00749338	0.0307007	CG33493
1336.02	-0.298541	0.0856331	-3.48628	0.000489796	0.0029149	smt3
1309.98	-0.299172	0.0950457	-3.14766	0.00164581	0.00835934	mge
1969.48	-0.299777	0.0719906	-4.16411	3.12567e-05	0.000250009	kek2
2295.06	-0.299827	0.0891462	-3.36332	0.000770113	0.00435906	smal
8226.35	-0.300351	0.0677458	-4.4335	9.27134e-06	8.29619e-05	comt
1817.69	-0.300704	0.0622521	-4.83042	1.36249e-06	1.43399e-05	COX5B
1431.74	-0.300716	0.0677828	-4.43646	9.14508e-06	8.19627e-05	CG4896
1282.71	-0.301034	0.0992534	-3.03299	0.00242144	0.0116487	CG3764
1465.52	-0.301103	0.0931178	-3.23357	0.00122252	0.00647285	CG42784
1034.77	-0.301108	0.107921	-2.79009	0.00526941	0.0226466	CG8034
6161.2	-0.301255	0.0645328	-4.66825	3.03782e-06	2.99514e-05	CNBP
631.791	-0.301375	0.1141	-2.64133	0.00825806	0.033347	sr
2766.02	-0.301943	0.064781	-4.66098	3.14709e-06	3.08932e-05	Mef2
728.945	-0.302082	0.101022	-2.99025	0.00278749	0.0130707	UQCR-6.4
[truncated: 1,029 more rows]

## Sheet: ElavGFP+ (34D) (control vs Mett
e25.ElavOld.Mcherry_Mettl3.baseMean	e25.ElavOld.Mcherry_Mettl3.log2.E.I.GFP.30.vs..E.M.GFP.30	e25.ElavOld.Mcherry_Mettl3.lfcSE	e25.ElavOld.Mcherry_Mettl3.stat	e25.ElavOld.Mcherry_Mettl3.pvalue	e25.ElavOld.Mcherry_Mettl3.padj	e25.ElavOld.Mcherry_Mettl3.geneID
82.1597	6.46364	0.643378	10.0464	9.53e-24	1.18e-19	TpnC4
37.8031	4.83367	0.795168	6.07881	1.21e-09	1.07e-06	Vago
9.26455	4.55987	1.3381	3.40771	0.000655115	0.0359647	lncRNA:CR43287
18.0156	4.31013	1.03595	4.16055	3.17e-05	0.00462856	Cyp6t1
58.9931	4.28668	0.716449	5.98323	2.19e-09	1.81e-06	cn
7.18308	4.28334	1.13654	3.76876	0.000164063	0.0143347	ase
49.1316	4.27377	1.15033	3.71526	0.000202991	0.0162484	to
96.8876	4.1824	0.485548	8.61377	7.07e-18	4.39e-14	CG2736
38.2833	4.16034	0.499165	8.3346	7.78e-17	3.22e-13	Gr64a
57.0501	4.1053	0.896418	4.57967	4.66e-06	0.00109021	asRNA:CR45108
101.009	4.00298	0.906295	4.41686	1e-05	0.00192206	TotA
9.75307	3.98476	1.04437	3.81545	0.000135935	0.0132041	CG10405
15.4155	3.9484	0.848736	4.65209	3.29e-06	0.000886249	CG31807
72.6115	3.85103	0.750746	5.12961	2.9e-07	0.000100064	CG11400
24.7461	3.84865	0.831377	4.62925	3.67e-06	0.000929242	PGRP-SA
9.30798	3.84548	1.01028	3.80636	0.000141029	0.0133014	CG43245
8.71274	3.80711	0.779224	4.88576	1.03e-06	0.000327762	asRNA:CR43936
7.26296	3.79319	1.11823	3.39214	0.000693493	0.0375728	CG13085
234.861	3.69733	0.98905	3.73826	0.000185298	0.0158348	GstD11
37.6687	3.66648	0.754744	4.85791	1.19e-06	0.000367959	Cyp310a1
30.9676	3.62012	0.820039	4.41456	1.01e-05	0.00192206	CG3699
6.71303	3.59436	1.16815	3.07696	0.00209126	0.0763126	lncRNA:CR43958
23.0381	3.56216	0.857213	4.15551	3.25e-05	0.00462856	Idgf1
9.70516	3.52507	0.950027	3.71049	0.000206856	0.0164517	spirit
80.2402	3.52438	0.95952	3.67306	0.000239659	0.0178051	GV1
10.3888	3.52393	0.945617	3.72659	0.000194085	0.0158348	CG31205
113.812	3.43271	0.843235	4.07089	4.68e-05	0.00624816	asRNA:CR11538
19.2531	3.41575	1.06623	3.20357	0.00135735	0.0606931	eIF4E3
27.9591	3.41125	0.554431	6.15271	7.62e-10	8.59e-07	CG5493
69.496	3.34896	0.830271	4.03357	5.49e-05	0.0069549	CG32668
47.4177	3.31714	0.834927	3.97297	7.1e-05	0.00815433	asRNA:CR45485
30.3123	3.31041	0.855271	3.8706	0.000108569	0.0112251	Cyp309a2
9.91397	3.29635	0.861532	3.82614	0.000130167	0.0128173	lncRNA:CR43635
94.1893	3.27406	0.805691	4.06367	4.83e-05	0.00637607	Had1
19.3856	3.23102	0.935176	3.45499	0.000550319	0.0320555	CG4335
23.4372	3.20087	0.888904	3.60092	0.000317092	0.0211514	CG8089
12.9826	3.19717	0.904307	3.53549	0.000407013	0.0257643	Reg-2
123.05	3.1826	0.852494	3.73329	0.000188998	0.0158348	Lsp2
143.13	3.14423	0.761069	4.13134	3.61e-05	0.00497185	CG8646
13.4464	3.12476	0.997552	3.13243	0.00173366	0.0687766	CG33278
13.0028	3.10044	0.760701	4.07576	4.59e-05	0.00624816	asRNA:CR45712
33.3664	3.09104	0.812093	3.80626	0.000141085	0.0133014	SPE
13.0116	3.07487	0.830373	3.703	0.000213067	0.0167311	asRNA:CR45701
52.6897	3.05744	0.856936	3.56787	0.000359896	0.0235012	wat
183.25	3.04896	0.655012	4.65482	3.24e-06	0.000886249	Cyt-b5-r
8.50256	3.04089	0.816334	3.72506	0.000195271	0.0158348	CR44391
20.1841	3.02941	0.762016	3.97552	7.02e-05	0.00815433	CG7322
9.31936	3.02563	0.783986	3.85929	0.000113715	0.0115181	CG34453
46.4829	3.02111	0.473983	6.37388	1.84e-10	2.86e-07	CG8586
34.814	2.99252	0.485874	6.15904	7.32e-10	8.59e-07	CG5327
41.413	2.99207	1.01554	2.94627	0.00321627	0.0991581	CG5966
49.8624	2.95872	0.680651	4.3469	1.38e-05	0.00244734	Hf
79.7836	2.92952	0.786353	3.72545	0.000194969	0.0158348	GNBP3
30.3708	2.89561	0.536133	5.40092	6.63e-08	2.94e-05	CR40282
57.3603	2.88716	0.718115	4.02047	5.81e-05	0.00713482	Mf
23.2233	2.8782	0.875021	3.2893	0.00100439	0.0488683	HLH4C
34.6369	2.87538	0.659484	4.36004	1.3e-05	0.00233826	Lst
23.2471	2.84684	0.819993	3.47179	0.000517005	0.0306913	Cyp309a1
54.5523	2.84668	0.733563	3.88062	0.00010419	0.010955	RluA-1
75.078	2.84548	0.673961	4.22203	2.42e-05	0.00380237	cv-d
23.4443	2.8272	0.721074	3.92081	8.83e-05	0.00977616	CG11034
84.1715	2.80928	0.62761	4.47616	7.6e-06	0.00158501	CG10680
10.0459	2.75602	0.853428	3.22935	0.0012407	0.0568023	CR34254
19.5137	2.74745	0.636977	4.31326	1.61e-05	0.00277197	lncRNA:CR46204
66.3743	2.74555	0.878522	3.1252	0.00177687	0.0695131	CG9664
94.1199	2.72753	0.677126	4.0281	5.62e-05	0.00704696	CG30203
66.5514	2.72241	0.4459	6.10543	1.03e-09	1.04e-06	pbl
112.325	2.71798	0.752658	3.61117	0.00030482	0.0207796	Marf1
28.83	2.71242	0.769754	3.52375	0.000425481	0.0266613	CG18249
62.6079	2.70799	0.864826	3.13125	0.00174062	0.0687766	CG6836
41.7826	2.70517	0.37063	7.29884	2.9e-13	7.2e-10	BomT2
18.6989	2.69852	0.68903	3.9164	8.99e-05	0.0097821	sug
165.555	2.69676	0.667065	4.04272	5.28e-05	0.00682841	CAH2
15.8623	2.69616	0.899285	2.99811	0.0027166	0.091341	vas
79.3417	2.68446	0.813828	3.29856	0.00097181	0.0480369	CG10939
58.9159	2.67232	0.665074	4.01807	5.87e-05	0.00713721	HEATR2
79.374	2.6555	0.711487	3.73233	0.00018972	0.0158348	CG42369
16.4591	2.65418	0.765072	3.46919	0.000522025	0.0307948	Karl
71.524	2.65099	0.638787	4.15004	3.32e-05	0.00468669	Trpgamma
10.7077	2.64147	0.653272	4.04344	5.27e-05	0.00682841	CG31704
218.603	2.63391	0.86115	3.0586	0.00222377	0.0804381	Mal-B2
38.9827	2.62762	0.555012	4.73434	2.2e-06	0.00063531	CG6426
14.5447	2.62474	0.878259	2.98857	0.00280288	0.0931418	Agpat4
242.141	2.62081	0.46102	5.6848	1.31e-08	7.39e-06	BomBc2
23.5627	2.61171	0.692017	3.77405	0.000160619	0.0143347	CG31778
44.3152	2.59591	0.680462	3.81493	0.000136224	0.0132041	bgm
110.374	2.58138	0.836964	3.08422	0.00204085	0.0753825	Hn
6.701	2.5689	0.843332	3.04613	0.00231808	0.0824326	CG18540
7.78001	2.55755	0.736665	3.47179	0.000517001	0.0306913	CG3515
1219.31	2.5506	0.418443	6.09545	1.09e-09	1.04e-06	CG2233
18.4565	2.54451	0.60459	4.20866	2.57e-05	0.00398411	CG43064
13.4713	2.54208	0.496882	5.11606	3.12e-07	0.000104616	CG14280
8.75687	2.51325	0.659575	3.81041	0.000138739	0.0133014	CG4415
10.4518	2.51204	0.656161	3.82839	0.000128982	0.0128022	asRNA:CR45868
7.71017	2.5096	0.689353	3.64051	0.000272095	0.0194016	Spn53F
64.2535	2.50302	0.824124	3.03719	0.00238793	0.0829888	fog
7.49388	2.49107	0.808983	3.07926	0.00207515	0.0759482	lncRNA:CR34047
70.6231	2.49094	0.765098	3.25571	0.0011311	0.0527576	CG9961
50.7844	2.49013	0.635656	3.91741	8.95e-05	0.0097821	fln
8.6887	2.48881	0.81833	3.04132	0.0023554	0.0827086	CG18586
21.5816	2.48609	0.557518	4.45922	8.23e-06	0.00167307	BomS6
36.2364	2.47508	0.746178	3.317	0.000909883	0.0455198	CG9663
39.2071	2.46743	0.750743	3.28665	0.00101388	0.0491375	CG9928
37.5615	2.46659	0.708806	3.47992	0.000501555	0.0300618	CG1638
27.7194	2.46212	0.730816	3.369	0.000754406	0.0400588	lncRNA:CR45471
67.9492	2.45783	0.588753	4.17463	2.98e-05	0.0044085	CG13607
26.4924	2.44602	0.783793	3.12074	0.00180397	0.0699433	CG5050
227.666	2.43532	0.413461	5.89009	3.86e-09	2.99e-06	Tps1
28.8459	2.42926	0.764431	3.17787	0.00148361	0.0634728	CG2861
25.8132	2.42045	0.78083	3.09984	0.00193628	0.0732422	amd
35.2585	2.40315	0.792674	3.0317	0.00243183	0.084094	rau
193.707	2.39282	0.607703	3.93747	8.23e-05	0.00928762	CG13315
26.8195	2.38797	0.719205	3.32029	0.000899247	0.0451699	CG9449
28.7966	2.37868	0.778364	3.056	0.00224309	0.080901	Sardh
75.8483	2.36897	0.613996	3.85828	0.000114188	0.0115181	CG3277
10.1002	2.3581	0.666217	3.53954	0.000400832	0.0255032	CG18284
24.8106	2.35157	0.6823	3.44653	0.000567831	0.0326161	RhoGAP15B
7.04914	2.33616	0.782223	2.98657	0.00282127	0.0932165	CG33673
51.0852	2.33438	0.586411	3.98078	6.87e-05	0.00811632	PGRP-LC
184.555	2.33059	0.632829	3.68282	0.000230669	0.0175578	CG15293
60.6014	2.32999	0.746009	3.12327	0.00178854	0.0695625	CG15446
50.5398	2.31367	0.763743	3.02938	0.00245052	0.0842207	Mlc2
39.9771	2.28434	0.67383	3.39009	0.000698694	0.03769	CG11147
15.1716	2.28431	0.585695	3.90017	9.61e-05	0.0103705	CG14984
21.2941	2.27924	0.751847	3.03152	0.00243328	0.084094	dx
9.79405	2.27452	0.720352	3.15751	0.00159122	0.0662493	lncRNA:CR43417
31.7763	2.2726	0.621747	3.65518	0.000256997	0.0186634	CG42846
91.159	2.26384	0.661573	3.42191	0.000621826	0.0345964	scaf
36.4529	2.26348	0.428397	5.28359	1.27e-07	5.24e-05	Rac2
53.2998	2.25679	0.763094	2.95742	0.0031022	0.0976879	Est-Q
26.006	2.23939	0.575708	3.8898	0.000100325	0.0107305	CG5171
44.2963	2.23527	0.611574	3.65495	0.000257229	0.0186634	CG33470
1516.51	2.22672	0.423686	5.25559	1.48e-07	5.91e-05	Nplp2
128.598	2.22294	0.482227	4.60973	4.03e-06	0.000998611	CG34234
55.8064	2.21158	0.721957	3.06331	0.00218906	0.0794142	Lfg
874.92	2.21075	0.517306	4.27359	1.92e-05	0.003225	twz
14.8274	2.2105	0.7269	3.04099	0.00235803	0.0827086	CG13724
57.1322	2.19315	0.721456	3.0399	0.00236655	0.0827093	tobi
36.0631	2.18711	0.596662	3.66558	0.000246777	0.0182248	CG14770
47.1408	2.18524	0.689095	3.17117	0.00151826	0.0645106	CG4822
19.7202	2.18011	0.735894	2.96253	0.0030512	0.096819	CG11929
111.516	2.08852	0.634918	3.28944	0.00100387	0.0488683	Npc2g
81.5263	2.07892	0.696182	2.98617	0.00282497	0.0932165	Glt
36.2955	2.07765	0.550923	3.77122	0.000162451	0.0143347	E23
70.2645	2.06934	0.691305	2.99338	0.00275902	0.0925166	for
173.389	2.04352	0.432906	4.72046	2.35e-06	0.000663533	CG2493
28.4767	2.03783	0.646563	3.15179	0.00162272	0.0666659	CG43085
75.6468	2.03104	0.66665	3.04663	0.00231422	0.0824326	Cubn
176.878	2.02643	0.361309	5.6086	2.04e-08	1.1e-05	CG7988
9.62787	2.02596	0.642761	3.15196	0.00162177	0.0666659	asRNA:CR44990
14.0085	2.02373	0.584871	3.46013	0.000539911	0.0315976	CG30049
89.4389	2.02297	0.566633	3.57016	0.00035676	0.0234197	Cyp6g1
395.145	2.00437	0.385031	5.20575	1.93e-07	7.49e-05	CG30424
45.0624	2.00179	0.659062	3.03734	0.00238679	0.0829888	asRNA:CR45161
98.2514	1.99981	0.34936	5.72421	1.04e-08	6.66e-06	lncRNA:CR45180
11.345	1.99794	0.63908	3.12628	0.00177035	0.0695088	CG7173
199.459	1.99384	0.542504	3.67525	0.000237619	0.0177963	IMPPP
76.9936	1.98169	0.669279	2.96093	0.00306707	0.0970743	Tep4
20.3011	1.9174	0.586195	3.27093	0.00107195	0.0511421	Ir100a
51.0066	1.91714	0.598381	3.20388	0.00135589	0.0606931	pug
739.654	1.89996	0.380812	4.98923	6.06e-07	0.00019793	apolpp
16.2104	1.89165	0.608131	3.11059	0.00186714	0.0713274	CG9747
51.0803	1.88885	0.506208	3.73138	0.000190436	0.0158348	CG6701
20.8146	1.88761	0.450184	4.19298	2.75e-05	0.00418542	CG9925
77.451	1.88433	0.589162	3.19833	0.00138228	0.0612499	AGO3
33.878	1.88047	0.599443	3.13703	0.00170668	0.0685267	meso18E
387.91	1.85016	0.348679	5.30621	1.12e-07	4.79e-05	CG13054
75.4381	1.83642	0.459462	3.99688	6.42e-05	0.00765681	MFS14
22.8708	1.82381	0.491925	3.70751	0.000209309	0.0165408	Nepl12
20.7014	1.82231	0.565873	3.22035	0.00128036	0.0582914	CG17177
59.3055	1.80723	0.58103	3.11039	0.00186841	0.0713274	rpr
17.1538	1.79163	0.536577	3.339	0.000840803	0.042873	CG30047
9.97074	1.73718	0.563451	3.0831	0.00204853	0.0753825	Spn100A
9.33504	1.72636	0.559059	3.08797	0.0020153	0.0750864	CG14664
254.761	1.70561	0.487753	3.49688	0.000470736	0.0287705	mew
52.732	1.68699	0.420676	4.0102	6.07e-05	0.00730761	Sur
38.186	1.67404	0.400681	4.17798	2.94e-05	0.00439638	CG43109
282.679	1.66948	0.441577	3.78072	0.000156378	0.0142661	CG32452
124.076	1.64845	0.516217	3.19334	0.00140639	0.0617054	CG6503
115.121	1.60234	0.34788	4.606	4.1e-06	0.000998611	Npc2h
10.9256	1.59635	0.523343	3.0503	0.00228614	0.0822148	CG33337
504.768	1.59099	0.432279	3.68047	0.000232808	0.0176125	TkR86C
116.026	1.58346	0.538468	2.94068	0.00327489	0.0996352	Sodh-1
20.9802	1.57662	0.478641	3.29395	0.000987902	0.0486385	Ir41a
81.4092	1.57351	0.290394	5.41854	6.01e-08	2.76e-05	lncRNA:CR43496
15.0191	1.54942	0.490972	3.15582	0.0016005	0.0664127	solo
64.4661	1.54797	0.449945	3.44035	0.000580968	0.0329617	ssp7
53.7051	1.54549	0.428937	3.60307	0.000314483	0.0211514	CG31897
67.4019	1.54412	0.458904	3.3648	0.000766001	0.0402702	CG30460
2881.36	1.51697	0.212091	7.15244	8.53e-13	1.76e-09	Evi5
187.319	1.50763	0.36265	4.15727	3.22e-05	0.00462856	CG3246
19.3266	1.50157	0.378517	3.96697	7.28e-05	0.0082857	GATAe
15.591	1.49596	0.500624	2.9882	0.00280629	0.0931418	CG31465
15.2338	1.4862	0.443775	3.349	0.000811032	0.0415805	OtopLb
39.0284	1.47717	0.34674	4.26016	2.04e-05	0.00337932	snoRNA:Me18S-G1189
44.3631	1.44564	0.383303	3.77153	0.000162251	0.0143347	FASN3
17.096	1.42236	0.443328	3.20836	0.00133493	0.0604469	CG6967
74.0792	1.41999	0.449273	3.16063	0.00157428	0.0659066	asRNA:CR44054
1097.6	1.40996	0.448643	3.14273	0.00167383	0.0676344	Hexo2
104.214	1.3897	0.382115	3.63687	0.00027597	0.0194543	Mtk
138.972	1.38339	0.413012	3.34952	0.000809506	0.0415805	Ldsdh1
36.7431	1.34472	0.451078	2.98111	0.00287201	0.0938693	FipoQ
391.228	1.3402	0.216483	6.19081	5.99e-10	8.25e-07	Obp99c
71.3518	1.33465	0.24075	5.54371	2.96e-08	1.53e-05	CG45045
13.1894	1.3199	0.422449	3.1244	0.00178167	0.0695131	CG13847
396.539	1.31848	0.403822	3.265	0.00109465	0.0516309	Exn
146.399	1.30825	0.379863	3.44401	0.000573158	0.0327704	vkg
327.536	1.28458	0.391897	3.27784	0.00104604	0.0504991	D2hgdh
12.5652	1.28221	0.413236	3.10285	0.00191667	0.0727221	CG14856
202.266	1.2782	0.433599	2.94788	0.00319963	0.0991581	DptB
145.613	1.27473	0.378549	3.36742	0.000758751	0.0400588	stum
37.0699	1.25802	0.344844	3.64808	0.000264206	0.0190582	Cad89D
15.7442	1.24653	0.417834	2.98331	0.00285145	0.0938407	Sox100B
20.5476	1.22419	0.393429	3.1116	0.00186077	0.0713274	kl-3
710.235	1.2182	0.271621	4.48492	7.29e-06	0.00158501	CG7879
165.791	1.18626	0.305231	3.88643	0.000101731	0.0107878	Ppt1
1816.37	1.17724	0.389053	3.02591	0.00247887	0.0846971	a10
148.684	1.17187	0.275891	4.24758	2.16e-05	0.00352775	lncRNA:CR46003
119.593	1.15941	0.330252	3.51069	0.000446944	0.0275882	U2A
915.581	1.09375	0.199779	5.47481	4.38e-08	2.17e-05	swi2
297.853	1.08939	0.245911	4.43003	9.42e-06	0.00185555	asRNA:CR45518
5020.86	1.08464	0.198589	5.46175	4.71e-08	2.25e-05	HPS4
90.7233	1.08238	0.344506	3.14182	0.001679	0.0676344	CG15203
173.538	1.0781	0.340515	3.16608	0.00154507	0.065203	CG1227
22.4661	1.07789	0.36367	2.96392	0.00303743	0.096819	lncRNA:iab8
241.236	1.05763	0.331538	3.19007	0.0014224	0.0617054	CG2712
18.9813	1.04773	0.33991	3.08237	0.00205362	0.0753825	Su(Ste):CR42410
49.874	0.902802	0.243946	3.70083	0.000214892	0.0167684	CG34214
46.0168	0.889444	0.259462	3.42803	0.000607972	0.0339779	FASN2
254.923	0.886359	0.287431	3.08373	0.00204421	0.0753825	CG12728
161.053	0.886213	0.249442	3.55278	0.000381184	0.0246303	bt
1015.04	0.880828	0.29068	3.03024	0.00244361	0.0842164	beag
161.262	0.855822	0.276468	3.09556	0.00196443	0.0737715	PGRP-SD
278.266	0.850211	0.266494	3.19036	0.00142095	0.0617054	CG2100
488.029	0.827918	0.219485	3.77209	0.000161883	0.0143347	Ccz1
75.2138	0.823417	0.227035	3.62683	0.00028692	0.019999	CG4741
83.29	0.800662	0.217227	3.68584	0.000227949	0.0175578	Dnah3
42.346	0.780967	0.260241	3.00094	0.00269146	0.0907416	lncRNA:CR45232
556.269	0.770359	0.261034	2.95118	0.00316561	0.0989108	TfIIEalpha
1060.15	0.770254	0.230738	3.33823	0.000843154	0.042873	CG12730
265.743	0.741303	0.240329	3.08453	0.00203874	0.0753825	mus101
18227.1	0.734263	0.142672	5.1465	2.65e-07	9.41e-05	sesB
455.653	0.710882	0.202573	3.50925	0.000449366	0.0276004	Vps36
5865.73	0.668404	0.152738	4.37616	1.21e-05	0.00223675	ALiX
1845.28	0.666997	0.204266	3.26534	0.00109334	0.0516309	Tina-1
479.702	0.66688	0.195519	3.41082	0.000647682	0.0357146	Idgf4
[truncated: 162 more rows]

## Sheet: RepoGFP+ (34D) (Control vs Mett
e25.RepoOld.Mcherry_Mettl3.baseMean	e25.RepoOld.Mcherry_Mettl3.log2.R.30.I.GFPp.vs..R.30.M.GFPp	e25.RepoOld.Mcherry_Mettl3.lfcSE	e25.RepoOld.Mcherry_Mettl3.stat	e25.RepoOld.Mcherry_Mettl3.pvalue	e25.RepoOld.Mcherry_Mettl3.padj	e25.RepoOld.Mcherry_Mettl3.geneID
[truncated: 487 more rows]

[truncated: 2 more sheets: (34D) Repo GFP+ vs GFP-, (5D) Repo GFP+ vs GFP-]
